# Supplementary material for: A threshold of endogenous stress is required to engage cellular response to protect against mutagenesis
Source: Sci Rep. 2016 Jul 11;6:29412. doi: 10.1038/srep29412 (PMC4942696; doi:10.1038/srep29412)
Supplement: Supplementary Table S1 [file srep29412-s2.xls]

## Sheet: Feuil1
spot_ID	prot_hit_num	prot_family_member	prot_acc	prot_desc	prot_score	prot_mass	prot_sequences_sig	prot_cover	prot_pi	pep_isunique	pep_exp_mz	pep_exp_mr	pep_exp_z	pep_calc_mr	pep_delta	pep_miss	pep_score	pep_expect	pep_res_before	pep_res_after	pep_seq	pep_var_mod	pep_var_mod_pos	emPAI	empAI value
1	1	1	P10126	Elongation factor 1-alpha 1 OS=Mus musculus GN=Eef1a1 PE=1 SV=3	763	50424	14	30.5	9.10	1	390.7117	779.4089	2	779.4065	0.0024	0	41.94	0.00038	R	E	YEEIVK
1	1	1	P10126	Elongation factor 1-alpha 1 OS=Mus musculus GN=Eef1a1 PE=1 SV=3	763	50424	14	30.5	9.10	1	390.7121	779.4097	2	779.4065	0.0032	0	31.10	0.0046	R	E	YEEIVK
1	1	1	P10126	Elongation factor 1-alpha 1 OS=Mus musculus GN=Eef1a1 PE=1 SV=3	763	50424	14	30.5	9.10	1	420.2301	838.4457	2	838.4436	0.0021	0	32.37	0.0028	K	K	EVSTYIK
1	1	1	P10126	Elongation factor 1-alpha 1 OS=Mus musculus GN=Eef1a1 PE=1 SV=3	763	50424	14	30.5	9.10	1	420.2305	838.4464	2	838.4436	0.0028	0	25.98	0.012	K	K	EVSTYIK
1	1	1	P10126	Elongation factor 1-alpha 1 OS=Mus musculus GN=Eef1a1 PE=1 SV=3	763	50424	14	30.5	9.10	1	435.7754	869.5362	2	869.5334	0.0028	0	43.85	0.00027	K	M	QLIVGVNK
1	1	1	P10126	Elongation factor 1-alpha 1 OS=Mus musculus GN=Eef1a1 PE=1 SV=3	763	50424	14	30.5	9.10	1	435.7756	869.5366	2	869.5334	0.0032	0	42.92	0.00034	K	M	QLIVGVNK
1	1	1	P10126	Elongation factor 1-alpha 1 OS=Mus musculus GN=Eef1a1 PE=1 SV=3	763	50424	14	30.5	9.10	1	447.7411	893.4677	2	893.4647	0.0030	0	36.21	0.0029	K	L	YAWVLDK
1	1	1	P10126	Elongation factor 1-alpha 1 OS=Mus musculus GN=Eef1a1 PE=1 SV=3	763	50424	14	30.5	9.10	1	457.7866	913.5586	2	913.5597	-0.0011	0	51.88	3.1e-005	R	A	QTVAVGVIK
1	1	1	P10126	Elongation factor 1-alpha 1 OS=Mus musculus GN=Eef1a1 PE=1 SV=3	763	50424	14	30.5	9.10	1	457.7880	913.5615	2	913.5597	0.0018	0	49.29	4.5e-005	R	A	QTVAVGVIK
1	1	1	P10126	Elongation factor 1-alpha 1 OS=Mus musculus GN=Eef1a1 PE=1 SV=3	763	50424	14	30.5	9.10	1	468.7601	935.5056	2	935.5076	-0.0020	1	36.91	0.002	K	E	RYEEIVK
1	1	1	P10126	Elongation factor 1-alpha 1 OS=Mus musculus GN=Eef1a1 PE=1 SV=3	763	50424	14	30.5	9.10	1	488.2783	974.5421	2	974.5437	-0.0016	0	44.47	0.00033	R	I	LPLQDVYK
1	1	1	P10126	Elongation factor 1-alpha 1 OS=Mus musculus GN=Eef1a1 PE=1 SV=3	763	50424	14	30.5	9.10	1	488.2806	974.5467	2	974.5437	0.0030	0	43.72	0.00043	R	I	LPLQDVYK
1	1	1	P10126	Elongation factor 1-alpha 1 OS=Mus musculus GN=Eef1a1 PE=1 SV=3	763	50424	14	30.5	9.10	1	513.3096	1024.6046	2	1024.6030	0.0017	0	61.52	2.3e-006	K	V	IGGIGTVPVGR
1	1	1	P10126	Elongation factor 1-alpha 1 OS=Mus musculus GN=Eef1a1 PE=1 SV=3	763	50424	14	30.5	9.10	1	513.3116	1024.6087	2	1024.6030	0.0057	0	61.73	2.2e-006	K	V	IGGIGTVPVGR
1	1	1	P10126	Elongation factor 1-alpha 1 OS=Mus musculus GN=Eef1a1 PE=1 SV=3	763	50424	14	30.5	9.10	1	374.2060	1119.5962	3	1119.5924	0.0038	0	41.96	0.00063	K	C	STTTGHLIYK
1	1	1	P10126	Elongation factor 1-alpha 1 OS=Mus musculus GN=Eef1a1 PE=1 SV=3	763	50424	14	30.5	9.10	1	560.8054	1119.5962	2	1119.5924	0.0038	0	57.84	1.6e-005	K	C	STTTGHLIYK
1	1	1	P10126	Elongation factor 1-alpha 1 OS=Mus musculus GN=Eef1a1 PE=1 SV=3	763	50424	14	30.5	9.10	1	560.8060	1119.5975	2	1119.5924	0.0051	0	62.05	6.4e-006	K	C	STTTGHLIYK
1	1	1	P10126	Elongation factor 1-alpha 1 OS=Mus musculus GN=Eef1a1 PE=1 SV=3	763	50424	14	30.5	9.10	1	374.2065	1119.5975	3	1119.5924	0.0051	0	34.67	0.0035	K	C	STTTGHLIYK
1	1	1	P10126	Elongation factor 1-alpha 1 OS=Mus musculus GN=Eef1a1 PE=1 SV=3	763	50424	14	30.5	9.10	1	649.7839	1297.5532	2	1297.5496	0.0036	0	43.98	0.00013	K	R	MDSTEPPYSQK	Oxidation (M)	0.10000000000.0
1	1	1	P10126	Elongation factor 1-alpha 1 OS=Mus musculus GN=Eef1a1 PE=1 SV=3	763	50424	14	30.5	9.10	1	438.9184	1313.7334	3	1313.7343	-0.0010	0	54.53	2.7e-005	R	Q	EHALLAYTLGVK
1	1	1	P10126	Elongation factor 1-alpha 1 OS=Mus musculus GN=Eef1a1 PE=1 SV=3	763	50424	14	30.5	9.10	1	657.8762	1313.7379	2	1313.7343	0.0036	0	48.67	9.2e-005	R	Q	EHALLAYTLGVK
1	1	1	P10126	Elongation factor 1-alpha 1 OS=Mus musculus GN=Eef1a1 PE=1 SV=3	763	50424	14	30.5	9.10	1	657.8770	1313.7395	2	1313.7343	0.0052	0	85.15	2.1e-008	R	Q	EHALLAYTLGVK
1	1	1	P10126	Elongation factor 1-alpha 1 OS=Mus musculus GN=Eef1a1 PE=1 SV=3	763	50424	14	30.5	9.10	1	438.9204	1313.7395	3	1313.7343	0.0052	0	55.09	2.1e-005	R	Q	EHALLAYTLGVK
1	1	1	P10126	Elongation factor 1-alpha 1 OS=Mus musculus GN=Eef1a1 PE=1 SV=3	763	50424	14	30.5	9.10	1	468.9141	1403.7204	3	1403.7197	0.0007	0	53.18	5.1e-005	K	D	YYVTIIDAPGHR
1	1	1	P10126	Elongation factor 1-alpha 1 OS=Mus musculus GN=Eef1a1 PE=1 SV=3	763	50424	14	30.5	9.10	1	468.9154	1403.7243	3	1403.7197	0.0045	0	52.63	5.3e-005	K	D	YYVTIIDAPGHR
1	1	1	P10126	Elongation factor 1-alpha 1 OS=Mus musculus GN=Eef1a1 PE=1 SV=3	763	50424	14	30.5	9.10	1	702.8694	1403.7243	2	1403.7197	0.0045	0	62.42	5.6e-006	K	D	YYVTIIDAPGHR
1	1	1	P10126	Elongation factor 1-alpha 1 OS=Mus musculus GN=Eef1a1 PE=1 SV=3	763	50424	14	30.5	9.10	1	468.9161	1403.7266	3	1403.7197	0.0068	0	65.21	2.8e-006	K	D	YYVTIIDAPGHR
1	1	1	P10126	Elongation factor 1-alpha 1 OS=Mus musculus GN=Eef1a1 PE=1 SV=3	763	50424	14	30.5	9.10	1	702.8706	1403.7266	2	1403.7197	0.0068	0	81.40	6.7e-008	K	D	YYVTIIDAPGHR
1	1	1	P10126	Elongation factor 1-alpha 1 OS=Mus musculus GN=Eef1a1 PE=1 SV=3	763	50424	14	30.5	9.10	1	530.2986	1587.8739	3	1587.8733	0.0006	0	70.85	4.7e-007	K	S	THINIVVIGHVDSGK
1	1	1	P10126	Elongation factor 1-alpha 1 OS=Mus musculus GN=Eef1a1 PE=1 SV=3	763	50424	14	30.5	9.10	1	839.1331	2514.3774	3	2514.3768	0.0006	0	35.32	0.0005	R	S	VETGVLKPGMVVTFAPVNVTTEVK
1	1	1	P10126	Elongation factor 1-alpha 1 OS=Mus musculus GN=Eef1a1 PE=1 SV=3	763	50424	14	30.5	9.10	1	844.4659	2530.3758	3	2530.3717	0.0041	0	70.45	2e-07	R	S	VETGVLKPGMVVTFAPVNVTTEVK	Oxidation (M)	0.000000000100000000000000.0
1	1	1	P10126	Elongation factor 1-alpha 1 OS=Mus musculus GN=Eef1a1 PE=1 SV=3	763	50424	14	30.5	9.10	1	633.6012	2530.3758	4	2530.3717	0.0041	0	30.17	0.0022	R	S	VETGVLKPGMVVTFAPVNVTTEVK	Oxidation (M)	0.000000000100000000000000.0	emPAI	2.33
1	1	1	P62629	Elongation factor 1-alpha 1 OS=Cricetulus griseus GN=EEF1A1 PE=2 SV=1	763	50424	14	30.5	9.10	1	390.7117	779.4089	2	779.4065	0.0024	0	41.94	0.00038	R	E	YEEIVK
1	1	1	P62629	Elongation factor 1-alpha 1 OS=Cricetulus griseus GN=EEF1A1 PE=2 SV=1	763	50424	14	30.5	9.10	1	390.7121	779.4097	2	779.4065	0.0032	0	31.10	0.0046	R	E	YEEIVK
1	1	1	P62629	Elongation factor 1-alpha 1 OS=Cricetulus griseus GN=EEF1A1 PE=2 SV=1	763	50424	14	30.5	9.10	1	420.2301	838.4457	2	838.4436	0.0021	0	32.37	0.0028	K	K	EVSTYIK
1	1	1	P62629	Elongation factor 1-alpha 1 OS=Cricetulus griseus GN=EEF1A1 PE=2 SV=1	763	50424	14	30.5	9.10	1	420.2305	838.4464	2	838.4436	0.0028	0	25.98	0.012	K	K	EVSTYIK
1	1	1	P62629	Elongation factor 1-alpha 1 OS=Cricetulus griseus GN=EEF1A1 PE=2 SV=1	763	50424	14	30.5	9.10	1	435.7754	869.5362	2	869.5334	0.0028	0	43.85	0.00027	K	M	QLIVGVNK
1	1	1	P62629	Elongation factor 1-alpha 1 OS=Cricetulus griseus GN=EEF1A1 PE=2 SV=1	763	50424	14	30.5	9.10	1	435.7756	869.5366	2	869.5334	0.0032	0	42.92	0.00034	K	M	QLIVGVNK
1	1	1	P62629	Elongation factor 1-alpha 1 OS=Cricetulus griseus GN=EEF1A1 PE=2 SV=1	763	50424	14	30.5	9.10	1	447.7411	893.4677	2	893.4647	0.0030	0	36.21	0.0029	K	L	YAWVLDK
1	1	1	P62629	Elongation factor 1-alpha 1 OS=Cricetulus griseus GN=EEF1A1 PE=2 SV=1	763	50424	14	30.5	9.10	1	457.7866	913.5586	2	913.5597	-0.0011	0	51.88	3.1e-005	R	A	QTVAVGVIK
1	1	1	P62629	Elongation factor 1-alpha 1 OS=Cricetulus griseus GN=EEF1A1 PE=2 SV=1	763	50424	14	30.5	9.10	1	457.7880	913.5615	2	913.5597	0.0018	0	49.29	4.5e-005	R	A	QTVAVGVIK
1	1	1	P62629	Elongation factor 1-alpha 1 OS=Cricetulus griseus GN=EEF1A1 PE=2 SV=1	763	50424	14	30.5	9.10	1	468.7601	935.5056	2	935.5076	-0.0020	1	36.91	0.002	K	E	RYEEIVK
1	1	1	P62629	Elongation factor 1-alpha 1 OS=Cricetulus griseus GN=EEF1A1 PE=2 SV=1	763	50424	14	30.5	9.10	1	488.2783	974.5421	2	974.5437	-0.0016	0	44.47	0.00033	R	I	LPLQDVYK
1	1	1	P62629	Elongation factor 1-alpha 1 OS=Cricetulus griseus GN=EEF1A1 PE=2 SV=1	763	50424	14	30.5	9.10	1	488.2806	974.5467	2	974.5437	0.0030	0	43.72	0.00043	R	I	LPLQDVYK
1	1	1	P62629	Elongation factor 1-alpha 1 OS=Cricetulus griseus GN=EEF1A1 PE=2 SV=1	763	50424	14	30.5	9.10	1	513.3096	1024.6046	2	1024.6030	0.0017	0	61.52	2.3e-006	K	V	IGGIGTVPVGR
1	1	1	P62629	Elongation factor 1-alpha 1 OS=Cricetulus griseus GN=EEF1A1 PE=2 SV=1	763	50424	14	30.5	9.10	1	513.3116	1024.6087	2	1024.6030	0.0057	0	61.73	2.2e-006	K	V	IGGIGTVPVGR
1	1	1	P62629	Elongation factor 1-alpha 1 OS=Cricetulus griseus GN=EEF1A1 PE=2 SV=1	763	50424	14	30.5	9.10	1	374.2060	1119.5962	3	1119.5924	0.0038	0	41.96	0.00063	K	C	STTTGHLIYK
1	1	1	P62629	Elongation factor 1-alpha 1 OS=Cricetulus griseus GN=EEF1A1 PE=2 SV=1	763	50424	14	30.5	9.10	1	560.8054	1119.5962	2	1119.5924	0.0038	0	57.84	1.6e-005	K	C	STTTGHLIYK
1	1	1	P62629	Elongation factor 1-alpha 1 OS=Cricetulus griseus GN=EEF1A1 PE=2 SV=1	763	50424	14	30.5	9.10	1	560.8060	1119.5975	2	1119.5924	0.0051	0	62.05	6.4e-006	K	C	STTTGHLIYK
1	1	1	P62629	Elongation factor 1-alpha 1 OS=Cricetulus griseus GN=EEF1A1 PE=2 SV=1	763	50424	14	30.5	9.10	1	374.2065	1119.5975	3	1119.5924	0.0051	0	34.67	0.0035	K	C	STTTGHLIYK
1	1	1	P62629	Elongation factor 1-alpha 1 OS=Cricetulus griseus GN=EEF1A1 PE=2 SV=1	763	50424	14	30.5	9.10	1	649.7839	1297.5532	2	1297.5496	0.0036	0	43.98	0.00013	K	R	MDSTEPPYSQK	Oxidation (M)	0.10000000000.0
1	1	1	P62629	Elongation factor 1-alpha 1 OS=Cricetulus griseus GN=EEF1A1 PE=2 SV=1	763	50424	14	30.5	9.10	1	438.9184	1313.7334	3	1313.7343	-0.0010	0	54.53	2.7e-005	R	Q	EHALLAYTLGVK
1	1	1	P62629	Elongation factor 1-alpha 1 OS=Cricetulus griseus GN=EEF1A1 PE=2 SV=1	763	50424	14	30.5	9.10	1	657.8762	1313.7379	2	1313.7343	0.0036	0	48.67	9.2e-005	R	Q	EHALLAYTLGVK
1	1	1	P62629	Elongation factor 1-alpha 1 OS=Cricetulus griseus GN=EEF1A1 PE=2 SV=1	763	50424	14	30.5	9.10	1	657.8770	1313.7395	2	1313.7343	0.0052	0	85.15	2.1e-008	R	Q	EHALLAYTLGVK
1	1	1	P62629	Elongation factor 1-alpha 1 OS=Cricetulus griseus GN=EEF1A1 PE=2 SV=1	763	50424	14	30.5	9.10	1	438.9204	1313.7395	3	1313.7343	0.0052	0	55.09	2.1e-005	R	Q	EHALLAYTLGVK
1	1	1	P62629	Elongation factor 1-alpha 1 OS=Cricetulus griseus GN=EEF1A1 PE=2 SV=1	763	50424	14	30.5	9.10	1	468.9141	1403.7204	3	1403.7197	0.0007	0	53.18	5.1e-005	K	D	YYVTIIDAPGHR
1	1	1	P62629	Elongation factor 1-alpha 1 OS=Cricetulus griseus GN=EEF1A1 PE=2 SV=1	763	50424	14	30.5	9.10	1	468.9154	1403.7243	3	1403.7197	0.0045	0	52.63	5.3e-005	K	D	YYVTIIDAPGHR
1	1	1	P62629	Elongation factor 1-alpha 1 OS=Cricetulus griseus GN=EEF1A1 PE=2 SV=1	763	50424	14	30.5	9.10	1	702.8694	1403.7243	2	1403.7197	0.0045	0	62.42	5.6e-006	K	D	YYVTIIDAPGHR
1	1	1	P62629	Elongation factor 1-alpha 1 OS=Cricetulus griseus GN=EEF1A1 PE=2 SV=1	763	50424	14	30.5	9.10	1	468.9161	1403.7266	3	1403.7197	0.0068	0	65.21	2.8e-006	K	D	YYVTIIDAPGHR
1	1	1	P62629	Elongation factor 1-alpha 1 OS=Cricetulus griseus GN=EEF1A1 PE=2 SV=1	763	50424	14	30.5	9.10	1	702.8706	1403.7266	2	1403.7197	0.0068	0	81.40	6.7e-008	K	D	YYVTIIDAPGHR
1	1	1	P62629	Elongation factor 1-alpha 1 OS=Cricetulus griseus GN=EEF1A1 PE=2 SV=1	763	50424	14	30.5	9.10	1	530.2986	1587.8739	3	1587.8733	0.0006	0	70.85	4.7e-007	K	S	THINIVVIGHVDSGK
1	1	1	P62629	Elongation factor 1-alpha 1 OS=Cricetulus griseus GN=EEF1A1 PE=2 SV=1	763	50424	14	30.5	9.10	1	839.1331	2514.3774	3	2514.3768	0.0006	0	35.32	0.0005	R	S	VETGVLKPGMVVTFAPVNVTTEVK
1	1	1	P62629	Elongation factor 1-alpha 1 OS=Cricetulus griseus GN=EEF1A1 PE=2 SV=1	763	50424	14	30.5	9.10	1	844.4659	2530.3758	3	2530.3717	0.0041	0	70.45	2e-07	R	S	VETGVLKPGMVVTFAPVNVTTEVK	Oxidation (M)	0.000000000100000000000000.0
1	1	1	P62629	Elongation factor 1-alpha 1 OS=Cricetulus griseus GN=EEF1A1 PE=2 SV=1	763	50424	14	30.5	9.10	1	633.6012	2530.3758	4	2530.3717	0.0041	0	30.17	0.0022	R	S	VETGVLKPGMVVTFAPVNVTTEVK	Oxidation (M)	0.000000000100000000000000.0
1	1	1	P62630	Elongation factor 1-alpha 1 OS=Rattus norvegicus GN=Eef1a1 PE=1 SV=1	763	50424	14	30.5	9.10	1	390.7117	779.4089	2	779.4065	0.0024	0	41.94	0.00038	R	E	YEEIVK
1	1	1	P62630	Elongation factor 1-alpha 1 OS=Rattus norvegicus GN=Eef1a1 PE=1 SV=1	763	50424	14	30.5	9.10	1	390.7121	779.4097	2	779.4065	0.0032	0	31.10	0.0046	R	E	YEEIVK
1	1	1	P62630	Elongation factor 1-alpha 1 OS=Rattus norvegicus GN=Eef1a1 PE=1 SV=1	763	50424	14	30.5	9.10	1	420.2301	838.4457	2	838.4436	0.0021	0	32.37	0.0028	K	K	EVSTYIK
1	1	1	P62630	Elongation factor 1-alpha 1 OS=Rattus norvegicus GN=Eef1a1 PE=1 SV=1	763	50424	14	30.5	9.10	1	420.2305	838.4464	2	838.4436	0.0028	0	25.98	0.012	K	K	EVSTYIK
1	1	1	P62630	Elongation factor 1-alpha 1 OS=Rattus norvegicus GN=Eef1a1 PE=1 SV=1	763	50424	14	30.5	9.10	1	435.7754	869.5362	2	869.5334	0.0028	0	43.85	0.00027	K	M	QLIVGVNK
1	1	1	P62630	Elongation factor 1-alpha 1 OS=Rattus norvegicus GN=Eef1a1 PE=1 SV=1	763	50424	14	30.5	9.10	1	435.7756	869.5366	2	869.5334	0.0032	0	42.92	0.00034	K	M	QLIVGVNK
1	1	1	P62630	Elongation factor 1-alpha 1 OS=Rattus norvegicus GN=Eef1a1 PE=1 SV=1	763	50424	14	30.5	9.10	1	447.7411	893.4677	2	893.4647	0.0030	0	36.21	0.0029	K	L	YAWVLDK
1	1	1	P62630	Elongation factor 1-alpha 1 OS=Rattus norvegicus GN=Eef1a1 PE=1 SV=1	763	50424	14	30.5	9.10	1	457.7866	913.5586	2	913.5597	-0.0011	0	51.88	3.1e-005	R	A	QTVAVGVIK
1	1	1	P62630	Elongation factor 1-alpha 1 OS=Rattus norvegicus GN=Eef1a1 PE=1 SV=1	763	50424	14	30.5	9.10	1	457.7880	913.5615	2	913.5597	0.0018	0	49.29	4.5e-005	R	A	QTVAVGVIK
1	1	1	P62630	Elongation factor 1-alpha 1 OS=Rattus norvegicus GN=Eef1a1 PE=1 SV=1	763	50424	14	30.5	9.10	1	468.7601	935.5056	2	935.5076	-0.0020	1	36.91	0.002	K	E	RYEEIVK
1	1	1	P62630	Elongation factor 1-alpha 1 OS=Rattus norvegicus GN=Eef1a1 PE=1 SV=1	763	50424	14	30.5	9.10	1	488.2783	974.5421	2	974.5437	-0.0016	0	44.47	0.00033	R	I	LPLQDVYK
1	1	1	P62630	Elongation factor 1-alpha 1 OS=Rattus norvegicus GN=Eef1a1 PE=1 SV=1	763	50424	14	30.5	9.10	1	488.2806	974.5467	2	974.5437	0.0030	0	43.72	0.00043	R	I	LPLQDVYK
1	1	1	P62630	Elongation factor 1-alpha 1 OS=Rattus norvegicus GN=Eef1a1 PE=1 SV=1	763	50424	14	30.5	9.10	1	513.3096	1024.6046	2	1024.6030	0.0017	0	61.52	2.3e-006	K	V	IGGIGTVPVGR
1	1	1	P62630	Elongation factor 1-alpha 1 OS=Rattus norvegicus GN=Eef1a1 PE=1 SV=1	763	50424	14	30.5	9.10	1	513.3116	1024.6087	2	1024.6030	0.0057	0	61.73	2.2e-006	K	V	IGGIGTVPVGR
1	1	1	P62630	Elongation factor 1-alpha 1 OS=Rattus norvegicus GN=Eef1a1 PE=1 SV=1	763	50424	14	30.5	9.10	1	374.2060	1119.5962	3	1119.5924	0.0038	0	41.96	0.00063	K	C	STTTGHLIYK
1	1	1	P62630	Elongation factor 1-alpha 1 OS=Rattus norvegicus GN=Eef1a1 PE=1 SV=1	763	50424	14	30.5	9.10	1	560.8054	1119.5962	2	1119.5924	0.0038	0	57.84	1.6e-005	K	C	STTTGHLIYK
1	1	1	P62630	Elongation factor 1-alpha 1 OS=Rattus norvegicus GN=Eef1a1 PE=1 SV=1	763	50424	14	30.5	9.10	1	560.8060	1119.5975	2	1119.5924	0.0051	0	62.05	6.4e-006	K	C	STTTGHLIYK
1	1	1	P62630	Elongation factor 1-alpha 1 OS=Rattus norvegicus GN=Eef1a1 PE=1 SV=1	763	50424	14	30.5	9.10	1	374.2065	1119.5975	3	1119.5924	0.0051	0	34.67	0.0035	K	C	STTTGHLIYK
1	1	1	P62630	Elongation factor 1-alpha 1 OS=Rattus norvegicus GN=Eef1a1 PE=1 SV=1	763	50424	14	30.5	9.10	1	649.7839	1297.5532	2	1297.5496	0.0036	0	43.98	0.00013	K	R	MDSTEPPYSQK	Oxidation (M)	0.10000000000.0
1	1	1	P62630	Elongation factor 1-alpha 1 OS=Rattus norvegicus GN=Eef1a1 PE=1 SV=1	763	50424	14	30.5	9.10	1	438.9184	1313.7334	3	1313.7343	-0.0010	0	54.53	2.7e-005	R	Q	EHALLAYTLGVK
1	1	1	P62630	Elongation factor 1-alpha 1 OS=Rattus norvegicus GN=Eef1a1 PE=1 SV=1	763	50424	14	30.5	9.10	1	657.8762	1313.7379	2	1313.7343	0.0036	0	48.67	9.2e-005	R	Q	EHALLAYTLGVK
1	1	1	P62630	Elongation factor 1-alpha 1 OS=Rattus norvegicus GN=Eef1a1 PE=1 SV=1	763	50424	14	30.5	9.10	1	657.8770	1313.7395	2	1313.7343	0.0052	0	85.15	2.1e-008	R	Q	EHALLAYTLGVK
1	1	1	P62630	Elongation factor 1-alpha 1 OS=Rattus norvegicus GN=Eef1a1 PE=1 SV=1	763	50424	14	30.5	9.10	1	438.9204	1313.7395	3	1313.7343	0.0052	0	55.09	2.1e-005	R	Q	EHALLAYTLGVK
1	1	1	P62630	Elongation factor 1-alpha 1 OS=Rattus norvegicus GN=Eef1a1 PE=1 SV=1	763	50424	14	30.5	9.10	1	468.9141	1403.7204	3	1403.7197	0.0007	0	53.18	5.1e-005	K	D	YYVTIIDAPGHR
1	1	1	P62630	Elongation factor 1-alpha 1 OS=Rattus norvegicus GN=Eef1a1 PE=1 SV=1	763	50424	14	30.5	9.10	1	468.9154	1403.7243	3	1403.7197	0.0045	0	52.63	5.3e-005	K	D	YYVTIIDAPGHR
1	1	1	P62630	Elongation factor 1-alpha 1 OS=Rattus norvegicus GN=Eef1a1 PE=1 SV=1	763	50424	14	30.5	9.10	1	702.8694	1403.7243	2	1403.7197	0.0045	0	62.42	5.6e-006	K	D	YYVTIIDAPGHR
1	1	1	P62630	Elongation factor 1-alpha 1 OS=Rattus norvegicus GN=Eef1a1 PE=1 SV=1	763	50424	14	30.5	9.10	1	468.9161	1403.7266	3	1403.7197	0.0068	0	65.21	2.8e-006	K	D	YYVTIIDAPGHR
1	1	1	P62630	Elongation factor 1-alpha 1 OS=Rattus norvegicus GN=Eef1a1 PE=1 SV=1	763	50424	14	30.5	9.10	1	702.8706	1403.7266	2	1403.7197	0.0068	0	81.40	6.7e-008	K	D	YYVTIIDAPGHR
1	1	1	P62630	Elongation factor 1-alpha 1 OS=Rattus norvegicus GN=Eef1a1 PE=1 SV=1	763	50424	14	30.5	9.10	1	530.2986	1587.8739	3	1587.8733	0.0006	0	70.85	4.7e-007	K	S	THINIVVIGHVDSGK
1	1	1	P62630	Elongation factor 1-alpha 1 OS=Rattus norvegicus GN=Eef1a1 PE=1 SV=1	763	50424	14	30.5	9.10	1	839.1331	2514.3774	3	2514.3768	0.0006	0	35.32	0.0005	R	S	VETGVLKPGMVVTFAPVNVTTEVK
1	1	1	P62630	Elongation factor 1-alpha 1 OS=Rattus norvegicus GN=Eef1a1 PE=1 SV=1	763	50424	14	30.5	9.10	1	844.4659	2530.3758	3	2530.3717	0.0041	0	70.45	2e-07	R	S	VETGVLKPGMVVTFAPVNVTTEVK	Oxidation (M)	0.000000000100000000000000.0
1	1	1	P62630	Elongation factor 1-alpha 1 OS=Rattus norvegicus GN=Eef1a1 PE=1 SV=1	763	50424	14	30.5	9.10	1	633.6012	2530.3758	4	2530.3717	0.0041	0	30.17	0.0022	R	S	VETGVLKPGMVVTFAPVNVTTEVK	Oxidation (M)	0.000000000100000000000000.0
1	2	1	Q6AXS5	Plasminogen activator inhibitor 1 RNA-binding protein OS=Rattus norvegicus GN=Serbp1 PE=1 SV=2	655	44841	15	27.8	8.60	1	350.7116	699.4086	2	699.4068	0.0018	0	30.73	0.0095	K	S	GFVLHK
1	2	1	Q6AXS5	Plasminogen activator inhibitor 1 RNA-binding protein OS=Rattus norvegicus GN=Serbp1 PE=1 SV=2	655	44841	15	27.8	8.60	1	350.7116	699.4087	2	699.4068	0.0019	0	22.05	0.07	K	S	GFVLHK
1	2	1	Q6AXS5	Plasminogen activator inhibitor 1 RNA-binding protein OS=Rattus norvegicus GN=Serbp1 PE=1 SV=2	655	44841	15	27.8	8.60	1	389.2156	776.4166	2	776.4181	-0.0015	0	31.04	0.012	K	K	VEFNIR
1	2	1	Q6AXS5	Plasminogen activator inhibitor 1 RNA-binding protein OS=Rattus norvegicus GN=Serbp1 PE=1 SV=2	655	44841	15	27.8	8.60	1	389.2177	776.4208	2	776.4181	0.0027	0	37.50	0.0021	K	K	VEFNIR
1	2	1	Q6AXS5	Plasminogen activator inhibitor 1 RNA-binding protein OS=Rattus norvegicus GN=Serbp1 PE=1 SV=2	655	44841	15	27.8	8.60	1	326.1900	975.5483	3	975.5501	-0.0019	1	24.89	0.032	R	K	AKVEFNIR
1	2	1	Q6AXS5	Plasminogen activator inhibitor 1 RNA-binding protein OS=Rattus norvegicus GN=Serbp1 PE=1 SV=2	655	44841	15	27.8	8.60	1	326.1907	975.5502	3	975.5501	0.0000	1	22.09	0.04	R	K	AKVEFNIR
1	2	1	Q6AXS5	Plasminogen activator inhibitor 1 RNA-binding protein OS=Rattus norvegicus GN=Serbp1 PE=1 SV=2	655	44841	15	27.8	8.60	1	340.5191	1018.5354	3	1018.5335	0.0019	0	34.79	0.0032	R	G	FEKPLEEK
1	2	1	Q6AXS5	Plasminogen activator inhibitor 1 RNA-binding protein OS=Rattus norvegicus GN=Serbp1 PE=1 SV=2	655	44841	15	27.8	8.60	1	510.2750	1018.5354	2	1018.5335	0.0019	0	32.07	0.006	R	G	FEKPLEEK
1	2	1	Q6AXS5	Plasminogen activator inhibitor 1 RNA-binding protein OS=Rattus norvegicus GN=Serbp1 PE=1 SV=2	655	44841	15	27.8	8.60	1	526.2429	1050.4713	2	1050.4692	0.0021	0	41.10	0.00042	K	A	EMTLDEWK
1	2	1	Q6AXS5	Plasminogen activator inhibitor 1 RNA-binding protein OS=Rattus norvegicus GN=Serbp1 PE=1 SV=2	655	44841	15	27.8	8.60	1	534.2401	1066.4656	2	1066.4641	0.0015	0	43.55	0.00016	K	A	EMTLDEWK	Oxidation (M)	0.01000000.0
1	2	1	Q6AXS5	Plasminogen activator inhibitor 1 RNA-binding protein OS=Rattus norvegicus GN=Serbp1 PE=1 SV=2	655	44841	15	27.8	8.60	1	534.2404	1066.4663	2	1066.4641	0.0022	0	47.30	6.7e-005	K	A	EMTLDEWK	Oxidation (M)	0.01000000.0
1	2	1	Q6AXS5	Plasminogen activator inhibitor 1 RNA-binding protein OS=Rattus norvegicus GN=Serbp1 PE=1 SV=2	655	44841	15	27.8	8.60	1	556.3000	1110.5855	2	1110.5921	-0.0066	0	24.69	0.025	K	K	EETQPPVALK
1	2	1	Q6AXS5	Plasminogen activator inhibitor 1 RNA-binding protein OS=Rattus norvegicus GN=Serbp1 PE=1 SV=2	655	44841	15	27.8	8.60	1	556.3042	1110.5939	2	1110.5921	0.0018	0	29.56	0.0077	K	K	EETQPPVALK
1	2	1	Q6AXS5	Plasminogen activator inhibitor 1 RNA-binding protein OS=Rattus norvegicus GN=Serbp1 PE=1 SV=2	655	44841	15	27.8	8.60	1	556.7739	1111.5332	2	1111.5298	0.0034	0	61.11	5e-06	R	H	SSFSHYSGLK
1	2	1	Q6AXS5	Plasminogen activator inhibitor 1 RNA-binding protein OS=Rattus norvegicus GN=Serbp1 PE=1 SV=2	655	44841	15	27.8	8.60	1	371.5186	1111.5339	3	1111.5298	0.0041	0	31.68	0.0054	R	H	SSFSHYSGLK
1	2	1	Q6AXS5	Plasminogen activator inhibitor 1 RNA-binding protein OS=Rattus norvegicus GN=Serbp1 PE=1 SV=2	655	44841	15	27.8	8.60	1	556.7742	1111.5339	2	1111.5298	0.0041	0	34.49	0.0028	R	H	SSFSHYSGLK
1	2	1	Q6AXS5	Plasminogen activator inhibitor 1 RNA-binding protein OS=Rattus norvegicus GN=Serbp1 PE=1 SV=2	655	44841	15	27.8	8.60	1	392.5526	1174.6360	3	1174.6346	0.0014	1	46.02	0.00023	R	G	RFEKPLEEK
1	2	1	Q6AXS5	Plasminogen activator inhibitor 1 RNA-binding protein OS=Rattus norvegicus GN=Serbp1 PE=1 SV=2	655	44841	15	27.8	8.60	1	392.5535	1174.6387	3	1174.6346	0.0041	1	52.99	4.7e-005	R	G	RFEKPLEEK
1	2	1	Q6AXS5	Plasminogen activator inhibitor 1 RNA-binding protein OS=Rattus norvegicus GN=Serbp1 PE=1 SV=2	655	44841	15	27.8	8.60	1	588.3266	1174.6387	2	1174.6346	0.0041	1	35.50	0.0026	R	G	RFEKPLEEK
1	2	1	Q6AXS5	Plasminogen activator inhibitor 1 RNA-binding protein OS=Rattus norvegicus GN=Serbp1 PE=1 SV=2	655	44841	15	27.8	8.60	1	413.9020	1238.6843	3	1238.6870	-0.0027	1	38.89	0.00064	K	E	EETQPPVALKK
1	2	1	Q6AXS5	Plasminogen activator inhibitor 1 RNA-binding protein OS=Rattus norvegicus GN=Serbp1 PE=1 SV=2	655	44841	15	27.8	8.60	1	413.9033	1238.6881	3	1238.6870	0.0010	1	21.21	0.037	K	E	EETQPPVALKK
1	2	1	Q6AXS5	Plasminogen activator inhibitor 1 RNA-binding protein OS=Rattus norvegicus GN=Serbp1 PE=1 SV=2	655	44841	15	27.8	8.60	1	413.9033	1238.6881	3	1238.6870	0.0011	1	26.22	0.012	K	K	KEETQPPVALK
1	2	1	Q6AXS5	Plasminogen activator inhibitor 1 RNA-binding protein OS=Rattus norvegicus GN=Serbp1 PE=1 SV=2	655	44841	15	27.8	8.60	1	413.9034	1238.6885	3	1238.6870	0.0015	1	23.60	0.021	K	K	KEETQPPVALK
1	2	1	Q6AXS5	Plasminogen activator inhibitor 1 RNA-binding protein OS=Rattus norvegicus GN=Serbp1 PE=1 SV=2	655	44841	15	27.8	8.60	1	620.3515	1238.6885	2	1238.6870	0.0015	1	45.95	0.00012	K	K	KEETQPPVALK
1	2	1	Q6AXS5	Plasminogen activator inhibitor 1 RNA-binding protein OS=Rattus norvegicus GN=Serbp1 PE=1 SV=2	655	44841	15	27.8	8.60	1	441.2524	1320.7354	3	1320.7401	-0.0047	1	41.61	0.00035	R	K	KNPLPPSVGVADK
1	2	1	Q6AXS5	Plasminogen activator inhibitor 1 RNA-binding protein OS=Rattus norvegicus GN=Serbp1 PE=1 SV=2	655	44841	15	27.8	8.60	1	441.2532	1320.7378	3	1320.7401	-0.0023	1	70.74	3.5e-007	K	E	NPLPPSVGVADKK
1	2	1	Q6AXS5	Plasminogen activator inhibitor 1 RNA-binding protein OS=Rattus norvegicus GN=Serbp1 PE=1 SV=2	655	44841	15	27.8	8.60	1	441.2533	1320.7379	3	1320.7401	-0.0022	1	39.72	0.00044	R	K	KNPLPPSVGVADK
1	2	1	Q6AXS5	Plasminogen activator inhibitor 1 RNA-binding protein OS=Rattus norvegicus GN=Serbp1 PE=1 SV=2	655	44841	15	27.8	8.60	1	441.2533	1320.7381	3	1320.7401	-0.0020	1	45.73	0.00013	R	K	KNPLPPSVGVADK
1	2	1	Q6AXS5	Plasminogen activator inhibitor 1 RNA-binding protein OS=Rattus norvegicus GN=Serbp1 PE=1 SV=2	655	44841	15	27.8	8.60	1	441.2534	1320.7384	3	1320.7401	-0.0017	1	37.90	0.00081	R	K	KNPLPPSVGVADK
1	2	1	Q6AXS5	Plasminogen activator inhibitor 1 RNA-binding protein OS=Rattus norvegicus GN=Serbp1 PE=1 SV=2	655	44841	15	27.8	8.60	1	441.2535	1320.7387	3	1320.7401	-0.0015	1	44.98	0.00016	K	E	NPLPPSVGVADKK
1	2	1	Q6AXS5	Plasminogen activator inhibitor 1 RNA-binding protein OS=Rattus norvegicus GN=Serbp1 PE=1 SV=2	655	44841	15	27.8	8.60	1	441.2540	1320.7403	3	1320.7401	0.0002	1	59.52	5e-06	R	K	KNPLPPSVGVADK
1	2	1	Q6AXS5	Plasminogen activator inhibitor 1 RNA-binding protein OS=Rattus norvegicus GN=Serbp1 PE=1 SV=2	655	44841	15	27.8	8.60	1	441.2543	1320.7412	3	1320.7401	0.0010	1	45.80	0.00012	R	K	KNPLPPSVGVADK
1	2	1	Q6AXS5	Plasminogen activator inhibitor 1 RNA-binding protein OS=Rattus norvegicus GN=Serbp1 PE=1 SV=2	655	44841	15	27.8	8.60	1	505.9111	1514.7116	3	1514.7100	0.0016	1	50.07	6.6e-005	K	E	ENEVEEVKEEGPK
1	2	1	Q6AXS5	Plasminogen activator inhibitor 1 RNA-binding protein OS=Rattus norvegicus GN=Serbp1 PE=1 SV=2	655	44841	15	27.8	8.60	1	505.9118	1514.7137	3	1514.7100	0.0037	1	53.90	2.7e-005	K	E	ENEVEEVKEEGPK
1	2	1	Q6AXS5	Plasminogen activator inhibitor 1 RNA-binding protein OS=Rattus norvegicus GN=Serbp1 PE=1 SV=2	655	44841	15	27.8	8.60	1	880.4049	1758.7951	2	1758.7948	0.0003	0	29.85	0.0049	K	-	SSASAPDVDDPEAFPALA
1	2	1	Q6AXS5	Plasminogen activator inhibitor 1 RNA-binding protein OS=Rattus norvegicus GN=Serbp1 PE=1 SV=2	655	44841	15	27.8	8.60	1	880.4056	1758.7967	2	1758.7948	0.0019	0	35.30	0.0014	K	-	SSASAPDVDDPEAFPALA
1	2	1	Q6AXS5	Plasminogen activator inhibitor 1 RNA-binding protein OS=Rattus norvegicus GN=Serbp1 PE=1 SV=2	655	44841	15	27.8	8.60	1	880.4060	1758.7974	2	1758.7948	0.0026	0	44.23	0.00019	K	-	SSASAPDVDDPEAFPALA
1	2	1	Q6AXS5	Plasminogen activator inhibitor 1 RNA-binding protein OS=Rattus norvegicus GN=Serbp1 PE=1 SV=2	655	44841	15	27.8	8.60	1	638.2697	1911.7871	3	1911.7806	0.0066	0	25.57	0.0032	K	K	SEEAHAEDSVMDHHFR	Oxidation (M)	0.0000000000100000.0	emPAI	2.59
1	2	1	Q9CY58	Plasminogen activator inhibitor 1 RNA-binding protein OS=Mus musculus GN=Serbp1 PE=1 SV=2	655	44801	15	27.8	8.60	1	350.7116	699.4086	2	699.4068	0.0018	0	30.73	0.0095	K	S	GFVLHK
1	2	1	Q9CY58	Plasminogen activator inhibitor 1 RNA-binding protein OS=Mus musculus GN=Serbp1 PE=1 SV=2	655	44801	15	27.8	8.60	1	350.7116	699.4087	2	699.4068	0.0019	0	22.05	0.07	K	S	GFVLHK
1	2	1	Q9CY58	Plasminogen activator inhibitor 1 RNA-binding protein OS=Mus musculus GN=Serbp1 PE=1 SV=2	655	44801	15	27.8	8.60	1	389.2156	776.4166	2	776.4181	-0.0015	0	31.04	0.012	K	K	VEFNIR
1	2	1	Q9CY58	Plasminogen activator inhibitor 1 RNA-binding protein OS=Mus musculus GN=Serbp1 PE=1 SV=2	655	44801	15	27.8	8.60	1	389.2177	776.4208	2	776.4181	0.0027	0	37.50	0.0021	K	K	VEFNIR
1	2	1	Q9CY58	Plasminogen activator inhibitor 1 RNA-binding protein OS=Mus musculus GN=Serbp1 PE=1 SV=2	655	44801	15	27.8	8.60	1	326.1900	975.5483	3	975.5501	-0.0019	1	24.89	0.032	R	K	AKVEFNIR
1	2	1	Q9CY58	Plasminogen activator inhibitor 1 RNA-binding protein OS=Mus musculus GN=Serbp1 PE=1 SV=2	655	44801	15	27.8	8.60	1	326.1907	975.5502	3	975.5501	0.0000	1	22.09	0.04	R	K	AKVEFNIR
1	2	1	Q9CY58	Plasminogen activator inhibitor 1 RNA-binding protein OS=Mus musculus GN=Serbp1 PE=1 SV=2	655	44801	15	27.8	8.60	1	340.5191	1018.5354	3	1018.5335	0.0019	0	34.79	0.0032	R	G	FEKPLEEK
1	2	1	Q9CY58	Plasminogen activator inhibitor 1 RNA-binding protein OS=Mus musculus GN=Serbp1 PE=1 SV=2	655	44801	15	27.8	8.60	1	510.2750	1018.5354	2	1018.5335	0.0019	0	32.07	0.006	R	G	FEKPLEEK
1	2	1	Q9CY58	Plasminogen activator inhibitor 1 RNA-binding protein OS=Mus musculus GN=Serbp1 PE=1 SV=2	655	44801	15	27.8	8.60	1	526.2429	1050.4713	2	1050.4692	0.0021	0	41.10	0.00042	K	A	EMTLDEWK
1	2	1	Q9CY58	Plasminogen activator inhibitor 1 RNA-binding protein OS=Mus musculus GN=Serbp1 PE=1 SV=2	655	44801	15	27.8	8.60	1	534.2401	1066.4656	2	1066.4641	0.0015	0	43.55	0.00016	K	A	EMTLDEWK	Oxidation (M)	0.01000000.0
1	2	1	Q9CY58	Plasminogen activator inhibitor 1 RNA-binding protein OS=Mus musculus GN=Serbp1 PE=1 SV=2	655	44801	15	27.8	8.60	1	534.2404	1066.4663	2	1066.4641	0.0022	0	47.30	6.7e-005	K	A	EMTLDEWK	Oxidation (M)	0.01000000.0
1	2	1	Q9CY58	Plasminogen activator inhibitor 1 RNA-binding protein OS=Mus musculus GN=Serbp1 PE=1 SV=2	655	44801	15	27.8	8.60	1	556.3000	1110.5855	2	1110.5921	-0.0066	0	24.69	0.025	K	K	EETQPPVALK
1	2	1	Q9CY58	Plasminogen activator inhibitor 1 RNA-binding protein OS=Mus musculus GN=Serbp1 PE=1 SV=2	655	44801	15	27.8	8.60	1	556.3042	1110.5939	2	1110.5921	0.0018	0	29.56	0.0077	K	K	EETQPPVALK
1	2	1	Q9CY58	Plasminogen activator inhibitor 1 RNA-binding protein OS=Mus musculus GN=Serbp1 PE=1 SV=2	655	44801	15	27.8	8.60	1	556.7739	1111.5332	2	1111.5298	0.0034	0	61.11	5e-06	R	H	SSFSHYSGLK
1	2	1	Q9CY58	Plasminogen activator inhibitor 1 RNA-binding protein OS=Mus musculus GN=Serbp1 PE=1 SV=2	655	44801	15	27.8	8.60	1	371.5186	1111.5339	3	1111.5298	0.0041	0	31.68	0.0054	R	H	SSFSHYSGLK
1	2	1	Q9CY58	Plasminogen activator inhibitor 1 RNA-binding protein OS=Mus musculus GN=Serbp1 PE=1 SV=2	655	44801	15	27.8	8.60	1	556.7742	1111.5339	2	1111.5298	0.0041	0	34.49	0.0028	R	H	SSFSHYSGLK
1	2	1	Q9CY58	Plasminogen activator inhibitor 1 RNA-binding protein OS=Mus musculus GN=Serbp1 PE=1 SV=2	655	44801	15	27.8	8.60	1	392.5526	1174.6360	3	1174.6346	0.0014	1	46.02	0.00023	R	G	RFEKPLEEK
1	2	1	Q9CY58	Plasminogen activator inhibitor 1 RNA-binding protein OS=Mus musculus GN=Serbp1 PE=1 SV=2	655	44801	15	27.8	8.60	1	392.5535	1174.6387	3	1174.6346	0.0041	1	52.99	4.7e-005	R	G	RFEKPLEEK
1	2	1	Q9CY58	Plasminogen activator inhibitor 1 RNA-binding protein OS=Mus musculus GN=Serbp1 PE=1 SV=2	655	44801	15	27.8	8.60	1	588.3266	1174.6387	2	1174.6346	0.0041	1	35.50	0.0026	R	G	RFEKPLEEK
1	2	1	Q9CY58	Plasminogen activator inhibitor 1 RNA-binding protein OS=Mus musculus GN=Serbp1 PE=1 SV=2	655	44801	15	27.8	8.60	1	413.9020	1238.6843	3	1238.6870	-0.0027	1	38.89	0.00064	K	E	EETQPPVALKK
1	2	1	Q9CY58	Plasminogen activator inhibitor 1 RNA-binding protein OS=Mus musculus GN=Serbp1 PE=1 SV=2	655	44801	15	27.8	8.60	1	413.9033	1238.6881	3	1238.6870	0.0010	1	21.21	0.037	K	E	EETQPPVALKK
1	2	1	Q9CY58	Plasminogen activator inhibitor 1 RNA-binding protein OS=Mus musculus GN=Serbp1 PE=1 SV=2	655	44801	15	27.8	8.60	1	413.9033	1238.6881	3	1238.6870	0.0011	1	26.22	0.012	K	K	KEETQPPVALK
1	2	1	Q9CY58	Plasminogen activator inhibitor 1 RNA-binding protein OS=Mus musculus GN=Serbp1 PE=1 SV=2	655	44801	15	27.8	8.60	1	413.9034	1238.6885	3	1238.6870	0.0015	1	23.60	0.021	K	K	KEETQPPVALK
1	2	1	Q9CY58	Plasminogen activator inhibitor 1 RNA-binding protein OS=Mus musculus GN=Serbp1 PE=1 SV=2	655	44801	15	27.8	8.60	1	620.3515	1238.6885	2	1238.6870	0.0015	1	45.95	0.00012	K	K	KEETQPPVALK
1	2	1	Q9CY58	Plasminogen activator inhibitor 1 RNA-binding protein OS=Mus musculus GN=Serbp1 PE=1 SV=2	655	44801	15	27.8	8.60	1	441.2524	1320.7354	3	1320.7401	-0.0047	1	41.61	0.00035	R	K	KNPLPPSVGVADK
1	2	1	Q9CY58	Plasminogen activator inhibitor 1 RNA-binding protein OS=Mus musculus GN=Serbp1 PE=1 SV=2	655	44801	15	27.8	8.60	1	441.2532	1320.7378	3	1320.7401	-0.0023	1	70.74	3.5e-007	K	E	NPLPPSVGVADKK
1	2	1	Q9CY58	Plasminogen activator inhibitor 1 RNA-binding protein OS=Mus musculus GN=Serbp1 PE=1 SV=2	655	44801	15	27.8	8.60	1	441.2533	1320.7379	3	1320.7401	-0.0022	1	39.72	0.00044	R	K	KNPLPPSVGVADK
1	2	1	Q9CY58	Plasminogen activator inhibitor 1 RNA-binding protein OS=Mus musculus GN=Serbp1 PE=1 SV=2	655	44801	15	27.8	8.60	1	441.2533	1320.7381	3	1320.7401	-0.0020	1	45.73	0.00013	R	K	KNPLPPSVGVADK
1	2	1	Q9CY58	Plasminogen activator inhibitor 1 RNA-binding protein OS=Mus musculus GN=Serbp1 PE=1 SV=2	655	44801	15	27.8	8.60	1	441.2534	1320.7384	3	1320.7401	-0.0017	1	37.90	0.00081	R	K	KNPLPPSVGVADK
1	2	1	Q9CY58	Plasminogen activator inhibitor 1 RNA-binding protein OS=Mus musculus GN=Serbp1 PE=1 SV=2	655	44801	15	27.8	8.60	1	441.2535	1320.7387	3	1320.7401	-0.0015	1	44.98	0.00016	K	E	NPLPPSVGVADKK
1	2	1	Q9CY58	Plasminogen activator inhibitor 1 RNA-binding protein OS=Mus musculus GN=Serbp1 PE=1 SV=2	655	44801	15	27.8	8.60	1	441.2540	1320.7403	3	1320.7401	0.0002	1	59.52	5e-06	R	K	KNPLPPSVGVADK
1	2	1	Q9CY58	Plasminogen activator inhibitor 1 RNA-binding protein OS=Mus musculus GN=Serbp1 PE=1 SV=2	655	44801	15	27.8	8.60	1	441.2543	1320.7412	3	1320.7401	0.0010	1	45.80	0.00012	R	K	KNPLPPSVGVADK
1	2	1	Q9CY58	Plasminogen activator inhibitor 1 RNA-binding protein OS=Mus musculus GN=Serbp1 PE=1 SV=2	655	44801	15	27.8	8.60	1	505.9111	1514.7116	3	1514.7100	0.0016	1	50.07	6.6e-005	K	E	ENEVEEVKEEGPK
1	2	1	Q9CY58	Plasminogen activator inhibitor 1 RNA-binding protein OS=Mus musculus GN=Serbp1 PE=1 SV=2	655	44801	15	27.8	8.60	1	505.9118	1514.7137	3	1514.7100	0.0037	1	53.90	2.7e-005	K	E	ENEVEEVKEEGPK
1	2	1	Q9CY58	Plasminogen activator inhibitor 1 RNA-binding protein OS=Mus musculus GN=Serbp1 PE=1 SV=2	655	44801	15	27.8	8.60	1	880.4049	1758.7951	2	1758.7948	0.0003	0	29.85	0.0049	K	-	SSASAPDVDDPEAFPALA
1	2	1	Q9CY58	Plasminogen activator inhibitor 1 RNA-binding protein OS=Mus musculus GN=Serbp1 PE=1 SV=2	655	44801	15	27.8	8.60	1	880.4056	1758.7967	2	1758.7948	0.0019	0	35.30	0.0014	K	-	SSASAPDVDDPEAFPALA
1	2	1	Q9CY58	Plasminogen activator inhibitor 1 RNA-binding protein OS=Mus musculus GN=Serbp1 PE=1 SV=2	655	44801	15	27.8	8.60	1	880.4060	1758.7974	2	1758.7948	0.0026	0	44.23	0.00019	K	-	SSASAPDVDDPEAFPALA
1	2	1	Q9CY58	Plasminogen activator inhibitor 1 RNA-binding protein OS=Mus musculus GN=Serbp1 PE=1 SV=2	655	44801	15	27.8	8.60	1	638.2697	1911.7871	3	1911.7806	0.0066	0	25.57	0.0032	K	K	SEEAHAEDSVMDHHFR	Oxidation (M)	0.0000000000100000.0
2	1	1	P13086	Succinyl-CoA ligase [ADP/GDP-forming] subunit alpha, mitochondrial OS=Rattus norvegicus GN=Suclg1 PE=2 SV=2	504	36524	9	21.7	9.54	0	322.7084	643.4023	2	643.4017	0.0006	0	52.44	0.00015	R	S	IGIVSR
2	1	1	P13086	Succinyl-CoA ligase [ADP/GDP-forming] subunit alpha, mitochondrial OS=Rattus norvegicus GN=Suclg1 PE=2 SV=2	504	36524	9	21.7	9.54	0	322.7085	643.4025	2	643.4017	0.0008	0	60.40	2.3e-005	R	S	IGIVSR
2	1	1	P13086	Succinyl-CoA ligase [ADP/GDP-forming] subunit alpha, mitochondrial OS=Rattus norvegicus GN=Suclg1 PE=2 SV=2	504	36524	9	21.7	9.54	1	505.2616	1008.5086	2	1008.5063	0.0023	0	45.69	0.0003	K	Q	VICQGFTGK
2	1	1	P13086	Succinyl-CoA ligase [ADP/GDP-forming] subunit alpha, mitochondrial OS=Rattus norvegicus GN=Suclg1 PE=2 SV=2	504	36524	9	21.7	9.54	1	505.2619	1008.5093	2	1008.5063	0.0030	0	43.39	0.00045	K	Q	VICQGFTGK
2	1	1	P13086	Succinyl-CoA ligase [ADP/GDP-forming] subunit alpha, mitochondrial OS=Rattus norvegicus GN=Suclg1 PE=2 SV=2	504	36524	9	21.7	9.54	0	361.5302	1081.5689	3	1081.5702	-0.0013	0	53.62	3.2e-005	R	G	MGHAGAIIAGGK
2	1	1	P13086	Succinyl-CoA ligase [ADP/GDP-forming] subunit alpha, mitochondrial OS=Rattus norvegicus GN=Suclg1 PE=2 SV=2	504	36524	9	21.7	9.54	0	549.7899	1097.5652	2	1097.5652	0.0001	0	85.34	1.8e-008	R	G	MGHAGAIIAGGK	Oxidation (M)	0.100000000000.0
2	1	1	P13086	Succinyl-CoA ligase [ADP/GDP-forming] subunit alpha, mitochondrial OS=Rattus norvegicus GN=Suclg1 PE=2 SV=2	504	36524	9	21.7	9.54	0	366.8624	1097.5652	3	1097.5652	0.0001	0	40.60	0.00053	R	G	MGHAGAIIAGGK	Oxidation (M)	0.100000000000.0
2	1	1	P13086	Succinyl-CoA ligase [ADP/GDP-forming] subunit alpha, mitochondrial OS=Rattus norvegicus GN=Suclg1 PE=2 SV=2	504	36524	9	21.7	9.54	0	373.5431	1117.6074	3	1117.6066	0.0007	0	28.80	0.013	K	K	IGIMPGHIHK	Oxidation (M)	0.0001000000.0
2	1	1	P13086	Succinyl-CoA ligase [ADP/GDP-forming] subunit alpha, mitochondrial OS=Rattus norvegicus GN=Suclg1 PE=2 SV=2	504	36524	9	21.7	9.54	0	312.4330	1245.7027	4	1245.7016	0.0011	1	35.74	0.0019	K	G	IGIMPGHIHKK	Oxidation (M)	0.00010000000.0
2	1	1	P13086	Succinyl-CoA ligase [ADP/GDP-forming] subunit alpha, mitochondrial OS=Rattus norvegicus GN=Suclg1 PE=2 SV=2	504	36524	9	21.7	9.54	0	416.2415	1245.7027	3	1245.7016	0.0011	1	31.18	0.0054	K	G	IGIMPGHIHKK	Oxidation (M)	0.00010000000.0
2	1	1	P13086	Succinyl-CoA ligase [ADP/GDP-forming] subunit alpha, mitochondrial OS=Rattus norvegicus GN=Suclg1 PE=2 SV=2	504	36524	9	21.7	9.54	0	471.2549	1410.7428	3	1410.7402	0.0027	1	27.83	0.012	R	E	MGHAGAIIAGGKGGAK	Oxidation (M)	0.1000000000000000.0
2	1	1	P13086	Succinyl-CoA ligase [ADP/GDP-forming] subunit alpha, mitochondrial OS=Rattus norvegicus GN=Suclg1 PE=2 SV=2	504	36524	9	21.7	9.54	0	565.6093	1693.8061	3	1693.8060	0.0001	0	74.62	2.4e-007	K	L	QGTFHSQQALEYGTK
2	1	1	P13086	Succinyl-CoA ligase [ADP/GDP-forming] subunit alpha, mitochondrial OS=Rattus norvegicus GN=Suclg1 PE=2 SV=2	504	36524	9	21.7	9.54	0	565.6110	1693.8112	3	1693.8060	0.0052	0	66.21	1.9e-006	K	L	QGTFHSQQALEYGTK
2	1	1	P13086	Succinyl-CoA ligase [ADP/GDP-forming] subunit alpha, mitochondrial OS=Rattus norvegicus GN=Suclg1 PE=2 SV=2	504	36524	9	21.7	9.54	1	580.2926	1737.8559	3	1737.8542	0.0017	0	47.73	0.00014	R	I	LIGPNCPGIINPGECK
2	1	1	P13086	Succinyl-CoA ligase [ADP/GDP-forming] subunit alpha, mitochondrial OS=Rattus norvegicus GN=Suclg1 PE=2 SV=2	504	36524	9	21.7	9.54	1	869.9352	1737.8559	2	1737.8542	0.0017	0	83.21	4.1e-008	R	I	LIGPNCPGIINPGECK
2	1	1	P13086	Succinyl-CoA ligase [ADP/GDP-forming] subunit alpha, mitochondrial OS=Rattus norvegicus GN=Suclg1 PE=2 SV=2	504	36524	9	21.7	9.54	1	580.2929	1737.8568	3	1737.8542	0.0026	0	53.32	3.9e-005	R	I	LIGPNCPGIINPGECK
2	1	1	P13086	Succinyl-CoA ligase [ADP/GDP-forming] subunit alpha, mitochondrial OS=Rattus norvegicus GN=Suclg1 PE=2 SV=2	504	36524	9	21.7	9.54	1	869.9357	1737.8568	2	1737.8542	0.0026	0	70.22	7.9e-007	R	I	LIGPNCPGIINPGECK
2	1	1	P13086	Succinyl-CoA ligase [ADP/GDP-forming] subunit alpha, mitochondrial OS=Rattus norvegicus GN=Suclg1 PE=2 SV=2	504	36524	9	21.7	9.54	1	666.0092	1995.0059	3	1995.0030	0.0029	1	62.30	4.5e-006	K	I	TRLIGPNCPGIINPGECK			emPAI	1.95
2	1	2	Q9WUM5	Succinyl-CoA ligase [ADP/GDP-forming] subunit alpha, mitochondrial OS=Mus musculus GN=Suclg1 PE=1 SV=4	341	36474	7	16.5	9.46	0	322.7084	643.4023	2	643.4017	0.0006	0	52.44	0.00015	R	S	IGIVSR
2	1	2	Q9WUM5	Succinyl-CoA ligase [ADP/GDP-forming] subunit alpha, mitochondrial OS=Mus musculus GN=Suclg1 PE=1 SV=4	341	36474	7	16.5	9.46	0	322.7085	643.4025	2	643.4017	0.0008	0	60.40	2.3e-005	R	S	IGIVSR
2	1	2	Q9WUM5	Succinyl-CoA ligase [ADP/GDP-forming] subunit alpha, mitochondrial OS=Mus musculus GN=Suclg1 PE=1 SV=4	341	36474	7	16.5	9.46	0	361.5302	1081.5689	3	1081.5702	-0.0013	0	53.62	3.2e-005	R	G	MGHAGAIIAGGK
2	1	2	Q9WUM5	Succinyl-CoA ligase [ADP/GDP-forming] subunit alpha, mitochondrial OS=Mus musculus GN=Suclg1 PE=1 SV=4	341	36474	7	16.5	9.46	0	549.7899	1097.5652	2	1097.5652	0.0001	0	85.34	1.8e-008	R	G	MGHAGAIIAGGK	Oxidation (M)	0.100000000000.0
2	1	2	Q9WUM5	Succinyl-CoA ligase [ADP/GDP-forming] subunit alpha, mitochondrial OS=Mus musculus GN=Suclg1 PE=1 SV=4	341	36474	7	16.5	9.46	0	366.8624	1097.5652	3	1097.5652	0.0001	0	40.60	0.00053	R	G	MGHAGAIIAGGK	Oxidation (M)	0.100000000000.0
2	1	2	Q9WUM5	Succinyl-CoA ligase [ADP/GDP-forming] subunit alpha, mitochondrial OS=Mus musculus GN=Suclg1 PE=1 SV=4	341	36474	7	16.5	9.46	0	373.5431	1117.6074	3	1117.6066	0.0007	0	28.80	0.013	K	K	IGIMPGHIHK	Oxidation (M)	0.0001000000.0
2	1	2	Q9WUM5	Succinyl-CoA ligase [ADP/GDP-forming] subunit alpha, mitochondrial OS=Mus musculus GN=Suclg1 PE=1 SV=4	341	36474	7	16.5	9.46	1	377.8771	1130.6094	3	1130.6084	0.0010	1	27.79	0.018	K	I	HIYIDKNTK
2	1	2	Q9WUM5	Succinyl-CoA ligase [ADP/GDP-forming] subunit alpha, mitochondrial OS=Mus musculus GN=Suclg1 PE=1 SV=4	341	36474	7	16.5	9.46	0	312.4330	1245.7027	4	1245.7016	0.0011	1	35.74	0.0019	K	G	IGIMPGHIHKK	Oxidation (M)	0.00010000000.0
2	1	2	Q9WUM5	Succinyl-CoA ligase [ADP/GDP-forming] subunit alpha, mitochondrial OS=Mus musculus GN=Suclg1 PE=1 SV=4	341	36474	7	16.5	9.46	0	416.2415	1245.7027	3	1245.7016	0.0011	1	31.18	0.0054	K	G	IGIMPGHIHKK	Oxidation (M)	0.00010000000.0
2	1	2	Q9WUM5	Succinyl-CoA ligase [ADP/GDP-forming] subunit alpha, mitochondrial OS=Mus musculus GN=Suclg1 PE=1 SV=4	341	36474	7	16.5	9.46	0	471.2549	1410.7428	3	1410.7402	0.0027	1	27.83	0.012	R	E	MGHAGAIIAGGKGGAK	Oxidation (M)	0.1000000000000000.0
2	1	2	Q9WUM5	Succinyl-CoA ligase [ADP/GDP-forming] subunit alpha, mitochondrial OS=Mus musculus GN=Suclg1 PE=1 SV=4	341	36474	7	16.5	9.46	0	565.6093	1693.8061	3	1693.8060	0.0001	0	74.62	2.4e-007	K	L	QGTFHSQQALEYGTK
2	1	2	Q9WUM5	Succinyl-CoA ligase [ADP/GDP-forming] subunit alpha, mitochondrial OS=Mus musculus GN=Suclg1 PE=1 SV=4	341	36474	7	16.5	9.46	0	565.6110	1693.8112	3	1693.8060	0.0052	0	66.21	1.9e-006	K	L	QGTFHSQQALEYGTK			emPAI	1.30
3	1	1	Q6IFW6	Keratin, type I cytoskeletal 10 OS=Rattus norvegicus GN=Krt10 PE=3 SV=1	307	56699	6	10.6	5.10	0	404.2044	806.3942	2	806.3923	0.0019	0	69.68	1.2e-006	R	L	LAADDFR
3	1	1	Q6IFW6	Keratin, type I cytoskeletal 10 OS=Rattus norvegicus GN=Krt10 PE=3 SV=1	307	56699	6	10.6	5.10	0	545.7690	1089.5235	2	1089.5237	-0.0002	0	49.51	9.6e-005	K	L	VTMQNLNDR
3	1	1	Q6IFW6	Keratin, type I cytoskeletal 10 OS=Rattus norvegicus GN=Krt10 PE=3 SV=1	307	56699	6	10.6	5.10	1	555.2492	1108.4838	2	1108.4825	0.0013	0	41.81	0.0003	K	S	DAEAWFNEK
3	1	1	Q6IFW6	Keratin, type I cytoskeletal 10 OS=Rattus norvegicus GN=Krt10 PE=3 SV=1	307	56699	6	10.6	5.10	0	583.2951	1164.5756	2	1164.5775	-0.0018	0	25.43	0.029	R	S	LENEIQTYR
3	1	1	Q6IFW6	Keratin, type I cytoskeletal 10 OS=Rattus norvegicus GN=Krt10 PE=3 SV=1	307	56699	6	10.6	5.10	1	412.2319	1233.6739	3	1233.6717	0.0022	1	74.23	2.6e-007	R	Q	LKYENEVALR
3	1	1	Q6IFW6	Keratin, type I cytoskeletal 10 OS=Rattus norvegicus GN=Krt10 PE=3 SV=1	307	56699	6	10.6	5.10	0	453.2410	1356.7013	3	1356.7110	-0.0097	1	28.58	0.014	R	V	QSVEADINGLRR
3	1	1	Q6IFW6	Keratin, type I cytoskeletal 10 OS=Rattus norvegicus GN=Krt10 PE=3 SV=1	307	56699	6	10.6	5.10	0	453.2446	1356.7119	3	1356.7110	0.0010	1	46.76	0.00023	R	V	QSVEADINGLRR			emPAI	0.38
3	1	2	P02535	Keratin, type I cytoskeletal 10 OS=Mus musculus GN=Krt10 PE=1 SV=3	268	57906	5	8.6	5.04	0	404.2044	806.3942	2	806.3923	0.0019	0	69.68	1.2e-006	R	L	LAADDFR
3	1	2	P02535	Keratin, type I cytoskeletal 10 OS=Mus musculus GN=Krt10 PE=1 SV=3	268	57906	5	8.6	5.04	0	545.7690	1089.5235	2	1089.5237	-0.0002	0	49.51	9.6e-005	R	L	VTMQNLNDR
3	1	2	P02535	Keratin, type I cytoskeletal 10 OS=Mus musculus GN=Krt10 PE=1 SV=3	268	57906	5	8.6	5.04	0	583.2951	1164.5756	2	1164.5775	-0.0018	0	25.43	0.029	R	S	LENEIQTYR
3	1	2	P02535	Keratin, type I cytoskeletal 10 OS=Mus musculus GN=Krt10 PE=1 SV=3	268	57906	5	8.6	5.04	0	453.2410	1356.7013	3	1356.7110	-0.0097	1	28.58	0.014	R	V	QSVEADINGLRR
3	1	2	P02535	Keratin, type I cytoskeletal 10 OS=Mus musculus GN=Krt10 PE=1 SV=3	268	57906	5	8.6	5.04	0	453.2446	1356.7119	3	1356.7110	0.0010	1	46.76	0.00023	R	V	QSVEADINGLRR
3	1	2	P02535	Keratin, type I cytoskeletal 10 OS=Mus musculus GN=Krt10 PE=1 SV=3	268	57906	5	8.6	5.04	1	691.3285	1380.6424	2	1380.6408	0.0016	0	77.77	1.2e-007	R	I	ALEESNYELEGK			emPAI	0.30
3	2	1	P24368	Peptidyl-prolyl cis-trans isomerase B OS=Rattus norvegicus GN=Ppib PE=1 SV=3	303	23845	6	27.3	9.50	1	403.7059	805.3973	2	805.3970	0.0003	0	53.81	5.1e-005	K	H	TSWLDGK
3	2	1	P24368	Peptidyl-prolyl cis-trans isomerase B OS=Rattus norvegicus GN=Ppib PE=1 SV=3	303	23845	6	27.3	9.50	1	434.7501	867.4857	2	867.4855	0.0002	0	61.78	4.1e-006	R	T	VTFGLFGK
3	2	1	P24368	Peptidyl-prolyl cis-trans isomerase B OS=Rattus norvegicus GN=Ppib PE=1 SV=3	303	23845	6	27.3	9.50	1	509.2725	1016.5305	2	1016.5325	-0.0020	0	54.40	5e-05	K	K	VLEGMDVVR
3	2	1	P24368	Peptidyl-prolyl cis-trans isomerase B OS=Rattus norvegicus GN=Ppib PE=1 SV=3	303	23845	6	27.3	9.50	1	415.5798	1243.7175	3	1243.7176	-0.0001	0	21.85	0.027	K	E	IEVEKPFAIAK
3	2	1	P24368	Peptidyl-prolyl cis-trans isomerase B OS=Rattus norvegicus GN=Ppib PE=1 SV=3	303	23845	6	27.3	9.50	1	651.7934	1301.5723	2	1301.5711	0.0012	0	39.83	0.00037	K	G	DFMIQGGDFTR	Oxidation (M)	0.00100000000.0
3	2	1	P24368	Peptidyl-prolyl cis-trans isomerase B OS=Rattus norvegicus GN=Ppib PE=1 SV=3	303	23845	6	27.3	9.50	1	682.8559	1363.6973	2	1363.6983	-0.0010	0	71.02	8.1e-007	K	G	TVDNFVALATGEK			emPAI	1.13
4	1	1	Q6IFW6	Keratin, type I cytoskeletal 10 OS=Rattus norvegicus GN=Krt10 PE=3 SV=1	342	56699	6	10.5	5.10	0	404.2034	806.3922	2	806.3923	-0.0001	0	37.43	0.0025	R	L	LAADDFR
4	1	1	Q6IFW6	Keratin, type I cytoskeletal 10 OS=Rattus norvegicus GN=Krt10 PE=3 SV=1	342	56699	6	10.5	5.10	0	404.2043	806.3941	2	806.3923	0.0018	0	60.67	9.9e-006	R	L	LAADDFR
4	1	1	Q6IFW6	Keratin, type I cytoskeletal 10 OS=Rattus norvegicus GN=Krt10 PE=3 SV=1	342	56699	6	10.5	5.10	0	404.2049	806.3953	2	806.3923	0.0030	0	49.07	0.00014	R	L	LAADDFR
4	1	1	Q6IFW6	Keratin, type I cytoskeletal 10 OS=Rattus norvegicus GN=Krt10 PE=3 SV=1	342	56699	6	10.5	5.10	1	497.2514	992.4883	2	992.4927	-0.0044	0	55.68	3.1e-005	K	Q	YENEVALR
4	1	1	Q6IFW6	Keratin, type I cytoskeletal 10 OS=Rattus norvegicus GN=Krt10 PE=3 SV=1	342	56699	6	10.5	5.10	1	497.2525	992.4904	2	992.4927	-0.0023	0	42.79	0.00066	K	Q	YENEVALR
4	1	1	Q6IFW6	Keratin, type I cytoskeletal 10 OS=Rattus norvegicus GN=Krt10 PE=3 SV=1	342	56699	6	10.5	5.10	0	545.7690	1089.5234	2	1089.5237	-0.0002	0	54.39	3.1e-005	K	L	VTMQNLNDR
4	1	1	Q6IFW6	Keratin, type I cytoskeletal 10 OS=Rattus norvegicus GN=Krt10 PE=3 SV=1	342	56699	6	10.5	5.10	0	545.7693	1089.5241	2	1089.5237	0.0004	0	59.66	9.8e-006	K	L	VTMQNLNDR
4	1	1	Q6IFW6	Keratin, type I cytoskeletal 10 OS=Rattus norvegicus GN=Krt10 PE=3 SV=1	342	56699	6	10.5	5.10	1	555.2496	1108.4846	2	1108.4825	0.0021	0	45.16	0.00014	K	S	DAEAWFNEK
4	1	1	Q6IFW6	Keratin, type I cytoskeletal 10 OS=Rattus norvegicus GN=Krt10 PE=3 SV=1	342	56699	6	10.5	5.10	1	555.2497	1108.4849	2	1108.4825	0.0024	0	30.33	0.0043	K	S	DAEAWFNEK
4	1	1	Q6IFW6	Keratin, type I cytoskeletal 10 OS=Rattus norvegicus GN=Krt10 PE=3 SV=1	342	56699	6	10.5	5.10	1	555.2499	1108.4852	2	1108.4825	0.0027	0	45.45	0.00013	K	S	DAEAWFNEK
4	1	1	Q6IFW6	Keratin, type I cytoskeletal 10 OS=Rattus norvegicus GN=Krt10 PE=3 SV=1	342	56699	6	10.5	5.10	0	583.2960	1164.5775	2	1164.5775	0.0000	0	50.11	0.00012	R	S	LENEIQTYR
4	1	1	Q6IFW6	Keratin, type I cytoskeletal 10 OS=Rattus norvegicus GN=Krt10 PE=3 SV=1	342	56699	6	10.5	5.10	0	583.2971	1164.5797	2	1164.5775	0.0023	0	65.83	2.6e-006	R	S	LENEIQTYR
4	1	1	Q6IFW6	Keratin, type I cytoskeletal 10 OS=Rattus norvegicus GN=Krt10 PE=3 SV=1	342	56699	6	10.5	5.10	0	695.8432	1389.6719	2	1389.6736	-0.0017	0	54.98	2.8e-005	K	Y	QSLEASLAETEGR			emPAI	0.39
4	1	2	P02535	Keratin, type I cytoskeletal 10 OS=Mus musculus GN=Krt10 PE=1 SV=3	313	57906	5	8.8	5.04	0	404.2034	806.3922	2	806.3923	-0.0001	0	37.43	0.0025	R	L	LAADDFR
4	1	2	P02535	Keratin, type I cytoskeletal 10 OS=Mus musculus GN=Krt10 PE=1 SV=3	313	57906	5	8.8	5.04	0	404.2043	806.3941	2	806.3923	0.0018	0	60.67	9.9e-006	R	L	LAADDFR
4	1	2	P02535	Keratin, type I cytoskeletal 10 OS=Mus musculus GN=Krt10 PE=1 SV=3	313	57906	5	8.8	5.04	0	404.2049	806.3953	2	806.3923	0.0030	0	49.07	0.00014	R	L	LAADDFR
4	1	2	P02535	Keratin, type I cytoskeletal 10 OS=Mus musculus GN=Krt10 PE=1 SV=3	313	57906	5	8.8	5.04	0	545.7690	1089.5234	2	1089.5237	-0.0002	0	54.39	3.1e-005	R	L	VTMQNLNDR
4	1	2	P02535	Keratin, type I cytoskeletal 10 OS=Mus musculus GN=Krt10 PE=1 SV=3	313	57906	5	8.8	5.04	0	545.7693	1089.5241	2	1089.5237	0.0004	0	59.66	9.8e-006	R	L	VTMQNLNDR
4	1	2	P02535	Keratin, type I cytoskeletal 10 OS=Mus musculus GN=Krt10 PE=1 SV=3	313	57906	5	8.8	5.04	0	583.2960	1164.5775	2	1164.5775	0.0000	0	50.11	0.00012	R	S	LENEIQTYR
4	1	2	P02535	Keratin, type I cytoskeletal 10 OS=Mus musculus GN=Krt10 PE=1 SV=3	313	57906	5	8.8	5.04	0	583.2971	1164.5797	2	1164.5775	0.0023	0	65.83	2.6e-006	R	S	LENEIQTYR
4	1	2	P02535	Keratin, type I cytoskeletal 10 OS=Mus musculus GN=Krt10 PE=1 SV=3	313	57906	5	8.8	5.04	1	691.3284	1380.6423	2	1380.6408	0.0014	0	63.13	3.6e-006	R	I	ALEESNYELEGK
4	1	2	P02535	Keratin, type I cytoskeletal 10 OS=Mus musculus GN=Krt10 PE=1 SV=3	313	57906	5	8.8	5.04	1	691.3287	1380.6429	2	1380.6408	0.0021	0	72.28	4.5e-007	R	I	ALEESNYELEGK
4	1	2	P02535	Keratin, type I cytoskeletal 10 OS=Mus musculus GN=Krt10 PE=1 SV=3	313	57906	5	8.8	5.04	0	695.8432	1389.6719	2	1389.6736	-0.0017	0	54.98	2.8e-005	K	Y	QSLEASLAETEGR			emPAI	0.30
4	1	3	Q6IFU8	Keratin, type I cytoskeletal 17 OS=Rattus norvegicus GN=Krt17 PE=2 SV=1	247	48378	4	8.3	4.97	0	404.2034	806.3922	2	806.3923	-0.0001	0	37.43	0.0025	R	T	LAADDFR
4	1	3	Q6IFU8	Keratin, type I cytoskeletal 17 OS=Rattus norvegicus GN=Krt17 PE=2 SV=1	247	48378	4	8.3	4.97	0	404.2043	806.3941	2	806.3923	0.0018	0	60.67	9.9e-006	R	T	LAADDFR
4	1	3	Q6IFU8	Keratin, type I cytoskeletal 17 OS=Rattus norvegicus GN=Krt17 PE=2 SV=1	247	48378	4	8.3	4.97	0	404.2049	806.3953	2	806.3923	0.0030	0	49.07	0.00014	R	T	LAADDFR
4	1	3	Q6IFU8	Keratin, type I cytoskeletal 17 OS=Rattus norvegicus GN=Krt17 PE=2 SV=1	247	48378	4	8.3	4.97	1	405.2231	808.4316	2	808.4330	-0.0015	0	32.05	0.0049	R	V	LASYLDK
4	1	3	Q6IFU8	Keratin, type I cytoskeletal 17 OS=Rattus norvegicus GN=Krt17 PE=2 SV=1	247	48378	4	8.3	4.97	0	515.2956	1028.5766	2	1028.5866	-0.0100	0	42.44	0.00066	R	A	VLDELTLAR
4	1	3	Q6IFU8	Keratin, type I cytoskeletal 17 OS=Rattus norvegicus GN=Krt17 PE=2 SV=1	247	48378	4	8.3	4.97	0	515.3001	1028.5856	2	1028.5866	-0.0010	0	42.37	0.00053	R	A	VLDELTLAR
4	1	3	Q6IFU8	Keratin, type I cytoskeletal 17 OS=Rattus norvegicus GN=Krt17 PE=2 SV=1	247	48378	4	8.3	4.97	0	515.3002	1028.5858	2	1028.5866	-0.0008	0	40.28	0.00081	R	A	VLDELTLAR
4	1	3	Q6IFU8	Keratin, type I cytoskeletal 17 OS=Rattus norvegicus GN=Krt17 PE=2 SV=1	247	48378	4	8.3	4.97	0	515.3008	1028.5870	2	1028.5866	0.0004	0	54.73	2.4e-005	R	A	VLDELTLAR
4	1	3	Q6IFU8	Keratin, type I cytoskeletal 17 OS=Rattus norvegicus GN=Krt17 PE=2 SV=1	247	48378	4	8.3	4.97	1	681.3488	1360.6831	2	1360.6834	-0.0003	0	99.84	1.1e-009	R	S	EVATNSELVQSGK
4	1	3	Q6IFU8	Keratin, type I cytoskeletal 17 OS=Rattus norvegicus GN=Krt17 PE=2 SV=1	247	48378	4	8.3	4.97	1	681.3490	1360.6835	2	1360.6834	0.0001	0	93.14	5.1e-009	R	S	EVATNSELVQSGK			emPAI	0.29
4	1	3	Q9QWL7	Keratin, type I cytoskeletal 17 OS=Mus musculus GN=Krt17 PE=1 SV=3	247	48417	4	8.3	5.00	0	404.2034	806.3922	2	806.3923	-0.0001	0	37.43	0.0025	R	T	LAADDFR
4	1	3	Q9QWL7	Keratin, type I cytoskeletal 17 OS=Mus musculus GN=Krt17 PE=1 SV=3	247	48417	4	8.3	5.00	0	404.2043	806.3941	2	806.3923	0.0018	0	60.67	9.9e-006	R	T	LAADDFR
4	1	3	Q9QWL7	Keratin, type I cytoskeletal 17 OS=Mus musculus GN=Krt17 PE=1 SV=3	247	48417	4	8.3	5.00	0	404.2049	806.3953	2	806.3923	0.0030	0	49.07	0.00014	R	T	LAADDFR
4	1	3	Q9QWL7	Keratin, type I cytoskeletal 17 OS=Mus musculus GN=Krt17 PE=1 SV=3	247	48417	4	8.3	5.00	1	405.2231	808.4316	2	808.4330	-0.0015	0	32.05	0.0049	R	V	LASYLDK
4	1	3	Q9QWL7	Keratin, type I cytoskeletal 17 OS=Mus musculus GN=Krt17 PE=1 SV=3	247	48417	4	8.3	5.00	0	515.2956	1028.5766	2	1028.5866	-0.0100	0	42.44	0.00066	R	A	VLDELTLAR
4	1	3	Q9QWL7	Keratin, type I cytoskeletal 17 OS=Mus musculus GN=Krt17 PE=1 SV=3	247	48417	4	8.3	5.00	0	515.3001	1028.5856	2	1028.5866	-0.0010	0	42.37	0.00053	R	A	VLDELTLAR
4	1	3	Q9QWL7	Keratin, type I cytoskeletal 17 OS=Mus musculus GN=Krt17 PE=1 SV=3	247	48417	4	8.3	5.00	0	515.3002	1028.5858	2	1028.5866	-0.0008	0	40.28	0.00081	R	A	VLDELTLAR
4	1	3	Q9QWL7	Keratin, type I cytoskeletal 17 OS=Mus musculus GN=Krt17 PE=1 SV=3	247	48417	4	8.3	5.00	0	515.3008	1028.5870	2	1028.5866	0.0004	0	54.73	2.4e-005	R	A	VLDELTLAR
4	1	3	Q9QWL7	Keratin, type I cytoskeletal 17 OS=Mus musculus GN=Krt17 PE=1 SV=3	247	48417	4	8.3	5.00	1	681.3488	1360.6831	2	1360.6834	-0.0003	0	99.84	1.1e-009	R	S	EVATNSELVQSGK
4	1	3	Q9QWL7	Keratin, type I cytoskeletal 17 OS=Mus musculus GN=Krt17 PE=1 SV=3	247	48417	4	8.3	5.00	1	681.3490	1360.6835	2	1360.6834	0.0001	0	93.14	5.1e-009	R	S	EVATNSELVQSGK
4	1	4	Q6IFX2	Keratin, type I cytoskeletal 42 OS=Mus musculus GN=Krt42 PE=1 SV=1	223	50444	4	7.5	5.09	1	373.7034	745.3922	2	745.3970	-0.0048	0	45.22	0.00062	K	N	TIEDLR
4	1	4	Q6IFX2	Keratin, type I cytoskeletal 42 OS=Mus musculus GN=Krt42 PE=1 SV=1	223	50444	4	7.5	5.09	0	404.2034	806.3922	2	806.3923	-0.0001	0	37.43	0.0025	R	T	LAADDFR
4	1	4	Q6IFX2	Keratin, type I cytoskeletal 42 OS=Mus musculus GN=Krt42 PE=1 SV=1	223	50444	4	7.5	5.09	0	404.2043	806.3941	2	806.3923	0.0018	0	60.67	9.9e-006	R	T	LAADDFR
4	1	4	Q6IFX2	Keratin, type I cytoskeletal 42 OS=Mus musculus GN=Krt42 PE=1 SV=1	223	50444	4	7.5	5.09	0	404.2049	806.3953	2	806.3923	0.0030	0	49.07	0.00014	R	T	LAADDFR
4	1	4	Q6IFX2	Keratin, type I cytoskeletal 42 OS=Mus musculus GN=Krt42 PE=1 SV=1	223	50444	4	7.5	5.09	0	515.2956	1028.5766	2	1028.5866	-0.0100	0	42.44	0.00066	R	A	VLDELTLAR
4	1	4	Q6IFX2	Keratin, type I cytoskeletal 42 OS=Mus musculus GN=Krt42 PE=1 SV=1	223	50444	4	7.5	5.09	0	515.3001	1028.5856	2	1028.5866	-0.0010	0	42.37	0.00053	R	A	VLDELTLAR
4	1	4	Q6IFX2	Keratin, type I cytoskeletal 42 OS=Mus musculus GN=Krt42 PE=1 SV=1	223	50444	4	7.5	5.09	0	515.3002	1028.5858	2	1028.5866	-0.0008	0	40.28	0.00081	R	A	VLDELTLAR
4	1	4	Q6IFX2	Keratin, type I cytoskeletal 42 OS=Mus musculus GN=Krt42 PE=1 SV=1	223	50444	4	7.5	5.09	0	515.3008	1028.5870	2	1028.5866	0.0004	0	54.73	2.4e-005	R	A	VLDELTLAR
4	1	4	Q6IFX2	Keratin, type I cytoskeletal 42 OS=Mus musculus GN=Krt42 PE=1 SV=1	223	50444	4	7.5	5.09	1	651.3340	1300.6534	2	1300.6510	0.0024	0	49.43	0.00013	R	I	ALEEANADLEVK
4	1	4	Q6IFX2	Keratin, type I cytoskeletal 42 OS=Mus musculus GN=Krt42 PE=1 SV=1	223	50444	4	7.5	5.09	1	651.3353	1300.6561	2	1300.6510	0.0051	0	62.82	5.6e-006	R	I	ALEEANADLEVK			emPAI	0.28
4	2	1	Q6IMF3	Keratin, type II cytoskeletal 1 OS=Rattus norvegicus GN=Krt1 PE=2 SV=1	329	65190	5	7.2	8.00	0	571.2645	1140.5144	2	1140.5121	0.0023	0	33.18	0.0028	R	L	DYQELMNTK
4	2	1	Q6IMF3	Keratin, type II cytoskeletal 1 OS=Rattus norvegicus GN=Krt1 PE=2 SV=1	329	65190	5	7.2	8.00	0	571.2647	1140.5148	2	1140.5121	0.0027	0	26.30	0.014	R	L	DYQELMNTK
4	2	1	Q6IMF3	Keratin, type II cytoskeletal 1 OS=Rattus norvegicus GN=Krt1 PE=2 SV=1	329	65190	5	7.2	8.00	1	633.3219	1264.6293	2	1264.6299	-0.0006	0	65.54	2.8e-006	R	K	TNAENEFVTIK
4	2	1	Q6IMF3	Keratin, type II cytoskeletal 1 OS=Rattus norvegicus GN=Krt1 PE=2 SV=1	329	65190	5	7.2	8.00	1	633.3223	1264.6300	2	1264.6299	0.0001	0	58.60	1.4e-005	R	K	TNAENEFVTIK
4	2	1	Q6IMF3	Keratin, type II cytoskeletal 1 OS=Rattus norvegicus GN=Krt1 PE=2 SV=1	329	65190	5	7.2	8.00	1	633.3224	1264.6303	2	1264.6299	0.0004	0	76.26	2.4e-007	R	K	TNAENEFVTIK
4	2	1	Q6IMF3	Keratin, type II cytoskeletal 1 OS=Rattus norvegicus GN=Krt1 PE=2 SV=1	329	65190	5	7.2	8.00	1	633.3225	1264.6304	2	1264.6299	0.0005	0	62.62	5.5e-006	R	K	TNAENEFVTIK
4	2	1	Q6IMF3	Keratin, type II cytoskeletal 1 OS=Rattus norvegicus GN=Krt1 PE=2 SV=1	329	65190	5	7.2	8.00	1	465.2487	1392.7244	3	1392.7249	-0.0005	1	60.66	9e-06	R	D	TNAENEFVTIKK
4	2	1	Q6IMF3	Keratin, type II cytoskeletal 1 OS=Rattus norvegicus GN=Krt1 PE=2 SV=1	329	65190	5	7.2	8.00	1	465.2490	1392.7252	3	1392.7249	0.0004	1	79.04	1.2e-007	R	D	TNAENEFVTIKK
4	2	1	Q6IMF3	Keratin, type II cytoskeletal 1 OS=Rattus norvegicus GN=Krt1 PE=2 SV=1	329	65190	5	7.2	8.00	1	697.3699	1392.7252	2	1392.7249	0.0004	1	50.99	7.6e-005	R	D	TNAENEFVTIKK
4	2	1	Q6IMF3	Keratin, type II cytoskeletal 1 OS=Rattus norvegicus GN=Krt1 PE=2 SV=1	329	65190	5	7.2	8.00	1	465.2491	1392.7254	3	1392.7249	0.0005	1	44.63	0.00033	R	D	TNAENEFVTIKK
4	2	1	Q6IMF3	Keratin, type II cytoskeletal 1 OS=Rattus norvegicus GN=Krt1 PE=2 SV=1	329	65190	5	7.2	8.00	1	697.3704	1392.7263	2	1392.7249	0.0015	1	25.59	0.027	R	D	TNAENEFVTIKK
4	2	1	Q6IMF3	Keratin, type II cytoskeletal 1 OS=Rattus norvegicus GN=Krt1 PE=2 SV=1	329	65190	5	7.2	8.00	1	465.2494	1392.7264	3	1392.7249	0.0015	1	53.07	4.9e-005	R	D	TNAENEFVTIKK
4	2	1	Q6IMF3	Keratin, type II cytoskeletal 1 OS=Rattus norvegicus GN=Krt1 PE=2 SV=1	329	65190	5	7.2	8.00	1	465.2496	1392.7269	3	1392.7249	0.0020	1	81.28	7.6e-008	R	D	TNAENEFVTIKK
4	2	1	Q6IMF3	Keratin, type II cytoskeletal 1 OS=Rattus norvegicus GN=Krt1 PE=2 SV=1	329	65190	5	7.2	8.00	1	465.2497	1392.7271	3	1392.7249	0.0023	1	42.71	0.00055	R	D	TNAENEFVTIKK
4	2	1	Q6IMF3	Keratin, type II cytoskeletal 1 OS=Rattus norvegicus GN=Krt1 PE=2 SV=1	329	65190	5	7.2	8.00	1	465.2497	1392.7272	3	1392.7249	0.0023	1	49.43	0.00012	R	D	TNAENEFVTIKK
4	2	1	Q6IMF3	Keratin, type II cytoskeletal 1 OS=Rattus norvegicus GN=Krt1 PE=2 SV=1	329	65190	5	7.2	8.00	1	465.2497	1392.7274	3	1392.7249	0.0025	1	61.45	7.3e-006	R	D	TNAENEFVTIKK
4	2	1	Q6IMF3	Keratin, type II cytoskeletal 1 OS=Rattus norvegicus GN=Krt1 PE=2 SV=1	329	65190	5	7.2	8.00	1	738.3777	1474.7409	2	1474.7416	-0.0007	0	42.95	0.00049	K	T	WELLQQVDTSTR
4	2	1	Q6IMF3	Keratin, type II cytoskeletal 1 OS=Rattus norvegicus GN=Krt1 PE=2 SV=1	329	65190	5	7.2	8.00	1	738.3949	1474.7752	2	1474.7780	-0.0028	0	85.73	2.5e-008	R	W	FLEQQNQVLQTK
4	2	1	Q6IMF3	Keratin, type II cytoskeletal 1 OS=Rattus norvegicus GN=Krt1 PE=2 SV=1	329	65190	5	7.2	8.00	1	492.6002	1474.7787	3	1474.7780	0.0007	0	46.88	0.0002	R	W	FLEQQNQVLQTK
4	2	1	Q6IMF3	Keratin, type II cytoskeletal 1 OS=Rattus norvegicus GN=Krt1 PE=2 SV=1	329	65190	5	7.2	8.00	1	738.3967	1474.7789	2	1474.7780	0.0009	0	71.82	6.2e-007	R	W	FLEQQNQVLQTK
4	2	1	Q6IMF3	Keratin, type II cytoskeletal 1 OS=Rattus norvegicus GN=Krt1 PE=2 SV=1	329	65190	5	7.2	8.00	1	738.3971	1474.7796	2	1474.7780	0.0016	0	77.01	1.9e-007	R	W	FLEQQNQVLQTK
4	2	1	Q6IMF3	Keratin, type II cytoskeletal 1 OS=Rattus norvegicus GN=Krt1 PE=2 SV=1	329	65190	5	7.2	8.00	1	492.6005	1474.7797	3	1474.7780	0.0017	0	41.42	0.00067	R	W	FLEQQNQVLQTK
4	2	1	Q6IMF3	Keratin, type II cytoskeletal 1 OS=Rattus norvegicus GN=Krt1 PE=2 SV=1	329	65190	5	7.2	8.00	1	492.6005	1474.7798	3	1474.7780	0.0018	0	40.97	0.00074	R	W	FLEQQNQVLQTK
4	2	1	Q6IMF3	Keratin, type II cytoskeletal 1 OS=Rattus norvegicus GN=Krt1 PE=2 SV=1	329	65190	5	7.2	8.00	1	738.3973	1474.7801	2	1474.7780	0.0021	0	77.69	1.6e-007	R	W	FLEQQNQVLQTK
4	2	1	Q6IMF3	Keratin, type II cytoskeletal 1 OS=Rattus norvegicus GN=Krt1 PE=2 SV=1	329	65190	5	7.2	8.00	1	738.3974	1474.7803	2	1474.7780	0.0023	0	94.95	2.9e-009	R	W	FLEQQNQVLQTK			emPAI	0.39
4	2	2	Q3TTY5	Keratin, type II cytoskeletal 2 epidermal OS=Mus musculus GN=Krt2 PE=1 SV=1	126	71336	2	3.3	8.26	0	571.2645	1140.5144	2	1140.5121	0.0023	0	33.18	0.0028	R	L	DYQELMNTK
4	2	2	Q3TTY5	Keratin, type II cytoskeletal 2 epidermal OS=Mus musculus GN=Krt2 PE=1 SV=1	126	71336	2	3.3	8.26	0	571.2647	1140.5148	2	1140.5121	0.0027	0	26.30	0.014	R	L	DYQELMNTK
4	2	2	Q3TTY5	Keratin, type II cytoskeletal 2 epidermal OS=Mus musculus GN=Krt2 PE=1 SV=1	126	71336	2	3.3	8.26	1	627.8077	1253.6009	2	1253.6001	0.0009	0	93.06	3.8e-009	R	R	GFSSGSAVVSGGSR
4	2	2	Q3TTY5	Keratin, type II cytoskeletal 2 epidermal OS=Mus musculus GN=Krt2 PE=1 SV=1	126	71336	2	3.3	8.26	1	627.8084	1253.6022	2	1253.6001	0.0021	0	43.26	0.00035	R	R	GFSSGSAVVSGGSR			emPAI	0.09
4	3	1	Q2EF73	SUMO-conjugating enzyme UBC9 OS=Spermophilus tridecemlineatus GN=UBE2I PE=1 SV=1	193	18223	4	31.0	8.87	1	503.2307	1004.4468	2	1004.4451	0.0017	0	51.51	3.5e-005	K	C	DDYPSSPPK
4	3	1	Q2EF73	SUMO-conjugating enzyme UBC9 OS=Spermophilus tridecemlineatus GN=UBE2I PE=1 SV=1	193	18223	4	31.0	8.87	1	503.2316	1004.4487	2	1004.4451	0.0037	0	54.57	1.6e-005	K	C	DDYPSSPPK
4	3	1	Q2EF73	SUMO-conjugating enzyme UBC9 OS=Spermophilus tridecemlineatus GN=UBE2I PE=1 SV=1	193	18223	4	31.0	8.87	1	546.2794	1090.5442	2	1090.5448	-0.0005	0	37.83	0.0018	K	L	GTPWEGGLFK
4	3	1	Q2EF73	SUMO-conjugating enzyme UBC9 OS=Spermophilus tridecemlineatus GN=UBE2I PE=1 SV=1	193	18223	4	31.0	8.87	1	546.2800	1090.5454	2	1090.5448	0.0006	0	29.79	0.013	K	L	GTPWEGGLFK
4	3	1	Q2EF73	SUMO-conjugating enzyme UBC9 OS=Spermophilus tridecemlineatus GN=UBE2I PE=1 SV=1	193	18223	4	31.0	8.87	1	657.8454	1313.6763	2	1313.6768	-0.0006	0	28.59	0.012	K	N	DHPFGFVAVPTK
4	3	1	Q2EF73	SUMO-conjugating enzyme UBC9 OS=Spermophilus tridecemlineatus GN=UBE2I PE=1 SV=1	193	18223	4	31.0	8.87	1	438.8994	1313.6763	3	1313.6768	-0.0006	0	41.23	0.00064	K	N	DHPFGFVAVPTK
4	3	1	Q2EF73	SUMO-conjugating enzyme UBC9 OS=Spermophilus tridecemlineatus GN=UBE2I PE=1 SV=1	193	18223	4	31.0	8.87	1	438.9003	1313.6791	3	1313.6768	0.0022	0	39.38	0.00095	K	N	DHPFGFVAVPTK
4	3	1	Q2EF73	SUMO-conjugating enzyme UBC9 OS=Spermophilus tridecemlineatus GN=UBE2I PE=1 SV=1	193	18223	4	31.0	8.87	1	693.9698	2078.8874	3	2078.8860	0.0015	0	42.02	0.00011	K	K	NPDGTMNLMNWECAIPGK	2 Oxidation (M)	0.000001001000000000.0
4	3	1	Q2EF73	SUMO-conjugating enzyme UBC9 OS=Spermophilus tridecemlineatus GN=UBE2I PE=1 SV=1	193	18223	4	31.0	8.87	1	693.9700	2078.8881	3	2078.8860	0.0021	0	59.74	2e-06	K	K	NPDGTMNLMNWECAIPGK	2 Oxidation (M)	0.000001001000000000.0	emPAI	1.27
4	3	1	O09181	SUMO-conjugating enzyme UBC9 OS=Mesocricetus auratus GN=UBE2I PE=2 SV=1	193	18394	4	31.0	8.58	1	503.2307	1004.4468	2	1004.4451	0.0017	0	51.51	3.5e-005	K	C	DDYPSSPPK
4	3	1	O09181	SUMO-conjugating enzyme UBC9 OS=Mesocricetus auratus GN=UBE2I PE=2 SV=1	193	18394	4	31.0	8.58	1	503.2316	1004.4487	2	1004.4451	0.0037	0	54.57	1.6e-005	K	C	DDYPSSPPK
4	3	1	O09181	SUMO-conjugating enzyme UBC9 OS=Mesocricetus auratus GN=UBE2I PE=2 SV=1	193	18394	4	31.0	8.58	1	546.2794	1090.5442	2	1090.5448	-0.0005	0	37.83	0.0018	K	L	GTPWEGGLFK
4	3	1	O09181	SUMO-conjugating enzyme UBC9 OS=Mesocricetus auratus GN=UBE2I PE=2 SV=1	193	18394	4	31.0	8.58	1	546.2800	1090.5454	2	1090.5448	0.0006	0	29.79	0.013	K	L	GTPWEGGLFK
4	3	1	O09181	SUMO-conjugating enzyme UBC9 OS=Mesocricetus auratus GN=UBE2I PE=2 SV=1	193	18394	4	31.0	8.58	1	657.8454	1313.6763	2	1313.6768	-0.0006	0	28.59	0.012	K	N	DHPFGFVAVPTK
4	3	1	O09181	SUMO-conjugating enzyme UBC9 OS=Mesocricetus auratus GN=UBE2I PE=2 SV=1	193	18394	4	31.0	8.58	1	438.8994	1313.6763	3	1313.6768	-0.0006	0	41.23	0.00064	K	N	DHPFGFVAVPTK
4	3	1	O09181	SUMO-conjugating enzyme UBC9 OS=Mesocricetus auratus GN=UBE2I PE=2 SV=1	193	18394	4	31.0	8.58	1	438.9003	1313.6791	3	1313.6768	0.0022	0	39.38	0.00095	K	N	DHPFGFVAVPTK
4	3	1	O09181	SUMO-conjugating enzyme UBC9 OS=Mesocricetus auratus GN=UBE2I PE=2 SV=1	193	18394	4	31.0	8.58	1	693.9698	2078.8874	3	2078.8860	0.0015	0	42.02	0.00011	K	K	NPDGTMNLMNWECAIPGK	2 Oxidation (M)	0.000001001000000000.0
4	3	1	O09181	SUMO-conjugating enzyme UBC9 OS=Mesocricetus auratus GN=UBE2I PE=2 SV=1	193	18394	4	31.0	8.58	1	693.9700	2078.8881	3	2078.8860	0.0021	0	59.74	2e-06	K	K	NPDGTMNLMNWECAIPGK	2 Oxidation (M)	0.000001001000000000.0
4	3	1	P63280	SUMO-conjugating enzyme UBC9 OS=Mus musculus GN=Ube2i PE=1 SV=1	193	18223	4	31.0	8.87	1	503.2307	1004.4468	2	1004.4451	0.0017	0	51.51	3.5e-005	K	C	DDYPSSPPK
4	3	1	P63280	SUMO-conjugating enzyme UBC9 OS=Mus musculus GN=Ube2i PE=1 SV=1	193	18223	4	31.0	8.87	1	503.2316	1004.4487	2	1004.4451	0.0037	0	54.57	1.6e-005	K	C	DDYPSSPPK
4	3	1	P63280	SUMO-conjugating enzyme UBC9 OS=Mus musculus GN=Ube2i PE=1 SV=1	193	18223	4	31.0	8.87	1	546.2794	1090.5442	2	1090.5448	-0.0005	0	37.83	0.0018	K	L	GTPWEGGLFK
4	3	1	P63280	SUMO-conjugating enzyme UBC9 OS=Mus musculus GN=Ube2i PE=1 SV=1	193	18223	4	31.0	8.87	1	546.2800	1090.5454	2	1090.5448	0.0006	0	29.79	0.013	K	L	GTPWEGGLFK
4	3	1	P63280	SUMO-conjugating enzyme UBC9 OS=Mus musculus GN=Ube2i PE=1 SV=1	193	18223	4	31.0	8.87	1	657.8454	1313.6763	2	1313.6768	-0.0006	0	28.59	0.012	K	N	DHPFGFVAVPTK
4	3	1	P63280	SUMO-conjugating enzyme UBC9 OS=Mus musculus GN=Ube2i PE=1 SV=1	193	18223	4	31.0	8.87	1	438.8994	1313.6763	3	1313.6768	-0.0006	0	41.23	0.00064	K	N	DHPFGFVAVPTK
4	3	1	P63280	SUMO-conjugating enzyme UBC9 OS=Mus musculus GN=Ube2i PE=1 SV=1	193	18223	4	31.0	8.87	1	438.9003	1313.6791	3	1313.6768	0.0022	0	39.38	0.00095	K	N	DHPFGFVAVPTK
4	3	1	P63280	SUMO-conjugating enzyme UBC9 OS=Mus musculus GN=Ube2i PE=1 SV=1	193	18223	4	31.0	8.87	1	693.9698	2078.8874	3	2078.8860	0.0015	0	42.02	0.00011	K	K	NPDGTMNLMNWECAIPGK	2 Oxidation (M)	0.000001001000000000.0
4	3	1	P63280	SUMO-conjugating enzyme UBC9 OS=Mus musculus GN=Ube2i PE=1 SV=1	193	18223	4	31.0	8.87	1	693.9700	2078.8881	3	2078.8860	0.0021	0	59.74	2e-06	K	K	NPDGTMNLMNWECAIPGK	2 Oxidation (M)	0.000001001000000000.0
4	3	1	P63281	SUMO-conjugating enzyme UBC9 OS=Rattus norvegicus GN=Ube2i PE=1 SV=1	193	18223	4	31.0	8.87	1	503.2307	1004.4468	2	1004.4451	0.0017	0	51.51	3.5e-005	K	C	DDYPSSPPK
4	3	1	P63281	SUMO-conjugating enzyme UBC9 OS=Rattus norvegicus GN=Ube2i PE=1 SV=1	193	18223	4	31.0	8.87	1	503.2316	1004.4487	2	1004.4451	0.0037	0	54.57	1.6e-005	K	C	DDYPSSPPK
4	3	1	P63281	SUMO-conjugating enzyme UBC9 OS=Rattus norvegicus GN=Ube2i PE=1 SV=1	193	18223	4	31.0	8.87	1	546.2794	1090.5442	2	1090.5448	-0.0005	0	37.83	0.0018	K	L	GTPWEGGLFK
4	3	1	P63281	SUMO-conjugating enzyme UBC9 OS=Rattus norvegicus GN=Ube2i PE=1 SV=1	193	18223	4	31.0	8.87	1	546.2800	1090.5454	2	1090.5448	0.0006	0	29.79	0.013	K	L	GTPWEGGLFK
4	3	1	P63281	SUMO-conjugating enzyme UBC9 OS=Rattus norvegicus GN=Ube2i PE=1 SV=1	193	18223	4	31.0	8.87	1	657.8454	1313.6763	2	1313.6768	-0.0006	0	28.59	0.012	K	N	DHPFGFVAVPTK
4	3	1	P63281	SUMO-conjugating enzyme UBC9 OS=Rattus norvegicus GN=Ube2i PE=1 SV=1	193	18223	4	31.0	8.87	1	438.8994	1313.6763	3	1313.6768	-0.0006	0	41.23	0.00064	K	N	DHPFGFVAVPTK
4	3	1	P63281	SUMO-conjugating enzyme UBC9 OS=Rattus norvegicus GN=Ube2i PE=1 SV=1	193	18223	4	31.0	8.87	1	438.9003	1313.6791	3	1313.6768	0.0022	0	39.38	0.00095	K	N	DHPFGFVAVPTK
4	3	1	P63281	SUMO-conjugating enzyme UBC9 OS=Rattus norvegicus GN=Ube2i PE=1 SV=1	193	18223	4	31.0	8.87	1	693.9698	2078.8874	3	2078.8860	0.0015	0	42.02	0.00011	K	K	NPDGTMNLMNWECAIPGK	2 Oxidation (M)	0.000001001000000000.0
4	3	1	P63281	SUMO-conjugating enzyme UBC9 OS=Rattus norvegicus GN=Ube2i PE=1 SV=1	193	18223	4	31.0	8.87	1	693.9700	2078.8881	3	2078.8860	0.0021	0	59.74	2e-06	K	K	NPDGTMNLMNWECAIPGK	2 Oxidation (M)	0.000001001000000000.0
4	4	1	P14851	Peptidyl-prolyl cis-trans isomerase A OS=Cricetulus griseus GN=PPIA PE=2 SV=2	174	18059	4	23.8	8.44	1	528.2758	1054.5370	2	1054.5335	0.0035	0	41.00	0.00066	R	V	VSFELFADK
4	4	1	P14851	Peptidyl-prolyl cis-trans isomerase A OS=Cricetulus griseus GN=PPIA PE=2 SV=2	174	18059	4	23.8	8.44	1	567.7910	1133.5675	2	1133.5751	-0.0075	1	26.86	0.024	K	-	KITISDCGQL
4	4	1	P14851	Peptidyl-prolyl cis-trans isomerase A OS=Cricetulus griseus GN=PPIA PE=2 SV=2	174	18059	4	23.8	8.44	1	577.7902	1153.5658	2	1153.5655	0.0002	0	38.86	0.0011	K	H	FEDENFILK
4	4	1	P14851	Peptidyl-prolyl cis-trans isomerase A OS=Cricetulus griseus GN=PPIA PE=2 SV=2	174	18059	4	23.8	8.44	1	577.7909	1153.5673	2	1153.5655	0.0018	0	48.05	0.0001	K	H	FEDENFILK
4	4	1	P14851	Peptidyl-prolyl cis-trans isomerase A OS=Cricetulus griseus GN=PPIA PE=2 SV=2	174	18059	4	23.8	8.44	1	655.7895	1309.5645	2	1309.5642	0.0003	0	57.81	5.5e-006	K	F	EGMNIVEAMER	2 Oxidation (M)	0.00100000100.0
4	4	1	P14851	Peptidyl-prolyl cis-trans isomerase A OS=Cricetulus griseus GN=PPIA PE=2 SV=2	174	18059	4	23.8	8.44	1	655.7897	1309.5649	2	1309.5642	0.0007	0	38.22	0.0005	K	F	EGMNIVEAMER	2 Oxidation (M)	0.00100000100.0	emPAI	0.94
4	4	1	P17742	Peptidyl-prolyl cis-trans isomerase A OS=Mus musculus GN=Ppia PE=1 SV=2	174	18131	4	23.8	7.74	1	528.2758	1054.5370	2	1054.5335	0.0035	0	41.00	0.00066	R	V	VSFELFADK
4	4	1	P17742	Peptidyl-prolyl cis-trans isomerase A OS=Mus musculus GN=Ppia PE=1 SV=2	174	18131	4	23.8	7.74	1	567.7910	1133.5675	2	1133.5751	-0.0075	1	26.86	0.024	K	-	KITISDCGQL
4	4	1	P17742	Peptidyl-prolyl cis-trans isomerase A OS=Mus musculus GN=Ppia PE=1 SV=2	174	18131	4	23.8	7.74	1	577.7902	1153.5658	2	1153.5655	0.0002	0	38.86	0.0011	K	H	FEDENFILK
4	4	1	P17742	Peptidyl-prolyl cis-trans isomerase A OS=Mus musculus GN=Ppia PE=1 SV=2	174	18131	4	23.8	7.74	1	577.7909	1153.5673	2	1153.5655	0.0018	0	48.05	0.0001	K	H	FEDENFILK
4	4	1	P17742	Peptidyl-prolyl cis-trans isomerase A OS=Mus musculus GN=Ppia PE=1 SV=2	174	18131	4	23.8	7.74	1	655.7895	1309.5645	2	1309.5642	0.0003	0	57.81	5.5e-006	K	F	EGMNIVEAMER	2 Oxidation (M)	0.00100000100.0
4	4	1	P17742	Peptidyl-prolyl cis-trans isomerase A OS=Mus musculus GN=Ppia PE=1 SV=2	174	18131	4	23.8	7.74	1	655.7897	1309.5649	2	1309.5642	0.0007	0	38.22	0.0005	K	F	EGMNIVEAMER	2 Oxidation (M)	0.00100000100.0
5	1	1	Q6IFW6	Keratin, type I cytoskeletal 10 OS=Rattus norvegicus GN=Krt10 PE=3 SV=1	443	56699	8	10.6	5.10	0	404.2038	806.3931	2	806.3923	0.0009	0	54.65	4e-05	R	L	LAADDFR
5	1	1	Q6IFW6	Keratin, type I cytoskeletal 10 OS=Rattus norvegicus GN=Krt10 PE=3 SV=1	443	56699	8	10.6	5.10	0	404.2042	806.3939	2	806.3923	0.0016	0	69.46	1.3e-006	R	L	LAADDFR
5	1	1	Q6IFW6	Keratin, type I cytoskeletal 10 OS=Rattus norvegicus GN=Krt10 PE=3 SV=1	443	56699	8	10.6	5.10	1	497.2518	992.4890	2	992.4927	-0.0036	0	38.38	0.0017	K	Q	YENEVALR
5	1	1	Q6IFW6	Keratin, type I cytoskeletal 10 OS=Rattus norvegicus GN=Krt10 PE=3 SV=1	443	56699	8	10.6	5.10	0	545.7677	1089.5208	2	1089.5237	-0.0029	0	54.58	3.3e-005	K	L	VTMQNLNDR
5	1	1	Q6IFW6	Keratin, type I cytoskeletal 10 OS=Rattus norvegicus GN=Krt10 PE=3 SV=1	443	56699	8	10.6	5.10	0	545.7684	1089.5222	2	1089.5237	-0.0015	0	52.39	5.6e-005	K	L	VTMQNLNDR
5	1	1	Q6IFW6	Keratin, type I cytoskeletal 10 OS=Rattus norvegicus GN=Krt10 PE=3 SV=1	443	56699	8	10.6	5.10	1	555.2495	1108.4844	2	1108.4825	0.0019	0	42.12	0.00028	K	S	DAEAWFNEK
5	1	1	Q6IFW6	Keratin, type I cytoskeletal 10 OS=Rattus norvegicus GN=Krt10 PE=3 SV=1	443	56699	8	10.6	5.10	1	555.2498	1108.4850	2	1108.4825	0.0025	0	45.48	0.00013	K	S	DAEAWFNEK
5	1	1	Q6IFW6	Keratin, type I cytoskeletal 10 OS=Rattus norvegicus GN=Krt10 PE=3 SV=1	443	56699	8	10.6	5.10	0	583.2959	1164.5772	2	1164.5775	-0.0002	0	53.25	5.6e-005	R	S	LENEIQTYR
5	1	1	Q6IFW6	Keratin, type I cytoskeletal 10 OS=Rattus norvegicus GN=Krt10 PE=3 SV=1	443	56699	8	10.6	5.10	0	601.3120	1200.6095	2	1200.6098	-0.0004	0	76.73	1.9e-007	R	R	QSVEADINGLR
5	1	1	Q6IFW6	Keratin, type I cytoskeletal 10 OS=Rattus norvegicus GN=Krt10 PE=3 SV=1	443	56699	8	10.6	5.10	1	412.2323	1233.6752	3	1233.6717	0.0035	1	66.59	1.5e-006	R	Q	LKYENEVALR
5	1	1	Q6IFW6	Keratin, type I cytoskeletal 10 OS=Rattus norvegicus GN=Krt10 PE=3 SV=1	443	56699	8	10.6	5.10	0	453.2443	1356.7110	3	1356.7110	0.0000	1	38.23	0.0014	R	V	QSVEADINGLRR
5	1	1	Q6IFW6	Keratin, type I cytoskeletal 10 OS=Rattus norvegicus GN=Krt10 PE=3 SV=1	443	56699	8	10.6	5.10	0	453.2453	1356.7141	3	1356.7110	0.0032	1	38.65	0.0013	R	V	QSVEADINGLRR			emPAI	0.54
5	1	2	P02535	Keratin, type I cytoskeletal 10 OS=Mus musculus GN=Krt10 PE=1 SV=3	373	57906	6	8.6	5.04	0	404.2038	806.3931	2	806.3923	0.0009	0	54.65	4e-05	R	L	LAADDFR
5	1	2	P02535	Keratin, type I cytoskeletal 10 OS=Mus musculus GN=Krt10 PE=1 SV=3	373	57906	6	8.6	5.04	0	404.2042	806.3939	2	806.3923	0.0016	0	69.46	1.3e-006	R	L	LAADDFR
5	1	2	P02535	Keratin, type I cytoskeletal 10 OS=Mus musculus GN=Krt10 PE=1 SV=3	373	57906	6	8.6	5.04	0	545.7677	1089.5208	2	1089.5237	-0.0029	0	54.58	3.3e-005	R	L	VTMQNLNDR
5	1	2	P02535	Keratin, type I cytoskeletal 10 OS=Mus musculus GN=Krt10 PE=1 SV=3	373	57906	6	8.6	5.04	0	545.7684	1089.5222	2	1089.5237	-0.0015	0	52.39	5.6e-005	R	L	VTMQNLNDR
5	1	2	P02535	Keratin, type I cytoskeletal 10 OS=Mus musculus GN=Krt10 PE=1 SV=3	373	57906	6	8.6	5.04	0	583.2959	1164.5772	2	1164.5775	-0.0002	0	53.25	5.6e-005	R	S	LENEIQTYR
5	1	2	P02535	Keratin, type I cytoskeletal 10 OS=Mus musculus GN=Krt10 PE=1 SV=3	373	57906	6	8.6	5.04	0	601.3120	1200.6095	2	1200.6098	-0.0004	0	76.73	1.9e-007	R	R	QSVEADINGLR
5	1	2	P02535	Keratin, type I cytoskeletal 10 OS=Mus musculus GN=Krt10 PE=1 SV=3	373	57906	6	8.6	5.04	0	453.2443	1356.7110	3	1356.7110	0.0000	1	38.23	0.0014	R	V	QSVEADINGLRR
5	1	2	P02535	Keratin, type I cytoskeletal 10 OS=Mus musculus GN=Krt10 PE=1 SV=3	373	57906	6	8.6	5.04	0	453.2453	1356.7141	3	1356.7110	0.0032	1	38.65	0.0013	R	V	QSVEADINGLRR
5	1	2	P02535	Keratin, type I cytoskeletal 10 OS=Mus musculus GN=Krt10 PE=1 SV=3	373	57906	6	8.6	5.04	1	691.3293	1380.6441	2	1380.6408	0.0032	0	80.71	6.8e-008	R	I	ALEESNYELEGK			emPAI	0.37
5	1	3	Q61414	Keratin, type I cytoskeletal 15 OS=Mus musculus GN=Krt15 PE=1 SV=2	298	49278	5	7.5	4.79	0	404.2038	806.3931	2	806.3923	0.0009	0	54.65	4e-05	R	L	LAADDFR
5	1	3	Q61414	Keratin, type I cytoskeletal 15 OS=Mus musculus GN=Krt15 PE=1 SV=2	298	49278	5	7.5	4.79	0	404.2042	806.3939	2	806.3923	0.0016	0	69.46	1.3e-006	R	L	LAADDFR
5	1	3	Q61414	Keratin, type I cytoskeletal 15 OS=Mus musculus GN=Krt15 PE=1 SV=2	298	49278	5	7.5	4.79	1	405.2222	808.4299	2	808.4330	-0.0031	0	47.51	0.00016	R	V	LASYLDK
5	1	3	Q61414	Keratin, type I cytoskeletal 15 OS=Mus musculus GN=Krt15 PE=1 SV=2	298	49278	5	7.5	4.79	0	515.3008	1028.5871	2	1028.5866	0.0005	0	60.34	5.6e-006	R	T	VLDELTLAR
5	1	3	Q61414	Keratin, type I cytoskeletal 15 OS=Mus musculus GN=Krt15 PE=1 SV=2	298	49278	5	7.5	4.79	1	355.5406	1063.5999	3	1063.6026	-0.0026	1	41.54	0.00038	R	A	LASYLDKVR
5	1	3	Q61414	Keratin, type I cytoskeletal 15 OS=Mus musculus GN=Krt15 PE=1 SV=2	298	49278	5	7.5	4.79	1	355.5410	1063.6013	3	1063.6026	-0.0013	1	66.42	1.2e-006	R	A	LASYLDKVR
5	1	3	Q61414	Keratin, type I cytoskeletal 15 OS=Mus musculus GN=Krt15 PE=1 SV=2	298	49278	5	7.5	4.79	0	545.7677	1089.5208	2	1089.5237	-0.0029	0	54.58	3.3e-005	K	L	VTMQNLNDR
5	1	3	Q61414	Keratin, type I cytoskeletal 15 OS=Mus musculus GN=Krt15 PE=1 SV=2	298	49278	5	7.5	4.79	0	545.7684	1089.5222	2	1089.5237	-0.0015	0	52.39	5.6e-005	K	L	VTMQNLNDR			emPAI	0.36
5	1	3	Q6IFV3	Keratin, type I cytoskeletal 15 OS=Rattus norvegicus GN=Krt15 PE=1 SV=1	298	49011	5	7.6	4.80	0	404.2038	806.3931	2	806.3923	0.0009	0	54.65	4e-05	R	L	LAADDFR
5	1	3	Q6IFV3	Keratin, type I cytoskeletal 15 OS=Rattus norvegicus GN=Krt15 PE=1 SV=1	298	49011	5	7.6	4.80	0	404.2042	806.3939	2	806.3923	0.0016	0	69.46	1.3e-006	R	L	LAADDFR
5	1	3	Q6IFV3	Keratin, type I cytoskeletal 15 OS=Rattus norvegicus GN=Krt15 PE=1 SV=1	298	49011	5	7.6	4.80	1	405.2222	808.4299	2	808.4330	-0.0031	0	47.51	0.00016	R	V	LASYLDK
5	1	3	Q6IFV3	Keratin, type I cytoskeletal 15 OS=Rattus norvegicus GN=Krt15 PE=1 SV=1	298	49011	5	7.6	4.80	0	515.3008	1028.5871	2	1028.5866	0.0005	0	60.34	5.6e-006	R	T	VLDELTLAR
5	1	3	Q6IFV3	Keratin, type I cytoskeletal 15 OS=Rattus norvegicus GN=Krt15 PE=1 SV=1	298	49011	5	7.6	4.80	1	355.5406	1063.5999	3	1063.6026	-0.0026	1	41.54	0.00038	R	A	LASYLDKVR
5	1	3	Q6IFV3	Keratin, type I cytoskeletal 15 OS=Rattus norvegicus GN=Krt15 PE=1 SV=1	298	49011	5	7.6	4.80	1	355.5410	1063.6013	3	1063.6026	-0.0013	1	66.42	1.2e-006	R	A	LASYLDKVR
5	1	3	Q6IFV3	Keratin, type I cytoskeletal 15 OS=Rattus norvegicus GN=Krt15 PE=1 SV=1	298	49011	5	7.6	4.80	0	545.7677	1089.5208	2	1089.5237	-0.0029	0	54.58	3.3e-005	K	L	VTMQNLNDR
5	1	3	Q6IFV3	Keratin, type I cytoskeletal 15 OS=Rattus norvegicus GN=Krt15 PE=1 SV=1	298	49011	5	7.6	4.80	0	545.7684	1089.5222	2	1089.5237	-0.0015	0	52.39	5.6e-005	K	L	VTMQNLNDR
5	1	4	Q6IFX2	Keratin, type I cytoskeletal 42 OS=Mus musculus GN=Krt42 PE=1 SV=1	198	50444	3	6.2	5.09	0	404.2038	806.3931	2	806.3923	0.0009	0	54.65	4e-05	R	T	LAADDFR
5	1	4	Q6IFX2	Keratin, type I cytoskeletal 42 OS=Mus musculus GN=Krt42 PE=1 SV=1	198	50444	3	6.2	5.09	0	404.2042	806.3939	2	806.3923	0.0016	0	69.46	1.3e-006	R	T	LAADDFR
5	1	4	Q6IFX2	Keratin, type I cytoskeletal 42 OS=Mus musculus GN=Krt42 PE=1 SV=1	198	50444	3	6.2	5.09	0	515.3008	1028.5871	2	1028.5866	0.0005	0	60.34	5.6e-006	R	A	VLDELTLAR
5	1	4	Q6IFX2	Keratin, type I cytoskeletal 42 OS=Mus musculus GN=Krt42 PE=1 SV=1	198	50444	3	6.2	5.09	1	651.3336	1300.6526	2	1300.6510	0.0016	0	68.05	1.7e-006	R	I	ALEEANADLEVK			emPAI	0.20
5	2	1	Q6IMF3	Keratin, type II cytoskeletal 1 OS=Rattus norvegicus GN=Krt1 PE=2 SV=1	380	65190	6	9.1	8.00	0	361.5379	1081.5919	3	1081.5920	-0.0001	1	41.21	0.00058	K	F	FASFIDKVR
5	2	1	Q6IMF3	Keratin, type II cytoskeletal 1 OS=Rattus norvegicus GN=Krt1 PE=2 SV=1	380	65190	6	9.1	8.00	0	361.5381	1081.5924	3	1081.5920	0.0004	1	44.09	0.0003	K	F	FASFIDKVR
5	2	1	Q6IMF3	Keratin, type II cytoskeletal 1 OS=Rattus norvegicus GN=Krt1 PE=2 SV=1	380	65190	6	9.1	8.00	1	633.3221	1264.6297	2	1264.6299	-0.0002	0	63.59	4.3e-006	R	K	TNAENEFVTIK
5	2	1	Q6IMF3	Keratin, type II cytoskeletal 1 OS=Rattus norvegicus GN=Krt1 PE=2 SV=1	380	65190	6	9.1	8.00	1	465.2501	1392.7286	3	1392.7249	0.0037	1	36.71	0.0021	R	D	TNAENEFVTIKK
5	2	1	Q6IMF3	Keratin, type II cytoskeletal 1 OS=Rattus norvegicus GN=Krt1 PE=2 SV=1	380	65190	6	9.1	8.00	1	697.3728	1392.7310	2	1392.7249	0.0061	1	71.64	7.3e-007	R	D	TNAENEFVTIKK
5	2	1	Q6IMF3	Keratin, type II cytoskeletal 1 OS=Rattus norvegicus GN=Krt1 PE=2 SV=1	380	65190	6	9.1	8.00	1	465.2509	1392.7310	3	1392.7249	0.0061	1	87.00	2.1e-008	R	D	TNAENEFVTIKK
5	2	1	Q6IMF3	Keratin, type II cytoskeletal 1 OS=Rattus norvegicus GN=Krt1 PE=2 SV=1	380	65190	6	9.1	8.00	1	738.3786	1474.7427	2	1474.7416	0.0011	0	59.04	1.2e-005	K	T	WELLQQVDTSTR
5	2	1	Q6IMF3	Keratin, type II cytoskeletal 1 OS=Rattus norvegicus GN=Krt1 PE=2 SV=1	380	65190	6	9.1	8.00	1	492.6007	1474.7803	3	1474.7780	0.0024	0	55.29	2.7e-005	R	W	FLEQQNQVLQTK
5	2	1	Q6IMF3	Keratin, type II cytoskeletal 1 OS=Rattus norvegicus GN=Krt1 PE=2 SV=1	380	65190	6	9.1	8.00	1	738.3974	1474.7803	2	1474.7780	0.0024	0	91.22	6.9e-009	R	W	FLEQQNQVLQTK
5	2	1	Q6IMF3	Keratin, type II cytoskeletal 1 OS=Rattus norvegicus GN=Krt1 PE=2 SV=1	380	65190	6	9.1	8.00	1	492.6010	1474.7811	3	1474.7780	0.0031	0	50.83	7.6e-005	R	W	FLEQQNQVLQTK
5	2	1	Q6IMF3	Keratin, type II cytoskeletal 1 OS=Rattus norvegicus GN=Krt1 PE=2 SV=1	380	65190	6	9.1	8.00	1	738.3978	1474.7811	2	1474.7780	0.0031	0	91.10	7.1e-009	R	W	FLEQQNQVLQTK
5	2	1	Q6IMF3	Keratin, type II cytoskeletal 1 OS=Rattus norvegicus GN=Krt1 PE=2 SV=1	380	65190	6	9.1	8.00	0	508.6000	1522.7782	3	1522.7813	-0.0031	1	35.21	0.003	R	L	LLRDYQELMNTK
5	2	1	Q6IMF3	Keratin, type II cytoskeletal 1 OS=Rattus norvegicus GN=Krt1 PE=2 SV=1	380	65190	6	9.1	8.00	0	508.6014	1522.7824	3	1522.7813	0.0010	1	27.81	0.015	R	L	LLRDYQELMNTK			emPAI	0.46
5	2	2	Q6P6Q2	Keratin, type II cytoskeletal 5 OS=Rattus norvegicus GN=Krt5 PE=1 SV=1	219	61959	4	6.3	7.60	0	361.5379	1081.5919	3	1081.5920	-0.0001	1	41.21	0.00058	K	F	FASFIDKVR
5	2	2	Q6P6Q2	Keratin, type II cytoskeletal 5 OS=Rattus norvegicus GN=Krt5 PE=1 SV=1	219	61959	4	6.3	7.60	0	361.5381	1081.5924	3	1081.5920	0.0004	1	44.09	0.0003	K	F	FASFIDKVR
5	2	2	Q6P6Q2	Keratin, type II cytoskeletal 5 OS=Rattus norvegicus GN=Krt5 PE=1 SV=1	219	61959	4	6.3	7.60	1	602.3222	1202.6299	2	1202.6295	0.0004	0	61.47	7.7e-006	K	T	WTLLQEQGTK
5	2	2	Q6P6Q2	Keratin, type II cytoskeletal 5 OS=Rattus norvegicus GN=Krt5 PE=1 SV=1	219	61959	4	6.3	7.60	0	434.9104	1301.7093	3	1301.7078	0.0015	0	32.98	0.004	R	A	SLDLDSIIAEVK
5	2	2	Q6P6Q2	Keratin, type II cytoskeletal 5 OS=Rattus norvegicus GN=Krt5 PE=1 SV=1	219	61959	4	6.3	7.60	0	651.8619	1301.7093	2	1301.7078	0.0015	0	70.48	7.1e-007	R	A	SLDLDSIIAEVK
5	2	2	Q6P6Q2	Keratin, type II cytoskeletal 5 OS=Rattus norvegicus GN=Krt5 PE=1 SV=1	219	61959	4	6.3	7.60	1	587.3234	1758.9483	3	1758.9516	-0.0033	1	42.85	0.00027	K	T	VLDTKWTLLQEQGTK			emPAI	0.28
5	2	3	Q4FZU2	Keratin, type II cytoskeletal 6A OS=Rattus norvegicus GN=Krt6a PE=1 SV=1	174	59555	3	5.6	8.06	0	361.5379	1081.5919	3	1081.5920	-0.0001	1	41.21	0.00058	K	F	FASFIDKVR
5	2	3	Q4FZU2	Keratin, type II cytoskeletal 6A OS=Rattus norvegicus GN=Krt6a PE=1 SV=1	174	59555	3	5.6	8.06	0	361.5381	1081.5924	3	1081.5920	0.0004	1	44.09	0.0003	K	F	FASFIDKVR
5	2	3	Q4FZU2	Keratin, type II cytoskeletal 6A OS=Rattus norvegicus GN=Krt6a PE=1 SV=1	174	59555	3	5.6	8.06	1	590.3042	1178.5938	2	1178.5931	0.0007	0	49.69	0.00011	K	H	YEELQITAGR
5	2	3	Q4FZU2	Keratin, type II cytoskeletal 6A OS=Rattus norvegicus GN=Krt6a PE=1 SV=1	174	59555	3	5.6	8.06	1	393.8723	1178.5950	3	1178.5931	0.0019	0	27.88	0.016	K	H	YEELQITAGR
5	2	3	Q4FZU2	Keratin, type II cytoskeletal 6A OS=Rattus norvegicus GN=Krt6a PE=1 SV=1	174	59555	3	5.6	8.06	1	590.3048	1178.5950	2	1178.5931	0.0019	0	59.64	1.1e-005	K	H	YEELQITAGR
5	2	3	Q4FZU2	Keratin, type II cytoskeletal 6A OS=Rattus norvegicus GN=Krt6a PE=1 SV=1	174	59555	3	5.6	8.06	0	434.9104	1301.7093	3	1301.7078	0.0015	0	32.98	0.004	R	A	SLDLDSIIAEVK
5	2	3	Q4FZU2	Keratin, type II cytoskeletal 6A OS=Rattus norvegicus GN=Krt6a PE=1 SV=1	174	59555	3	5.6	8.06	0	651.8619	1301.7093	2	1301.7078	0.0015	0	70.48	7.1e-007	R	A	SLDLDSIIAEVK			emPAI	0.29
5	2	4	Q3TTY5	Keratin, type II cytoskeletal 2 epidermal OS=Mus musculus GN=Krt2 PE=1 SV=1	120	71336	3	5.0	8.26	0	361.5379	1081.5919	3	1081.5920	-0.0001	1	41.21	0.00058	K	F	FASFIDKVR
5	2	4	Q3TTY5	Keratin, type II cytoskeletal 2 epidermal OS=Mus musculus GN=Krt2 PE=1 SV=1	120	71336	3	5.0	8.26	0	361.5381	1081.5924	3	1081.5920	0.0004	1	44.09	0.0003	K	F	FASFIDKVR
5	2	4	Q3TTY5	Keratin, type II cytoskeletal 2 epidermal OS=Mus musculus GN=Krt2 PE=1 SV=1	120	71336	3	5.0	8.26	1	627.8075	1253.6005	2	1253.6001	0.0004	0	40.59	0.00067	R	R	GFSSGSAVVSGGSR
5	2	4	Q3TTY5	Keratin, type II cytoskeletal 2 epidermal OS=Mus musculus GN=Krt2 PE=1 SV=1	120	71336	3	5.0	8.26	0	508.6000	1522.7782	3	1522.7813	-0.0031	1	35.21	0.003	R	L	LLRDYQELMNTK
5	2	4	Q3TTY5	Keratin, type II cytoskeletal 2 epidermal OS=Mus musculus GN=Krt2 PE=1 SV=1	120	71336	3	5.0	8.26	0	508.6014	1522.7824	3	1522.7813	0.0010	1	27.81	0.015	R	L	LLRDYQELMNTK			emPAI	0.14
5	2	5	Q8VED5	Keratin, type II cytoskeletal 79 OS=Mus musculus GN=Krt79 PE=2 SV=2	96	57802	2	4.0	7.55	0	361.5379	1081.5919	3	1081.5920	-0.0001	1	41.21	0.00058	K	F	FASFIDKVR
5	2	5	Q8VED5	Keratin, type II cytoskeletal 79 OS=Mus musculus GN=Krt79 PE=2 SV=2	96	57802	2	4.0	7.55	0	361.5381	1081.5924	3	1081.5920	0.0004	1	44.09	0.0003	K	F	FASFIDKVR
5	2	5	Q8VED5	Keratin, type II cytoskeletal 79 OS=Mus musculus GN=Krt79 PE=2 SV=2	96	57802	2	4.0	7.55	1	665.3669	1328.7192	2	1328.7187	0.0005	0	51.54	5.7e-005	R	A	NLDLDSIIAEVK			emPAI	0.11
5	2	6	Q10758	Keratin, type II cytoskeletal 8 OS=Rattus norvegicus GN=Krt8 PE=1 SV=3	75	53985	2	3.7	5.83	0	361.5379	1081.5919	3	1081.5920	-0.0001	1	41.21	0.00058	K	F	FASFIDKVR
5	2	6	Q10758	Keratin, type II cytoskeletal 8 OS=Rattus norvegicus GN=Krt8 PE=1 SV=3	75	53985	2	3.7	5.83	0	361.5381	1081.5924	3	1081.5920	0.0004	1	44.09	0.0003	K	F	FASFIDKVR
5	2	6	Q10758	Keratin, type II cytoskeletal 8 OS=Rattus norvegicus GN=Krt8 PE=1 SV=3	75	53985	2	3.7	5.83	1	547.2679	1092.5213	2	1092.5199	0.0013	0	30.94	0.0092	R	S	AQYEEIANR			emPAI	0.12
5	2	7	Q3UV17	Keratin, type II cytoskeletal 2 oral OS=Mus musculus GN=Krt76 PE=2 SV=1	68	63319	2	3.4	8.68	0	361.5379	1081.5919	3	1081.5920	-0.0001	1	41.21	0.00058	K	F	FASFIDKVR
5	2	7	Q3UV17	Keratin, type II cytoskeletal 2 oral OS=Mus musculus GN=Krt76 PE=2 SV=1	68	63319	2	3.4	8.68	0	361.5381	1081.5924	3	1081.5920	0.0004	1	44.09	0.0003	K	F	FASFIDKVR
5	2	7	Q3UV17	Keratin, type II cytoskeletal 2 oral OS=Mus musculus GN=Krt76 PE=2 SV=1	68	63319	2	3.4	8.68	1	427.5545	1279.6416	3	1279.6408	0.0008	1	24.26	0.035	K	A	AQYEDIAQKSK			emPAI	0.10
5	3	1	Q9CQE1	Protein NipSnap homolog 3B OS=Mus musculus GN=Nipsnap3b PE=1 SV=1	280	28405	6	22.7	9.51	1	415.2379	828.4612	2	828.4646	-0.0034	0	39.81	0.0011	R	Y	VFHIWK
5	3	1	Q9CQE1	Protein NipSnap homolog 3B OS=Mus musculus GN=Nipsnap3b PE=1 SV=1	280	28405	6	22.7	9.51	1	415.2413	828.4681	2	828.4646	0.0035	0	23.33	0.05	R	Y	VFHIWK
5	3	1	Q9CQE1	Protein NipSnap homolog 3B OS=Mus musculus GN=Nipsnap3b PE=1 SV=1	280	28405	6	22.7	9.51	1	461.7117	921.4089	2	921.4093	-0.0004	0	32.99	0.0027	K	T	YDNFAHR
5	3	1	Q9CQE1	Protein NipSnap homolog 3B OS=Mus musculus GN=Nipsnap3b PE=1 SV=1	280	28405	6	22.7	9.51	1	328.5238	982.5497	3	982.5488	0.0010	0	36.65	0.001	R	T	TYFLKPSK
5	3	1	Q9CQE1	Protein NipSnap homolog 3B OS=Mus musculus GN=Nipsnap3b PE=1 SV=1	280	28405	6	22.7	9.51	1	492.2821	982.5497	2	982.5488	0.0010	0	44.83	0.00015	R	T	TYFLKPSK
5	3	1	Q9CQE1	Protein NipSnap homolog 3B OS=Mus musculus GN=Nipsnap3b PE=1 SV=1	280	28405	6	22.7	9.51	1	328.5242	982.5507	3	982.5488	0.0019	0	36.17	0.0012	R	T	TYFLKPSK
5	3	1	Q9CQE1	Protein NipSnap homolog 3B OS=Mus musculus GN=Nipsnap3b PE=1 SV=1	280	28405	6	22.7	9.51	1	328.5249	982.5530	3	982.5488	0.0042	0	32.77	0.0026	R	T	TYFLKPSK
5	3	1	Q9CQE1	Protein NipSnap homolog 3B OS=Mus musculus GN=Nipsnap3b PE=1 SV=1	280	28405	6	22.7	9.51	1	492.2838	982.5530	2	982.5488	0.0042	0	41.45	0.00036	R	T	TYFLKPSK
5	3	1	Q9CQE1	Protein NipSnap homolog 3B OS=Mus musculus GN=Nipsnap3b PE=1 SV=1	280	28405	6	22.7	9.51	1	571.2808	1140.5471	2	1140.5451	0.0019	0	46.18	0.00016	K	N	TNEFLENFK
5	3	1	Q9CQE1	Protein NipSnap homolog 3B OS=Mus musculus GN=Nipsnap3b PE=1 SV=1	280	28405	6	22.7	9.51	1	571.2818	1140.5491	2	1140.5451	0.0039	0	70.17	7.5e-007	K	N	TNEFLENFK
5	3	1	Q9CQE1	Protein NipSnap homolog 3B OS=Mus musculus GN=Nipsnap3b PE=1 SV=1	280	28405	6	22.7	9.51	1	533.5953	1597.7639	3	1597.7637	0.0002	0	35.81	0.0022	R	A	VHVLWWNESADSR
5	3	1	Q9CQE1	Protein NipSnap homolog 3B OS=Mus musculus GN=Nipsnap3b PE=1 SV=1	280	28405	6	22.7	9.51	1	533.5962	1597.7668	3	1597.7637	0.0031	0	50.23	8.2e-005	R	A	VHVLWWNESADSR
5	3	1	Q9CQE1	Protein NipSnap homolog 3B OS=Mus musculus GN=Nipsnap3b PE=1 SV=1	280	28405	6	22.7	9.51	1	533.5963	1597.7672	3	1597.7637	0.0035	0	52.61	4.7e-005	R	A	VHVLWWNESADSR
5	3	1	Q9CQE1	Protein NipSnap homolog 3B OS=Mus musculus GN=Nipsnap3b PE=1 SV=1	280	28405	6	22.7	9.51	1	799.8916	1597.7687	2	1597.7637	0.0049	0	59.31	1e-05	R	A	VHVLWWNESADSR
5	3	1	Q9CQE1	Protein NipSnap homolog 3B OS=Mus musculus GN=Nipsnap3b PE=1 SV=1	280	28405	6	22.7	9.51	1	533.5971	1597.7694	3	1597.7637	0.0056	0	54.13	3.6e-005	R	A	VHVLWWNESADSR
5	3	1	Q9CQE1	Protein NipSnap homolog 3B OS=Mus musculus GN=Nipsnap3b PE=1 SV=1	280	28405	6	22.7	9.51	1	832.9209	1663.8272	2	1663.8280	-0.0008	0	32.56	0.0048	K	I	QEVEITYLVPWCK			emPAI	1.34
6	1	1	P14851	Peptidyl-prolyl cis-trans isomerase A OS=Cricetulus griseus GN=PPIA PE=2 SV=2	602	18059	11	53.0	8.44	0	343.7029	685.3912	2	685.3912	0.0000	0	21.05	0.049	K	V	HVVFGK
6	1	1	P14851	Peptidyl-prolyl cis-trans isomerase A OS=Cricetulus griseus GN=PPIA PE=2 SV=2	602	18059	11	53.0	8.44	0	343.7033	685.3920	2	685.3912	0.0009	0	37.73	0.002	K	V	HVVFGK
6	1	1	P14851	Peptidyl-prolyl cis-trans isomerase A OS=Cricetulus griseus GN=PPIA PE=2 SV=2	602	18059	11	53.0	8.44	1	348.6812	695.3479	2	695.3490	-0.0011	0	38.03	0.0018	R	F	SIYGEK
6	1	1	P14851	Peptidyl-prolyl cis-trans isomerase A OS=Cricetulus griseus GN=PPIA PE=2 SV=2	602	18059	11	53.0	8.44	1	353.1930	704.3714	2	704.3705	0.0009	0	46.67	0.00022	R	G	ALSTGEK
6	1	1	P14851	Peptidyl-prolyl cis-trans isomerase A OS=Cricetulus griseus GN=PPIA PE=2 SV=2	602	18059	11	53.0	8.44	1	353.1937	704.3728	2	704.3705	0.0023	0	43.48	0.00046	R	G	ALSTGEK
6	1	1	P14851	Peptidyl-prolyl cis-trans isomerase A OS=Cricetulus griseus GN=PPIA PE=2 SV=2	602	18059	11	53.0	8.44	0	369.1825	736.3504	2	736.3504	-0.0000	0	36.67	0.0019	K	A	TAENFR
6	1	1	P14851	Peptidyl-prolyl cis-trans isomerase A OS=Cricetulus griseus GN=PPIA PE=2 SV=2	602	18059	11	53.0	8.44	1	424.7122	847.4098	2	847.4076	0.0023	0	34.47	0.0036	K	H	TEWLDGK
6	1	1	P14851	Peptidyl-prolyl cis-trans isomerase A OS=Cricetulus griseus GN=PPIA PE=2 SV=2	602	18059	11	53.0	8.44	1	424.7122	847.4099	2	847.4076	0.0023	0	40.44	0.0009	K	H	TEWLDGK
6	1	1	P14851	Peptidyl-prolyl cis-trans isomerase A OS=Cricetulus griseus GN=PPIA PE=2 SV=2	602	18059	11	53.0	8.44	1	528.2748	1054.5350	2	1054.5335	0.0015	0	39.44	0.00093	R	V	VSFELFADK
6	1	1	P14851	Peptidyl-prolyl cis-trans isomerase A OS=Cricetulus griseus GN=PPIA PE=2 SV=2	602	18059	11	53.0	8.44	1	528.2750	1054.5353	2	1054.5335	0.0018	0	36.74	0.0017	R	V	VSFELFADK
6	1	1	P14851	Peptidyl-prolyl cis-trans isomerase A OS=Cricetulus griseus GN=PPIA PE=2 SV=2	602	18059	11	53.0	8.44	1	528.2751	1054.5356	2	1054.5335	0.0021	0	40.95	0.00067	R	V	VSFELFADK
6	1	1	P14851	Peptidyl-prolyl cis-trans isomerase A OS=Cricetulus griseus GN=PPIA PE=2 SV=2	602	18059	11	53.0	8.44	1	528.2751	1054.5357	2	1054.5335	0.0021	0	49.33	9.7e-005	R	V	VSFELFADK
6	1	1	P14851	Peptidyl-prolyl cis-trans isomerase A OS=Cricetulus griseus GN=PPIA PE=2 SV=2	602	18059	11	53.0	8.44	1	1055.5429	1054.5357	1	1054.5335	0.0021	0	28.65	0.011	R	V	VSFELFADK
6	1	1	P14851	Peptidyl-prolyl cis-trans isomerase A OS=Cricetulus griseus GN=PPIA PE=2 SV=2	602	18059	11	53.0	8.44	1	567.7922	1133.5698	2	1133.5751	-0.0053	1	61.56	7.6e-006	K	-	KITISDCGQL
6	1	1	P14851	Peptidyl-prolyl cis-trans isomerase A OS=Cricetulus griseus GN=PPIA PE=2 SV=2	602	18059	11	53.0	8.44	1	567.7935	1133.5723	2	1133.5751	-0.0027	1	37.90	0.0021	K	-	KITISDCGQL
6	1	1	P14851	Peptidyl-prolyl cis-trans isomerase A OS=Cricetulus griseus GN=PPIA PE=2 SV=2	602	18059	11	53.0	8.44	1	567.7955	1133.5764	2	1133.5751	0.0014	1	43.87	0.00056	K	-	KITISDCGQL
6	1	1	P14851	Peptidyl-prolyl cis-trans isomerase A OS=Cricetulus griseus GN=PPIA PE=2 SV=2	602	18059	11	53.0	8.44	1	567.7965	1133.5785	2	1133.5751	0.0034	1	40.63	0.001	K	-	KITISDCGQL
6	1	1	P14851	Peptidyl-prolyl cis-trans isomerase A OS=Cricetulus griseus GN=PPIA PE=2 SV=2	602	18059	11	53.0	8.44	1	378.8671	1133.5794	3	1133.5751	0.0043	1	22.69	0.066	K	-	KITISDCGQL
6	1	1	P14851	Peptidyl-prolyl cis-trans isomerase A OS=Cricetulus griseus GN=PPIA PE=2 SV=2	602	18059	11	53.0	8.44	1	567.7970	1133.5794	2	1133.5751	0.0043	1	46.04	0.0003	K	-	KITISDCGQL
6	1	1	P14851	Peptidyl-prolyl cis-trans isomerase A OS=Cricetulus griseus GN=PPIA PE=2 SV=2	602	18059	11	53.0	8.44	1	577.7904	1153.5662	2	1153.5655	0.0007	0	41.45	0.0006	K	H	FEDENFILK
6	1	1	P14851	Peptidyl-prolyl cis-trans isomerase A OS=Cricetulus griseus GN=PPIA PE=2 SV=2	602	18059	11	53.0	8.44	1	577.7910	1153.5675	2	1153.5655	0.0020	0	31.10	0.005	K	H	FEDENFILK
6	1	1	P14851	Peptidyl-prolyl cis-trans isomerase A OS=Cricetulus griseus GN=PPIA PE=2 SV=2	602	18059	11	53.0	8.44	1	577.7939	1153.5732	2	1153.5655	0.0077	0	33.24	0.0037	K	H	FEDENFILK
6	1	1	P14851	Peptidyl-prolyl cis-trans isomerase A OS=Cricetulus griseus GN=PPIA PE=2 SV=2	602	18059	11	53.0	8.44	1	639.7948	1277.5751	2	1277.5744	0.0007	0	63.37	2.4e-006	K	F	EGMNIVEAMER
6	1	1	P14851	Peptidyl-prolyl cis-trans isomerase A OS=Cricetulus griseus GN=PPIA PE=2 SV=2	602	18059	11	53.0	8.44	1	426.8659	1277.5759	3	1277.5744	0.0016	0	30.47	0.0047	K	F	EGMNIVEAMER
6	1	1	P14851	Peptidyl-prolyl cis-trans isomerase A OS=Cricetulus griseus GN=PPIA PE=2 SV=2	602	18059	11	53.0	8.44	1	639.7952	1277.5759	2	1277.5744	0.0016	0	69.65	5.7e-007	K	F	EGMNIVEAMER
6	1	1	P14851	Peptidyl-prolyl cis-trans isomerase A OS=Cricetulus griseus GN=PPIA PE=2 SV=2	602	18059	11	53.0	8.44	1	647.7902	1293.5659	2	1293.5693	-0.0033	0	37.69	0.0006	K	F	EGMNIVEAMER	Oxidation (M)	0.00000000100.0
6	1	1	P14851	Peptidyl-prolyl cis-trans isomerase A OS=Cricetulus griseus GN=PPIA PE=2 SV=2	602	18059	11	53.0	8.44	1	647.7909	1293.5673	2	1293.5693	-0.0020	0	25.15	0.011	K	F	EGMNIVEAMER	Oxidation (M)	0.00000000100.0
6	1	1	P14851	Peptidyl-prolyl cis-trans isomerase A OS=Cricetulus griseus GN=PPIA PE=2 SV=2	602	18059	11	53.0	8.44	1	647.7925	1293.5705	2	1293.5693	0.0012	0	68.56	5.1e-007	K	F	EGMNIVEAMER	Oxidation (M)	0.00000000100.0
6	1	1	P14851	Peptidyl-prolyl cis-trans isomerase A OS=Cricetulus griseus GN=PPIA PE=2 SV=2	602	18059	11	53.0	8.44	1	647.7926	1293.5706	2	1293.5693	0.0013	0	80.55	3.2e-008	K	F	EGMNIVEAMER	Oxidation (M)	0.00100000000.0
6	1	1	P14851	Peptidyl-prolyl cis-trans isomerase A OS=Cricetulus griseus GN=PPIA PE=2 SV=2	602	18059	11	53.0	8.44	1	432.1975	1293.5706	3	1293.5693	0.0013	0	46.74	7.7e-005	K	F	EGMNIVEAMER	Oxidation (M)	0.00100000000.0
6	1	1	P14851	Peptidyl-prolyl cis-trans isomerase A OS=Cricetulus griseus GN=PPIA PE=2 SV=2	602	18059	11	53.0	8.44	1	647.7927	1293.5708	2	1293.5693	0.0015	0	59.19	4.7e-006	K	F	EGMNIVEAMER	Oxidation (M)	0.00100000000.0
6	1	1	P14851	Peptidyl-prolyl cis-trans isomerase A OS=Cricetulus griseus GN=PPIA PE=2 SV=2	602	18059	11	53.0	8.44	1	432.1976	1293.5708	3	1293.5693	0.0015	0	39.30	0.00046	K	F	EGMNIVEAMER	Oxidation (M)	0.00100000000.0
6	1	1	P14851	Peptidyl-prolyl cis-trans isomerase A OS=Cricetulus griseus GN=PPIA PE=2 SV=2	602	18059	11	53.0	8.44	1	647.7927	1293.5709	2	1293.5693	0.0016	0	57.79	6.5e-006	K	F	EGMNIVEAMER	Oxidation (M)	0.00000000100.0
6	1	1	P14851	Peptidyl-prolyl cis-trans isomerase A OS=Cricetulus griseus GN=PPIA PE=2 SV=2	602	18059	11	53.0	8.44	1	647.7937	1293.5729	2	1293.5693	0.0036	0	74.26	1.5e-007	K	F	EGMNIVEAMER	Oxidation (M)	0.00000000100.0
6	1	1	P14851	Peptidyl-prolyl cis-trans isomerase A OS=Cricetulus griseus GN=PPIA PE=2 SV=2	602	18059	11	53.0	8.44	1	647.7938	1293.5730	2	1293.5693	0.0037	0	51.35	2.9e-005	K	F	EGMNIVEAMER	Oxidation (M)	0.00000000100.0
6	1	1	P14851	Peptidyl-prolyl cis-trans isomerase A OS=Cricetulus griseus GN=PPIA PE=2 SV=2	602	18059	11	53.0	8.44	1	655.7881	1309.5616	2	1309.5642	-0.0026	0	39.58	0.00036	K	F	EGMNIVEAMER	2 Oxidation (M)	0.00100000100.0
6	1	1	P14851	Peptidyl-prolyl cis-trans isomerase A OS=Cricetulus griseus GN=PPIA PE=2 SV=2	602	18059	11	53.0	8.44	1	655.7892	1309.5639	2	1309.5642	-0.0003	0	50.56	3e-05	K	F	EGMNIVEAMER	2 Oxidation (M)	0.00100000100.0
6	1	1	P14851	Peptidyl-prolyl cis-trans isomerase A OS=Cricetulus griseus GN=PPIA PE=2 SV=2	602	18059	11	53.0	8.44	1	437.5286	1309.5639	3	1309.5642	-0.0003	0	33.04	0.0017	K	F	EGMNIVEAMER	2 Oxidation (M)	0.00100000100.0
6	1	1	P14851	Peptidyl-prolyl cis-trans isomerase A OS=Cricetulus griseus GN=PPIA PE=2 SV=2	602	18059	11	53.0	8.44	1	655.7895	1309.5644	2	1309.5642	0.0002	0	32.68	0.0018	K	F	EGMNIVEAMER	2 Oxidation (M)	0.00100000100.0
6	1	1	P14851	Peptidyl-prolyl cis-trans isomerase A OS=Cricetulus griseus GN=PPIA PE=2 SV=2	602	18059	11	53.0	8.44	1	655.7900	1309.5655	2	1309.5642	0.0013	0	31.83	0.0023	K	F	EGMNIVEAMER	2 Oxidation (M)	0.00100000100.0
6	1	1	P14851	Peptidyl-prolyl cis-trans isomerase A OS=Cricetulus griseus GN=PPIA PE=2 SV=2	602	18059	11	53.0	8.44	1	655.7907	1309.5668	2	1309.5642	0.0026	0	63.15	1.8e-006	K	F	EGMNIVEAMER	2 Oxidation (M)	0.00100000100.0
6	1	1	P14851	Peptidyl-prolyl cis-trans isomerase A OS=Cricetulus griseus GN=PPIA PE=2 SV=2	602	18059	11	53.0	8.44	1	437.5295	1309.5668	3	1309.5642	0.0026	0	22.59	0.021	K	F	EGMNIVEAMER	2 Oxidation (M)	0.00100000100.0
6	1	1	P14851	Peptidyl-prolyl cis-trans isomerase A OS=Cricetulus griseus GN=PPIA PE=2 SV=2	602	18059	11	53.0	8.44	1	502.5869	1504.7389	3	1504.7377	0.0012	1	31.51	0.0062	K	F	VKEGMNIVEAMER
6	1	1	P14851	Peptidyl-prolyl cis-trans isomerase A OS=Cricetulus griseus GN=PPIA PE=2 SV=2	602	18059	11	53.0	8.44	1	507.9177	1520.7312	3	1520.7327	-0.0015	1	40.89	0.00066	K	F	VKEGMNIVEAMER	Oxidation (M)	0.0000000000100.0
6	1	1	P14851	Peptidyl-prolyl cis-trans isomerase A OS=Cricetulus griseus GN=PPIA PE=2 SV=2	602	18059	11	53.0	8.44	1	507.9192	1520.7359	3	1520.7327	0.0032	1	46.05	0.00023	K	F	VKEGMNIVEAMER	Oxidation (M)	0.0000100000000.0
6	1	1	P14851	Peptidyl-prolyl cis-trans isomerase A OS=Cricetulus griseus GN=PPIA PE=2 SV=2	602	18059	11	53.0	8.44	1	761.3752	1520.7359	2	1520.7327	0.0032	1	42.87	0.00047	K	F	VKEGMNIVEAMER	Oxidation (M)	0.0000100000000.0
6	1	1	P14851	Peptidyl-prolyl cis-trans isomerase A OS=Cricetulus griseus GN=PPIA PE=2 SV=2	602	18059	11	53.0	8.44	1	507.9194	1520.7362	3	1520.7327	0.0036	1	46.65	0.00021	K	F	VKEGMNIVEAMER	Oxidation (M)	0.0000100000000.0
6	1	1	P14851	Peptidyl-prolyl cis-trans isomerase A OS=Cricetulus griseus GN=PPIA PE=2 SV=2	602	18059	11	53.0	8.44	1	761.3754	1520.7362	2	1520.7327	0.0036	1	43.09	0.00047	K	F	VKEGMNIVEAMER	Oxidation (M)	0.0000100000000.0
6	1	1	P14851	Peptidyl-prolyl cis-trans isomerase A OS=Cricetulus griseus GN=PPIA PE=2 SV=2	602	18059	11	53.0	8.44	1	507.9194	1520.7365	3	1520.7327	0.0038	1	72.39	5.5e-007	K	F	VKEGMNIVEAMER	Oxidation (M)	0.0000000000100.0
6	1	1	P14851	Peptidyl-prolyl cis-trans isomerase A OS=Cricetulus griseus GN=PPIA PE=2 SV=2	602	18059	11	53.0	8.44	1	761.3755	1520.7365	2	1520.7327	0.0038	1	52.34	5.6e-005	K	F	VKEGMNIVEAMER	Oxidation (M)	0.0000000000100.0
6	1	1	P14851	Peptidyl-prolyl cis-trans isomerase A OS=Cricetulus griseus GN=PPIA PE=2 SV=2	602	18059	11	53.0	8.44	1	761.3764	1520.7382	2	1520.7327	0.0056	1	65.93	2.3e-006	K	F	VKEGMNIVEAMER	Oxidation (M)	0.0000000000100.0
6	1	1	P14851	Peptidyl-prolyl cis-trans isomerase A OS=Cricetulus griseus GN=PPIA PE=2 SV=2	602	18059	11	53.0	8.44	1	513.2460	1536.7163	3	1536.7276	-0.0113	1	21.09	0.05	K	F	VKEGMNIVEAMER	2 Oxidation (M)	0.0000100000100.0
6	1	1	P14851	Peptidyl-prolyl cis-trans isomerase A OS=Cricetulus griseus GN=PPIA PE=2 SV=2	602	18059	11	53.0	8.44	1	769.3739	1536.7333	2	1536.7276	0.0057	1	65.24	2.5e-006	K	F	VKEGMNIVEAMER	2 Oxidation (M)	0.0000100000100.0
6	1	1	P14851	Peptidyl-prolyl cis-trans isomerase A OS=Cricetulus griseus GN=PPIA PE=2 SV=2	602	18059	11	53.0	8.44	1	513.2517	1536.7333	3	1536.7276	0.0057	1	60.43	7.7e-006	K	F	VKEGMNIVEAMER	2 Oxidation (M)	0.0000100000100.0
6	1	1	P14851	Peptidyl-prolyl cis-trans isomerase A OS=Cricetulus griseus GN=PPIA PE=2 SV=2	602	18059	11	53.0	8.44	1	533.5872	1597.7399	3	1597.7381	0.0017	0	55.06	1.9e-005	R	H	IIPGFMCQGGDFTR
6	1	1	P14851	Peptidyl-prolyl cis-trans isomerase A OS=Cricetulus griseus GN=PPIA PE=2 SV=2	602	18059	11	53.0	8.44	1	799.8774	1597.7402	2	1597.7381	0.0021	0	44.90	0.0002	R	H	IIPGFMCQGGDFTR
6	1	1	P14851	Peptidyl-prolyl cis-trans isomerase A OS=Cricetulus griseus GN=PPIA PE=2 SV=2	602	18059	11	53.0	8.44	1	533.5874	1597.7402	3	1597.7381	0.0021	0	82.37	3.7e-008	R	H	IIPGFMCQGGDFTR
6	1	1	P14851	Peptidyl-prolyl cis-trans isomerase A OS=Cricetulus griseus GN=PPIA PE=2 SV=2	602	18059	11	53.0	8.44	1	538.9147	1613.7224	3	1613.7331	-0.0107	0	52.40	2.7e-005	R	H	IIPGFMCQGGDFTR	Oxidation (M)	0.00000100000000.0
6	1	1	P14851	Peptidyl-prolyl cis-trans isomerase A OS=Cricetulus griseus GN=PPIA PE=2 SV=2	602	18059	11	53.0	8.44	1	807.8685	1613.7224	2	1613.7331	-0.0107	0	27.86	0.0077	R	H	IIPGFMCQGGDFTR	Oxidation (M)	0.00000100000000.0
6	1	1	P14851	Peptidyl-prolyl cis-trans isomerase A OS=Cricetulus griseus GN=PPIA PE=2 SV=2	602	18059	11	53.0	8.44	1	538.9169	1613.7289	3	1613.7331	-0.0042	0	47.53	0.0001	R	H	IIPGFMCQGGDFTR	Oxidation (M)	0.00000100000000.0
6	1	1	P14851	Peptidyl-prolyl cis-trans isomerase A OS=Cricetulus griseus GN=PPIA PE=2 SV=2	602	18059	11	53.0	8.44	1	807.8743	1613.7341	2	1613.7331	0.0010	0	91.17	4.1e-009	R	H	IIPGFMCQGGDFTR	Oxidation (M)	0.00000100000000.0
6	1	1	P14851	Peptidyl-prolyl cis-trans isomerase A OS=Cricetulus griseus GN=PPIA PE=2 SV=2	602	18059	11	53.0	8.44	1	807.8748	1613.7351	2	1613.7331	0.0020	0	42.28	0.00034	R	H	IIPGFMCQGGDFTR	Oxidation (M)	0.00000100000000.0
6	1	1	P14851	Peptidyl-prolyl cis-trans isomerase A OS=Cricetulus griseus GN=PPIA PE=2 SV=2	602	18059	11	53.0	8.44	1	538.9196	1613.7371	3	1613.7331	0.0040	0	84.77	2.1e-008	R	H	IIPGFMCQGGDFTR	Oxidation (M)	0.00000100000000.0
6	1	1	P14851	Peptidyl-prolyl cis-trans isomerase A OS=Cricetulus griseus GN=PPIA PE=2 SV=2	602	18059	11	53.0	8.44	1	807.8758	1613.7371	2	1613.7331	0.0040	0	96.89	1.3e-009	R	H	IIPGFMCQGGDFTR	Oxidation (M)	0.00000100000000.0
6	1	1	P14851	Peptidyl-prolyl cis-trans isomerase A OS=Cricetulus griseus GN=PPIA PE=2 SV=2	602	18059	11	53.0	8.44	1	538.9196	1613.7371	3	1613.7331	0.0040	0	71.30	4.6e-007	R	H	IIPGFMCQGGDFTR	Oxidation (M)	0.00000100000000.0
6	1	1	P14851	Peptidyl-prolyl cis-trans isomerase A OS=Cricetulus griseus GN=PPIA PE=2 SV=2	602	18059	11	53.0	8.44	1	807.8761	1613.7377	2	1613.7331	0.0047	0	91.59	4.3e-009	R	H	IIPGFMCQGGDFTR	Oxidation (M)	0.00000100000000.0	emPAI	70.94
6	1	1	P17742	Peptidyl-prolyl cis-trans isomerase A OS=Mus musculus GN=Ppia PE=1 SV=2	602	18131	11	53.0	7.74	0	343.7029	685.3912	2	685.3912	0.0000	0	21.05	0.049	K	V	HVVFGK
6	1	1	P17742	Peptidyl-prolyl cis-trans isomerase A OS=Mus musculus GN=Ppia PE=1 SV=2	602	18131	11	53.0	7.74	0	343.7033	685.3920	2	685.3912	0.0009	0	37.73	0.002	K	V	HVVFGK
6	1	1	P17742	Peptidyl-prolyl cis-trans isomerase A OS=Mus musculus GN=Ppia PE=1 SV=2	602	18131	11	53.0	7.74	1	348.6812	695.3479	2	695.3490	-0.0011	0	38.03	0.0018	R	F	SIYGEK
6	1	1	P17742	Peptidyl-prolyl cis-trans isomerase A OS=Mus musculus GN=Ppia PE=1 SV=2	602	18131	11	53.0	7.74	1	353.1930	704.3714	2	704.3705	0.0009	0	46.67	0.00022	R	G	ALSTGEK
6	1	1	P17742	Peptidyl-prolyl cis-trans isomerase A OS=Mus musculus GN=Ppia PE=1 SV=2	602	18131	11	53.0	7.74	1	353.1937	704.3728	2	704.3705	0.0023	0	43.48	0.00046	R	G	ALSTGEK
6	1	1	P17742	Peptidyl-prolyl cis-trans isomerase A OS=Mus musculus GN=Ppia PE=1 SV=2	602	18131	11	53.0	7.74	0	369.1825	736.3504	2	736.3504	-0.0000	0	36.67	0.0019	K	A	TAENFR
6	1	1	P17742	Peptidyl-prolyl cis-trans isomerase A OS=Mus musculus GN=Ppia PE=1 SV=2	602	18131	11	53.0	7.74	1	424.7122	847.4098	2	847.4076	0.0023	0	34.47	0.0036	K	H	TEWLDGK
6	1	1	P17742	Peptidyl-prolyl cis-trans isomerase A OS=Mus musculus GN=Ppia PE=1 SV=2	602	18131	11	53.0	7.74	1	424.7122	847.4099	2	847.4076	0.0023	0	40.44	0.0009	K	H	TEWLDGK
6	1	1	P17742	Peptidyl-prolyl cis-trans isomerase A OS=Mus musculus GN=Ppia PE=1 SV=2	602	18131	11	53.0	7.74	1	528.2748	1054.5350	2	1054.5335	0.0015	0	39.44	0.00093	R	V	VSFELFADK
6	1	1	P17742	Peptidyl-prolyl cis-trans isomerase A OS=Mus musculus GN=Ppia PE=1 SV=2	602	18131	11	53.0	7.74	1	528.2750	1054.5353	2	1054.5335	0.0018	0	36.74	0.0017	R	V	VSFELFADK
6	1	1	P17742	Peptidyl-prolyl cis-trans isomerase A OS=Mus musculus GN=Ppia PE=1 SV=2	602	18131	11	53.0	7.74	1	528.2751	1054.5356	2	1054.5335	0.0021	0	40.95	0.00067	R	V	VSFELFADK
6	1	1	P17742	Peptidyl-prolyl cis-trans isomerase A OS=Mus musculus GN=Ppia PE=1 SV=2	602	18131	11	53.0	7.74	1	528.2751	1054.5357	2	1054.5335	0.0021	0	49.33	9.7e-005	R	V	VSFELFADK
6	1	1	P17742	Peptidyl-prolyl cis-trans isomerase A OS=Mus musculus GN=Ppia PE=1 SV=2	602	18131	11	53.0	7.74	1	1055.5429	1054.5357	1	1054.5335	0.0021	0	28.65	0.011	R	V	VSFELFADK
6	1	1	P17742	Peptidyl-prolyl cis-trans isomerase A OS=Mus musculus GN=Ppia PE=1 SV=2	602	18131	11	53.0	7.74	1	567.7922	1133.5698	2	1133.5751	-0.0053	1	61.56	7.6e-006	K	-	KITISDCGQL
6	1	1	P17742	Peptidyl-prolyl cis-trans isomerase A OS=Mus musculus GN=Ppia PE=1 SV=2	602	18131	11	53.0	7.74	1	567.7935	1133.5723	2	1133.5751	-0.0027	1	37.90	0.0021	K	-	KITISDCGQL
6	1	1	P17742	Peptidyl-prolyl cis-trans isomerase A OS=Mus musculus GN=Ppia PE=1 SV=2	602	18131	11	53.0	7.74	1	567.7955	1133.5764	2	1133.5751	0.0014	1	43.87	0.00056	K	-	KITISDCGQL
6	1	1	P17742	Peptidyl-prolyl cis-trans isomerase A OS=Mus musculus GN=Ppia PE=1 SV=2	602	18131	11	53.0	7.74	1	567.7965	1133.5785	2	1133.5751	0.0034	1	40.63	0.001	K	-	KITISDCGQL
6	1	1	P17742	Peptidyl-prolyl cis-trans isomerase A OS=Mus musculus GN=Ppia PE=1 SV=2	602	18131	11	53.0	7.74	1	378.8671	1133.5794	3	1133.5751	0.0043	1	22.69	0.066	K	-	KITISDCGQL
6	1	1	P17742	Peptidyl-prolyl cis-trans isomerase A OS=Mus musculus GN=Ppia PE=1 SV=2	602	18131	11	53.0	7.74	1	567.7970	1133.5794	2	1133.5751	0.0043	1	46.04	0.0003	K	-	KITISDCGQL
6	1	1	P17742	Peptidyl-prolyl cis-trans isomerase A OS=Mus musculus GN=Ppia PE=1 SV=2	602	18131	11	53.0	7.74	1	577.7904	1153.5662	2	1153.5655	0.0007	0	41.45	0.0006	K	H	FEDENFILK
6	1	1	P17742	Peptidyl-prolyl cis-trans isomerase A OS=Mus musculus GN=Ppia PE=1 SV=2	602	18131	11	53.0	7.74	1	577.7910	1153.5675	2	1153.5655	0.0020	0	31.10	0.005	K	H	FEDENFILK
6	1	1	P17742	Peptidyl-prolyl cis-trans isomerase A OS=Mus musculus GN=Ppia PE=1 SV=2	602	18131	11	53.0	7.74	1	577.7939	1153.5732	2	1153.5655	0.0077	0	33.24	0.0037	K	H	FEDENFILK
6	1	1	P17742	Peptidyl-prolyl cis-trans isomerase A OS=Mus musculus GN=Ppia PE=1 SV=2	602	18131	11	53.0	7.74	1	639.7948	1277.5751	2	1277.5744	0.0007	0	63.37	2.4e-006	K	F	EGMNIVEAMER
6	1	1	P17742	Peptidyl-prolyl cis-trans isomerase A OS=Mus musculus GN=Ppia PE=1 SV=2	602	18131	11	53.0	7.74	1	426.8659	1277.5759	3	1277.5744	0.0016	0	30.47	0.0047	K	F	EGMNIVEAMER
6	1	1	P17742	Peptidyl-prolyl cis-trans isomerase A OS=Mus musculus GN=Ppia PE=1 SV=2	602	18131	11	53.0	7.74	1	639.7952	1277.5759	2	1277.5744	0.0016	0	69.65	5.7e-007	K	F	EGMNIVEAMER
6	1	1	P17742	Peptidyl-prolyl cis-trans isomerase A OS=Mus musculus GN=Ppia PE=1 SV=2	602	18131	11	53.0	7.74	1	647.7902	1293.5659	2	1293.5693	-0.0033	0	37.69	0.0006	K	F	EGMNIVEAMER	Oxidation (M)	0.00000000100.0
6	1	1	P17742	Peptidyl-prolyl cis-trans isomerase A OS=Mus musculus GN=Ppia PE=1 SV=2	602	18131	11	53.0	7.74	1	647.7909	1293.5673	2	1293.5693	-0.0020	0	25.15	0.011	K	F	EGMNIVEAMER	Oxidation (M)	0.00000000100.0
6	1	1	P17742	Peptidyl-prolyl cis-trans isomerase A OS=Mus musculus GN=Ppia PE=1 SV=2	602	18131	11	53.0	7.74	1	647.7925	1293.5705	2	1293.5693	0.0012	0	68.56	5.1e-007	K	F	EGMNIVEAMER	Oxidation (M)	0.00000000100.0
6	1	1	P17742	Peptidyl-prolyl cis-trans isomerase A OS=Mus musculus GN=Ppia PE=1 SV=2	602	18131	11	53.0	7.74	1	647.7926	1293.5706	2	1293.5693	0.0013	0	80.55	3.2e-008	K	F	EGMNIVEAMER	Oxidation (M)	0.00100000000.0
6	1	1	P17742	Peptidyl-prolyl cis-trans isomerase A OS=Mus musculus GN=Ppia PE=1 SV=2	602	18131	11	53.0	7.74	1	432.1975	1293.5706	3	1293.5693	0.0013	0	46.74	7.7e-005	K	F	EGMNIVEAMER	Oxidation (M)	0.00100000000.0
6	1	1	P17742	Peptidyl-prolyl cis-trans isomerase A OS=Mus musculus GN=Ppia PE=1 SV=2	602	18131	11	53.0	7.74	1	647.7927	1293.5708	2	1293.5693	0.0015	0	59.19	4.7e-006	K	F	EGMNIVEAMER	Oxidation (M)	0.00100000000.0
6	1	1	P17742	Peptidyl-prolyl cis-trans isomerase A OS=Mus musculus GN=Ppia PE=1 SV=2	602	18131	11	53.0	7.74	1	432.1976	1293.5708	3	1293.5693	0.0015	0	39.30	0.00046	K	F	EGMNIVEAMER	Oxidation (M)	0.00100000000.0
6	1	1	P17742	Peptidyl-prolyl cis-trans isomerase A OS=Mus musculus GN=Ppia PE=1 SV=2	602	18131	11	53.0	7.74	1	647.7927	1293.5709	2	1293.5693	0.0016	0	57.79	6.5e-006	K	F	EGMNIVEAMER	Oxidation (M)	0.00000000100.0
6	1	1	P17742	Peptidyl-prolyl cis-trans isomerase A OS=Mus musculus GN=Ppia PE=1 SV=2	602	18131	11	53.0	7.74	1	647.7937	1293.5729	2	1293.5693	0.0036	0	74.26	1.5e-007	K	F	EGMNIVEAMER	Oxidation (M)	0.00000000100.0
6	1	1	P17742	Peptidyl-prolyl cis-trans isomerase A OS=Mus musculus GN=Ppia PE=1 SV=2	602	18131	11	53.0	7.74	1	647.7938	1293.5730	2	1293.5693	0.0037	0	51.35	2.9e-005	K	F	EGMNIVEAMER	Oxidation (M)	0.00000000100.0
6	1	1	P17742	Peptidyl-prolyl cis-trans isomerase A OS=Mus musculus GN=Ppia PE=1 SV=2	602	18131	11	53.0	7.74	1	655.7881	1309.5616	2	1309.5642	-0.0026	0	39.58	0.00036	K	F	EGMNIVEAMER	2 Oxidation (M)	0.00100000100.0
6	1	1	P17742	Peptidyl-prolyl cis-trans isomerase A OS=Mus musculus GN=Ppia PE=1 SV=2	602	18131	11	53.0	7.74	1	655.7892	1309.5639	2	1309.5642	-0.0003	0	50.56	3e-05	K	F	EGMNIVEAMER	2 Oxidation (M)	0.00100000100.0
6	1	1	P17742	Peptidyl-prolyl cis-trans isomerase A OS=Mus musculus GN=Ppia PE=1 SV=2	602	18131	11	53.0	7.74	1	437.5286	1309.5639	3	1309.5642	-0.0003	0	33.04	0.0017	K	F	EGMNIVEAMER	2 Oxidation (M)	0.00100000100.0
6	1	1	P17742	Peptidyl-prolyl cis-trans isomerase A OS=Mus musculus GN=Ppia PE=1 SV=2	602	18131	11	53.0	7.74	1	655.7895	1309.5644	2	1309.5642	0.0002	0	32.68	0.0018	K	F	EGMNIVEAMER	2 Oxidation (M)	0.00100000100.0
6	1	1	P17742	Peptidyl-prolyl cis-trans isomerase A OS=Mus musculus GN=Ppia PE=1 SV=2	602	18131	11	53.0	7.74	1	655.7900	1309.5655	2	1309.5642	0.0013	0	31.83	0.0023	K	F	EGMNIVEAMER	2 Oxidation (M)	0.00100000100.0
6	1	1	P17742	Peptidyl-prolyl cis-trans isomerase A OS=Mus musculus GN=Ppia PE=1 SV=2	602	18131	11	53.0	7.74	1	655.7907	1309.5668	2	1309.5642	0.0026	0	63.15	1.8e-006	K	F	EGMNIVEAMER	2 Oxidation (M)	0.00100000100.0
6	1	1	P17742	Peptidyl-prolyl cis-trans isomerase A OS=Mus musculus GN=Ppia PE=1 SV=2	602	18131	11	53.0	7.74	1	437.5295	1309.5668	3	1309.5642	0.0026	0	22.59	0.021	K	F	EGMNIVEAMER	2 Oxidation (M)	0.00100000100.0
6	1	1	P17742	Peptidyl-prolyl cis-trans isomerase A OS=Mus musculus GN=Ppia PE=1 SV=2	602	18131	11	53.0	7.74	1	502.5869	1504.7389	3	1504.7377	0.0012	1	31.51	0.0062	K	F	VKEGMNIVEAMER
6	1	1	P17742	Peptidyl-prolyl cis-trans isomerase A OS=Mus musculus GN=Ppia PE=1 SV=2	602	18131	11	53.0	7.74	1	507.9177	1520.7312	3	1520.7327	-0.0015	1	40.89	0.00066	K	F	VKEGMNIVEAMER	Oxidation (M)	0.0000000000100.0
6	1	1	P17742	Peptidyl-prolyl cis-trans isomerase A OS=Mus musculus GN=Ppia PE=1 SV=2	602	18131	11	53.0	7.74	1	507.9192	1520.7359	3	1520.7327	0.0032	1	46.05	0.00023	K	F	VKEGMNIVEAMER	Oxidation (M)	0.0000100000000.0
6	1	1	P17742	Peptidyl-prolyl cis-trans isomerase A OS=Mus musculus GN=Ppia PE=1 SV=2	602	18131	11	53.0	7.74	1	761.3752	1520.7359	2	1520.7327	0.0032	1	42.87	0.00047	K	F	VKEGMNIVEAMER	Oxidation (M)	0.0000100000000.0
6	1	1	P17742	Peptidyl-prolyl cis-trans isomerase A OS=Mus musculus GN=Ppia PE=1 SV=2	602	18131	11	53.0	7.74	1	507.9194	1520.7362	3	1520.7327	0.0036	1	46.65	0.00021	K	F	VKEGMNIVEAMER	Oxidation (M)	0.0000100000000.0
6	1	1	P17742	Peptidyl-prolyl cis-trans isomerase A OS=Mus musculus GN=Ppia PE=1 SV=2	602	18131	11	53.0	7.74	1	761.3754	1520.7362	2	1520.7327	0.0036	1	43.09	0.00047	K	F	VKEGMNIVEAMER	Oxidation (M)	0.0000100000000.0
6	1	1	P17742	Peptidyl-prolyl cis-trans isomerase A OS=Mus musculus GN=Ppia PE=1 SV=2	602	18131	11	53.0	7.74	1	507.9194	1520.7365	3	1520.7327	0.0038	1	72.39	5.5e-007	K	F	VKEGMNIVEAMER	Oxidation (M)	0.0000000000100.0
6	1	1	P17742	Peptidyl-prolyl cis-trans isomerase A OS=Mus musculus GN=Ppia PE=1 SV=2	602	18131	11	53.0	7.74	1	761.3755	1520.7365	2	1520.7327	0.0038	1	52.34	5.6e-005	K	F	VKEGMNIVEAMER	Oxidation (M)	0.0000000000100.0
6	1	1	P17742	Peptidyl-prolyl cis-trans isomerase A OS=Mus musculus GN=Ppia PE=1 SV=2	602	18131	11	53.0	7.74	1	761.3764	1520.7382	2	1520.7327	0.0056	1	65.93	2.3e-006	K	F	VKEGMNIVEAMER	Oxidation (M)	0.0000000000100.0
6	1	1	P17742	Peptidyl-prolyl cis-trans isomerase A OS=Mus musculus GN=Ppia PE=1 SV=2	602	18131	11	53.0	7.74	1	513.2460	1536.7163	3	1536.7276	-0.0113	1	21.09	0.05	K	F	VKEGMNIVEAMER	2 Oxidation (M)	0.0000100000100.0
6	1	1	P17742	Peptidyl-prolyl cis-trans isomerase A OS=Mus musculus GN=Ppia PE=1 SV=2	602	18131	11	53.0	7.74	1	769.3739	1536.7333	2	1536.7276	0.0057	1	65.24	2.5e-006	K	F	VKEGMNIVEAMER	2 Oxidation (M)	0.0000100000100.0
6	1	1	P17742	Peptidyl-prolyl cis-trans isomerase A OS=Mus musculus GN=Ppia PE=1 SV=2	602	18131	11	53.0	7.74	1	513.2517	1536.7333	3	1536.7276	0.0057	1	60.43	7.7e-006	K	F	VKEGMNIVEAMER	2 Oxidation (M)	0.0000100000100.0
6	1	1	P17742	Peptidyl-prolyl cis-trans isomerase A OS=Mus musculus GN=Ppia PE=1 SV=2	602	18131	11	53.0	7.74	1	533.5872	1597.7399	3	1597.7381	0.0017	0	55.06	1.9e-005	R	H	IIPGFMCQGGDFTR
6	1	1	P17742	Peptidyl-prolyl cis-trans isomerase A OS=Mus musculus GN=Ppia PE=1 SV=2	602	18131	11	53.0	7.74	1	799.8774	1597.7402	2	1597.7381	0.0021	0	44.90	0.0002	R	H	IIPGFMCQGGDFTR
6	1	1	P17742	Peptidyl-prolyl cis-trans isomerase A OS=Mus musculus GN=Ppia PE=1 SV=2	602	18131	11	53.0	7.74	1	533.5874	1597.7402	3	1597.7381	0.0021	0	82.37	3.7e-008	R	H	IIPGFMCQGGDFTR
6	1	1	P17742	Peptidyl-prolyl cis-trans isomerase A OS=Mus musculus GN=Ppia PE=1 SV=2	602	18131	11	53.0	7.74	1	538.9147	1613.7224	3	1613.7331	-0.0107	0	52.40	2.7e-005	R	H	IIPGFMCQGGDFTR	Oxidation (M)	0.00000100000000.0
6	1	1	P17742	Peptidyl-prolyl cis-trans isomerase A OS=Mus musculus GN=Ppia PE=1 SV=2	602	18131	11	53.0	7.74	1	807.8685	1613.7224	2	1613.7331	-0.0107	0	27.86	0.0077	R	H	IIPGFMCQGGDFTR	Oxidation (M)	0.00000100000000.0
6	1	1	P17742	Peptidyl-prolyl cis-trans isomerase A OS=Mus musculus GN=Ppia PE=1 SV=2	602	18131	11	53.0	7.74	1	538.9169	1613.7289	3	1613.7331	-0.0042	0	47.53	0.0001	R	H	IIPGFMCQGGDFTR	Oxidation (M)	0.00000100000000.0
6	1	1	P17742	Peptidyl-prolyl cis-trans isomerase A OS=Mus musculus GN=Ppia PE=1 SV=2	602	18131	11	53.0	7.74	1	807.8743	1613.7341	2	1613.7331	0.0010	0	91.17	4.1e-009	R	H	IIPGFMCQGGDFTR	Oxidation (M)	0.00000100000000.0
6	1	1	P17742	Peptidyl-prolyl cis-trans isomerase A OS=Mus musculus GN=Ppia PE=1 SV=2	602	18131	11	53.0	7.74	1	807.8748	1613.7351	2	1613.7331	0.0020	0	42.28	0.00034	R	H	IIPGFMCQGGDFTR	Oxidation (M)	0.00000100000000.0
6	1	1	P17742	Peptidyl-prolyl cis-trans isomerase A OS=Mus musculus GN=Ppia PE=1 SV=2	602	18131	11	53.0	7.74	1	538.9196	1613.7371	3	1613.7331	0.0040	0	84.77	2.1e-008	R	H	IIPGFMCQGGDFTR	Oxidation (M)	0.00000100000000.0
6	1	1	P17742	Peptidyl-prolyl cis-trans isomerase A OS=Mus musculus GN=Ppia PE=1 SV=2	602	18131	11	53.0	7.74	1	807.8758	1613.7371	2	1613.7331	0.0040	0	96.89	1.3e-009	R	H	IIPGFMCQGGDFTR	Oxidation (M)	0.00000100000000.0
6	1	1	P17742	Peptidyl-prolyl cis-trans isomerase A OS=Mus musculus GN=Ppia PE=1 SV=2	602	18131	11	53.0	7.74	1	538.9196	1613.7371	3	1613.7331	0.0040	0	71.30	4.6e-007	R	H	IIPGFMCQGGDFTR	Oxidation (M)	0.00000100000000.0
6	1	1	P17742	Peptidyl-prolyl cis-trans isomerase A OS=Mus musculus GN=Ppia PE=1 SV=2	602	18131	11	53.0	7.74	1	807.8761	1613.7377	2	1613.7331	0.0047	0	91.59	4.3e-009	R	H	IIPGFMCQGGDFTR	Oxidation (M)	0.00000100000000.0
7	1	1	P57784	U2 small nuclear ribonucleoprotein A~ OS=Mus musculus GN=Snrpa1 PE=1 SV=2	774	28454	13	37.6	8.72	1	375.2140	748.4134	2	748.4119	0.0015	0	29.21	0.0082	R	V	VLDFQK
7	1	1	P57784	U2 small nuclear ribonucleoprotein A~ OS=Mus musculus GN=Snrpa1 PE=1 SV=2	774	28454	13	37.6	8.72	1	399.7409	797.4672	2	797.4687	-0.0015	0	30.12	0.0023	R	V	LYVIYK
7	1	1	P57784	U2 small nuclear ribonucleoprotein A~ OS=Mus musculus GN=Snrpa1 PE=1 SV=2	774	28454	13	37.6	8.72	1	399.7429	797.4712	2	797.4687	0.0024	0	27.82	0.0091	R	V	LYVIYK
7	1	1	P57784	U2 small nuclear ribonucleoprotein A~ OS=Mus musculus GN=Snrpa1 PE=1 SV=2	774	28454	13	37.6	8.72	1	306.1667	915.4784	3	915.4774	0.0010	1	33.98	0.0047	R	G	DRELDLR
7	1	1	P57784	U2 small nuclear ribonucleoprotein A~ OS=Mus musculus GN=Snrpa1 PE=1 SV=2	774	28454	13	37.6	8.72	1	458.7465	915.4784	2	915.4774	0.0010	1	35.53	0.0033	R	G	DRELDLR
7	1	1	P57784	U2 small nuclear ribonucleoprotein A~ OS=Mus musculus GN=Snrpa1 PE=1 SV=2	774	28454	13	37.6	8.72	1	306.1667	915.4784	3	915.4774	0.0010	1	33.44	0.0053	R	G	DRELDLR
7	1	1	P57784	U2 small nuclear ribonucleoprotein A~ OS=Mus musculus GN=Snrpa1 PE=1 SV=2	774	28454	13	37.6	8.72	1	458.7465	915.4784	2	915.4774	0.0010	1	37.84	0.0019	R	G	DRELDLR
7	1	1	P57784	U2 small nuclear ribonucleoprotein A~ OS=Mus musculus GN=Snrpa1 PE=1 SV=2	774	28454	13	37.6	8.72	1	465.7734	929.5323	2	929.5334	-0.0012	0	26.46	0.021	K	R	LDGFPLLR
7	1	1	P57784	U2 small nuclear ribonucleoprotein A~ OS=Mus musculus GN=Snrpa1 PE=1 SV=2	774	28454	13	37.6	8.72	1	465.7738	929.5331	2	929.5334	-0.0004	0	49.30	0.00011	K	R	LDGFPLLR
7	1	1	P57784	U2 small nuclear ribonucleoprotein A~ OS=Mus musculus GN=Snrpa1 PE=1 SV=2	774	28454	13	37.6	8.72	1	465.7741	929.5337	2	929.5334	0.0003	0	45.16	0.00028	K	R	LDGFPLLR
7	1	1	P57784	U2 small nuclear ribonucleoprotein A~ OS=Mus musculus GN=Snrpa1 PE=1 SV=2	774	28454	13	37.6	8.72	1	465.7742	929.5338	2	929.5334	0.0004	0	25.20	0.028	K	R	LDGFPLLR
7	1	1	P57784	U2 small nuclear ribonucleoprotein A~ OS=Mus musculus GN=Snrpa1 PE=1 SV=2	774	28454	13	37.6	8.72	1	472.2695	942.5245	2	942.5247	-0.0002	0	46.70	0.00022	K	I	TLLVNNNR
7	1	1	P57784	U2 small nuclear ribonucleoprotein A~ OS=Mus musculus GN=Snrpa1 PE=1 SV=2	774	28454	13	37.6	8.72	1	472.2709	942.5273	2	942.5247	0.0026	0	47.99	0.00017	K	I	TLLVNNNR
7	1	1	P57784	U2 small nuclear ribonucleoprotein A~ OS=Mus musculus GN=Snrpa1 PE=1 SV=2	774	28454	13	37.6	8.72	1	529.8212	1057.6278	2	1057.6284	-0.0006	1	40.84	0.00037	R	R	KLDGFPLLR
7	1	1	P57784	U2 small nuclear ribonucleoprotein A~ OS=Mus musculus GN=Snrpa1 PE=1 SV=2	774	28454	13	37.6	8.72	1	353.5499	1057.6278	3	1057.6284	-0.0006	1	45.96	0.00011	R	R	KLDGFPLLR
7	1	1	P57784	U2 small nuclear ribonucleoprotein A~ OS=Mus musculus GN=Snrpa1 PE=1 SV=2	774	28454	13	37.6	8.72	1	529.8212	1057.6279	2	1057.6284	-0.0005	1	27.98	0.0071	R	R	KLDGFPLLR
7	1	1	P57784	U2 small nuclear ribonucleoprotein A~ OS=Mus musculus GN=Snrpa1 PE=1 SV=2	774	28454	13	37.6	8.72	1	353.5499	1057.6279	3	1057.6284	-0.0005	1	32.05	0.0028	R	R	KLDGFPLLR
7	1	1	P57784	U2 small nuclear ribonucleoprotein A~ OS=Mus musculus GN=Snrpa1 PE=1 SV=2	774	28454	13	37.6	8.72	1	533.3190	1064.6234	2	1064.6230	0.0005	0	52.06	1.1e-005	K	N	SLTYLSILR
7	1	1	P57784	U2 small nuclear ribonucleoprotein A~ OS=Mus musculus GN=Snrpa1 PE=1 SV=2	774	28454	13	37.6	8.72	1	533.3191	1064.6236	2	1064.6230	0.0006	0	38.73	0.00039	K	N	SLTYLSILR
7	1	1	P57784	U2 small nuclear ribonucleoprotein A~ OS=Mus musculus GN=Snrpa1 PE=1 SV=2	774	28454	13	37.6	8.72	1	550.7807	1099.5469	2	1099.5509	-0.0041	0	68.34	1.2e-006	K	N	GGPSAGDVEAIK
7	1	1	P57784	U2 small nuclear ribonucleoprotein A~ OS=Mus musculus GN=Snrpa1 PE=1 SV=2	774	28454	13	37.6	8.72	1	550.7814	1099.5482	2	1099.5509	-0.0027	0	35.43	0.0023	K	N	GGPSAGDVEAIK
7	1	1	P57784	U2 small nuclear ribonucleoprotein A~ OS=Mus musculus GN=Snrpa1 PE=1 SV=2	774	28454	13	37.6	8.72	1	550.7837	1099.5529	2	1099.5509	0.0020	0	55.19	2.6e-005	K	N	GGPSAGDVEAIK
7	1	1	P57784	U2 small nuclear ribonucleoprotein A~ OS=Mus musculus GN=Snrpa1 PE=1 SV=2	774	28454	13	37.6	8.72	1	550.7849	1099.5553	2	1099.5509	0.0043	0	65.06	3.1e-006	K	N	GGPSAGDVEAIK
7	1	1	P57784	U2 small nuclear ribonucleoprotein A~ OS=Mus musculus GN=Snrpa1 PE=1 SV=2	774	28454	13	37.6	8.72	1	563.3205	1124.6265	2	1124.6302	-0.0037	0	65.61	1.6e-006	K	E	GLLQSGQIPGR
7	1	1	P57784	U2 small nuclear ribonucleoprotein A~ OS=Mus musculus GN=Snrpa1 PE=1 SV=2	774	28454	13	37.6	8.72	1	563.3245	1124.6344	2	1124.6302	0.0042	0	69.23	5.3e-007	K	E	GLLQSGQIPGR
7	1	1	P57784	U2 small nuclear ribonucleoprotein A~ OS=Mus musculus GN=Snrpa1 PE=1 SV=2	774	28454	13	37.6	8.72	1	375.8858	1124.6357	3	1124.6302	0.0055	0	67.77	7.3e-007	K	E	GLLQSGQIPGR
7	1	1	P57784	U2 small nuclear ribonucleoprotein A~ OS=Mus musculus GN=Snrpa1 PE=1 SV=2	774	28454	13	37.6	8.72	1	375.8859	1124.6359	3	1124.6302	0.0057	0	51.35	3.2e-005	K	E	GLLQSGQIPGR
7	1	1	P57784	U2 small nuclear ribonucleoprotein A~ OS=Mus musculus GN=Snrpa1 PE=1 SV=2	774	28454	13	37.6	8.72	1	563.3252	1124.6359	2	1124.6302	0.0057	0	85.26	1.3e-008	K	E	GLLQSGQIPGR
7	1	1	P57784	U2 small nuclear ribonucleoprotein A~ OS=Mus musculus GN=Snrpa1 PE=1 SV=2	774	28454	13	37.6	8.72	1	609.3125	1216.6104	2	1216.6088	0.0016	0	67.81	1.9e-006	K	K	TFNPGAGLPTDK
7	1	1	P57784	U2 small nuclear ribonucleoprotein A~ OS=Mus musculus GN=Snrpa1 PE=1 SV=2	774	28454	13	37.6	8.72	1	609.3133	1216.6120	2	1216.6088	0.0031	0	64.82	4e-06	K	K	TFNPGAGLPTDK
7	1	1	P57784	U2 small nuclear ribonucleoprotein A~ OS=Mus musculus GN=Snrpa1 PE=1 SV=2	774	28454	13	37.6	8.72	1	609.3136	1216.6126	2	1216.6088	0.0038	0	80.99	9.6e-008	K	K	TFNPGAGLPTDK
7	1	1	P57784	U2 small nuclear ribonucleoprotein A~ OS=Mus musculus GN=Snrpa1 PE=1 SV=2	774	28454	13	37.6	8.72	1	609.3159	1216.6172	2	1216.6088	0.0084	0	65.61	2.7e-006	K	K	TFNPGAGLPTDK
7	1	1	P57784	U2 small nuclear ribonucleoprotein A~ OS=Mus musculus GN=Snrpa1 PE=1 SV=2	774	28454	13	37.6	8.72	1	410.2232	1227.6477	3	1227.6459	0.0018	1	77.36	1.7e-007	K	N	KGGPSAGDVEAIK
7	1	1	P57784	U2 small nuclear ribonucleoprotein A~ OS=Mus musculus GN=Snrpa1 PE=1 SV=2	774	28454	13	37.6	8.72	1	614.8311	1227.6477	2	1227.6459	0.0018	1	82.60	5.1e-008	K	N	KGGPSAGDVEAIK
7	1	1	P57784	U2 small nuclear ribonucleoprotein A~ OS=Mus musculus GN=Snrpa1 PE=1 SV=2	774	28454	13	37.6	8.72	1	410.2236	1227.6490	3	1227.6459	0.0031	1	69.93	9.2e-007	K	N	KGGPSAGDVEAIK
7	1	1	P57784	U2 small nuclear ribonucleoprotein A~ OS=Mus musculus GN=Snrpa1 PE=1 SV=2	774	28454	13	37.6	8.72	1	614.8318	1227.6490	2	1227.6459	0.0031	1	86.60	2e-08	K	N	KGGPSAGDVEAIK
7	1	1	P57784	U2 small nuclear ribonucleoprotein A~ OS=Mus musculus GN=Snrpa1 PE=1 SV=2	774	28454	13	37.6	8.72	1	449.2422	1344.7047	3	1344.7038	0.0009	1	65.47	2.9e-006	K	K	TFNPGAGLPTDKK
7	1	1	P57784	U2 small nuclear ribonucleoprotein A~ OS=Mus musculus GN=Snrpa1 PE=1 SV=2	774	28454	13	37.6	8.72	1	449.2432	1344.7077	3	1344.7038	0.0039	1	52.17	6.5e-005	K	K	TFNPGAGLPTDKK
7	1	1	P57784	U2 small nuclear ribonucleoprotein A~ OS=Mus musculus GN=Snrpa1 PE=1 SV=2	774	28454	13	37.6	8.72	1	449.2442	1344.7107	3	1344.7038	0.0069	1	56.55	2.3e-005	K	K	TFNPGAGLPTDKK
7	1	1	P57784	U2 small nuclear ribonucleoprotein A~ OS=Mus musculus GN=Snrpa1 PE=1 SV=2	774	28454	13	37.6	8.72	1	486.9237	1457.7492	3	1457.7474	0.0019	0	87.90	1.7e-008	K	L	NAIANASTLAEVER
7	1	1	P57784	U2 small nuclear ribonucleoprotein A~ OS=Mus musculus GN=Snrpa1 PE=1 SV=2	774	28454	13	37.6	8.72	1	729.8819	1457.7492	2	1457.7474	0.0019	0	93.86	4.2e-009	K	L	NAIANASTLAEVER
7	1	1	P57784	U2 small nuclear ribonucleoprotein A~ OS=Mus musculus GN=Snrpa1 PE=1 SV=2	774	28454	13	37.6	8.72	1	486.9238	1457.7496	3	1457.7474	0.0022	0	94.99	3.3e-009	K	L	NAIANASTLAEVER
7	1	1	P57784	U2 small nuclear ribonucleoprotein A~ OS=Mus musculus GN=Snrpa1 PE=1 SV=2	774	28454	13	37.6	8.72	1	729.8821	1457.7496	2	1457.7474	0.0022	0	90.01	1e-08	K	L	NAIANASTLAEVER			emPAI	5.77
9	1	1	Q6IFW6	Keratin, type I cytoskeletal 10 OS=Rattus norvegicus GN=Krt10 PE=3 SV=1	450	56699	8	13.9	5.10	0	404.2043	806.3940	2	806.3923	0.0017	0	69.46	1.3e-006	R	L	LAADDFR
9	1	1	Q6IFW6	Keratin, type I cytoskeletal 10 OS=Rattus norvegicus GN=Krt10 PE=3 SV=1	450	56699	8	13.9	5.10	0	404.2048	806.3950	2	806.3923	0.0027	0	60.64	1e-05	R	L	LAADDFR
9	1	1	Q6IFW6	Keratin, type I cytoskeletal 10 OS=Rattus norvegicus GN=Krt10 PE=3 SV=1	450	56699	8	13.9	5.10	0	424.2293	846.4440	2	846.4447	-0.0006	0	40.76	0.0012	K	R	SEITELR
9	1	1	Q6IFW6	Keratin, type I cytoskeletal 10 OS=Rattus norvegicus GN=Krt10 PE=3 SV=1	450	56699	8	13.9	5.10	1	497.2536	992.4927	2	992.4927	0.0001	0	49.26	0.00014	K	Q	YENEVALR
9	1	1	Q6IFW6	Keratin, type I cytoskeletal 10 OS=Rattus norvegicus GN=Krt10 PE=3 SV=1	450	56699	8	13.9	5.10	1	497.2537	992.4928	2	992.4927	0.0002	0	46.24	0.00028	K	Q	YENEVALR
9	1	1	Q6IFW6	Keratin, type I cytoskeletal 10 OS=Rattus norvegicus GN=Krt10 PE=3 SV=1	450	56699	8	13.9	5.10	0	545.7693	1089.5240	2	1089.5237	0.0003	0	54.90	2.8e-005	K	L	VTMQNLNDR
9	1	1	Q6IFW6	Keratin, type I cytoskeletal 10 OS=Rattus norvegicus GN=Krt10 PE=3 SV=1	450	56699	8	13.9	5.10	0	545.7697	1089.5249	2	1089.5237	0.0012	0	54.90	2.9e-005	K	L	VTMQNLNDR
9	1	1	Q6IFW6	Keratin, type I cytoskeletal 10 OS=Rattus norvegicus GN=Krt10 PE=3 SV=1	450	56699	8	13.9	5.10	1	555.2496	1108.4847	2	1108.4825	0.0022	0	53.48	2.1e-005	K	S	DAEAWFNEK
9	1	1	Q6IFW6	Keratin, type I cytoskeletal 10 OS=Rattus norvegicus GN=Krt10 PE=3 SV=1	450	56699	8	13.9	5.10	1	555.2497	1108.4849	2	1108.4825	0.0024	0	45.77	0.00012	K	S	DAEAWFNEK
9	1	1	Q6IFW6	Keratin, type I cytoskeletal 10 OS=Rattus norvegicus GN=Krt10 PE=3 SV=1	450	56699	8	13.9	5.10	0	583.2959	1164.5772	2	1164.5775	-0.0003	0	52.83	6.2e-005	R	S	LENEIQTYR
9	1	1	Q6IFW6	Keratin, type I cytoskeletal 10 OS=Rattus norvegicus GN=Krt10 PE=3 SV=1	450	56699	8	13.9	5.10	0	583.2968	1164.5791	2	1164.5775	0.0017	0	59.06	1.3e-005	R	S	LENEIQTYR
9	1	1	Q6IFW6	Keratin, type I cytoskeletal 10 OS=Rattus norvegicus GN=Krt10 PE=3 SV=1	450	56699	8	13.9	5.10	0	601.3087	1200.6028	2	1200.6098	-0.0071	0	46.12	0.00025	R	R	QSVEADINGLR
9	1	1	Q6IFW6	Keratin, type I cytoskeletal 10 OS=Rattus norvegicus GN=Krt10 PE=3 SV=1	450	56699	8	13.9	5.10	0	695.8435	1389.6725	2	1389.6736	-0.0010	0	77.13	1.8e-007	K	Y	QSLEASLAETEGR			emPAI	0.57
9	1	2	P02535	Keratin, type I cytoskeletal 10 OS=Mus musculus GN=Krt10 PE=1 SV=3	432	57906	7	11.9	5.04	0	404.2043	806.3940	2	806.3923	0.0017	0	69.46	1.3e-006	R	L	LAADDFR
9	1	2	P02535	Keratin, type I cytoskeletal 10 OS=Mus musculus GN=Krt10 PE=1 SV=3	432	57906	7	11.9	5.04	0	404.2048	806.3950	2	806.3923	0.0027	0	60.64	1e-05	R	L	LAADDFR
9	1	2	P02535	Keratin, type I cytoskeletal 10 OS=Mus musculus GN=Krt10 PE=1 SV=3	432	57906	7	11.9	5.04	0	424.2293	846.4440	2	846.4447	-0.0006	0	40.76	0.0012	K	R	SEITELR
9	1	2	P02535	Keratin, type I cytoskeletal 10 OS=Mus musculus GN=Krt10 PE=1 SV=3	432	57906	7	11.9	5.04	0	545.7693	1089.5240	2	1089.5237	0.0003	0	54.90	2.8e-005	R	L	VTMQNLNDR
9	1	2	P02535	Keratin, type I cytoskeletal 10 OS=Mus musculus GN=Krt10 PE=1 SV=3	432	57906	7	11.9	5.04	0	545.7697	1089.5249	2	1089.5237	0.0012	0	54.90	2.9e-005	R	L	VTMQNLNDR
9	1	2	P02535	Keratin, type I cytoskeletal 10 OS=Mus musculus GN=Krt10 PE=1 SV=3	432	57906	7	11.9	5.04	0	583.2959	1164.5772	2	1164.5775	-0.0003	0	52.83	6.2e-005	R	S	LENEIQTYR
9	1	2	P02535	Keratin, type I cytoskeletal 10 OS=Mus musculus GN=Krt10 PE=1 SV=3	432	57906	7	11.9	5.04	0	583.2968	1164.5791	2	1164.5775	0.0017	0	59.06	1.3e-005	R	S	LENEIQTYR
9	1	2	P02535	Keratin, type I cytoskeletal 10 OS=Mus musculus GN=Krt10 PE=1 SV=3	432	57906	7	11.9	5.04	0	601.3087	1200.6028	2	1200.6098	-0.0071	0	46.12	0.00025	R	R	QSVEADINGLR
9	1	2	P02535	Keratin, type I cytoskeletal 10 OS=Mus musculus GN=Krt10 PE=1 SV=3	432	57906	7	11.9	5.04	1	691.3289	1380.6433	2	1380.6408	0.0025	0	85.57	2.2e-008	R	I	ALEESNYELEGK
9	1	2	P02535	Keratin, type I cytoskeletal 10 OS=Mus musculus GN=Krt10 PE=1 SV=3	432	57906	7	11.9	5.04	1	691.3290	1380.6434	2	1380.6408	0.0025	0	80.89	6.6e-008	R	I	ALEESNYELEGK
9	1	2	P02535	Keratin, type I cytoskeletal 10 OS=Mus musculus GN=Krt10 PE=1 SV=3	432	57906	7	11.9	5.04	0	695.8435	1389.6725	2	1389.6736	-0.0010	0	77.13	1.8e-007	K	Y	QSLEASLAETEGR			emPAI	0.47
9	1	3	Q6IFX2	Keratin, type I cytoskeletal 42 OS=Mus musculus GN=Krt42 PE=1 SV=1	214	50444	4	7.5	5.09	1	373.7051	745.3956	2	745.3970	-0.0014	0	40.49	0.0014	K	N	TIEDLR
9	1	3	Q6IFX2	Keratin, type I cytoskeletal 42 OS=Mus musculus GN=Krt42 PE=1 SV=1	214	50444	4	7.5	5.09	0	404.2043	806.3940	2	806.3923	0.0017	0	69.46	1.3e-006	R	T	LAADDFR
9	1	3	Q6IFX2	Keratin, type I cytoskeletal 42 OS=Mus musculus GN=Krt42 PE=1 SV=1	214	50444	4	7.5	5.09	0	404.2048	806.3950	2	806.3923	0.0027	0	60.64	1e-05	R	T	LAADDFR
9	1	3	Q6IFX2	Keratin, type I cytoskeletal 42 OS=Mus musculus GN=Krt42 PE=1 SV=1	214	50444	4	7.5	5.09	1	515.3012	1028.5878	2	1028.5866	0.0012	0	40.49	0.00092	R	A	VLDELTLAR
9	1	3	Q6IFX2	Keratin, type I cytoskeletal 42 OS=Mus musculus GN=Krt42 PE=1 SV=1	214	50444	4	7.5	5.09	1	651.3349	1300.6552	2	1300.6510	0.0042	0	59.06	1.3e-005	R	I	ALEEANADLEVK
9	1	3	Q6IFX2	Keratin, type I cytoskeletal 42 OS=Mus musculus GN=Krt42 PE=1 SV=1	214	50444	4	7.5	5.09	1	651.3351	1300.6556	2	1300.6510	0.0045	0	63.61	4.7e-006	R	I	ALEEANADLEVK			emPAI	0.29
9	1	4	P08730	Keratin, type I cytoskeletal 13 OS=Mus musculus GN=Krt13 PE=1 SV=2	163	48066	3	5.7	4.79	0	404.2043	806.3940	2	806.3923	0.0017	0	69.46	1.3e-006	R	L	LAADDFR
9	1	4	P08730	Keratin, type I cytoskeletal 13 OS=Mus musculus GN=Krt13 PE=1 SV=2	163	48066	3	5.7	4.79	0	404.2048	806.3950	2	806.3923	0.0027	0	60.64	1e-05	R	L	LAADDFR
9	1	4	P08730	Keratin, type I cytoskeletal 13 OS=Mus musculus GN=Krt13 PE=1 SV=2	163	48066	3	5.7	4.79	1	405.2236	808.4327	2	808.4330	-0.0004	0	47.88	0.00013	R	V	LASYLDK
9	1	4	P08730	Keratin, type I cytoskeletal 13 OS=Mus musculus GN=Krt13 PE=1 SV=2	163	48066	3	5.7	4.79	1	405.2240	808.4335	2	808.4330	0.0005	0	36.87	0.0017	R	V	LASYLDK
9	1	4	P08730	Keratin, type I cytoskeletal 13 OS=Mus musculus GN=Krt13 PE=1 SV=2	163	48066	3	5.7	4.79	0	601.3087	1200.6028	2	1200.6098	-0.0071	0	46.12	0.00025	R	R	QSVEADINGLR			emPAI	0.22
9	2	1	P40142	Transketolase OS=Mus musculus GN=Tkt PE=1 SV=1	306	68272	7	9.6	7.23	0	375.2006	748.3867	2	748.3868	-0.0001	0	22.40	0.073	R	M	AFDQIR
9	2	1	P40142	Transketolase OS=Mus musculus GN=Tkt PE=1 SV=1	306	68272	7	9.6	7.23	0	375.2009	748.3872	2	748.3868	0.0005	0	33.28	0.0061	R	M	AFDQIR
9	2	1	P40142	Transketolase OS=Mus musculus GN=Tkt PE=1 SV=1	306	68272	7	9.6	7.23	1	416.7242	831.4338	2	831.4338	-0.0000	0	40.80	0.0012	R	E	GITGIEDK
9	2	1	P40142	Transketolase OS=Mus musculus GN=Tkt PE=1 SV=1	306	68272	7	9.6	7.23	1	416.7244	831.4343	2	831.4338	0.0005	0	50.75	0.00013	R	E	GITGIEDK
9	2	1	P40142	Transketolase OS=Mus musculus GN=Tkt PE=1 SV=1	306	68272	7	9.6	7.23	1	435.2634	868.5122	2	868.5130	-0.0008	0	60.60	2.9e-006	R	S	LAVSQVPR
9	2	1	P40142	Transketolase OS=Mus musculus GN=Tkt PE=1 SV=1	306	68272	7	9.6	7.23	1	435.2643	868.5139	2	868.5130	0.0009	0	48.27	4.9e-005	R	S	LAVSQVPR
9	2	1	P40142	Transketolase OS=Mus musculus GN=Tkt PE=1 SV=1	306	68272	7	9.6	7.23	1	468.7289	935.4433	2	935.4422	0.0010	0	28.28	0.013	R	V	MPTPPSYK	Oxidation (M)	0.10000000.0
9	2	1	P40142	Transketolase OS=Mus musculus GN=Tkt PE=1 SV=1	306	68272	7	9.6	7.23	1	468.7290	935.4435	2	935.4422	0.0013	0	41.05	0.00067	R	V	MPTPPSYK	Oxidation (M)	0.10000000.0
9	2	1	P40142	Transketolase OS=Mus musculus GN=Tkt PE=1 SV=1	306	68272	7	9.6	7.23	1	473.2665	944.5185	2	944.5179	0.0007	0	53.92	4e-05	R	N	IIALDGDTK
9	2	1	P40142	Transketolase OS=Mus musculus GN=Tkt PE=1 SV=1	306	68272	7	9.6	7.23	1	473.2676	944.5206	2	944.5179	0.0028	0	41.76	0.0011	R	N	IIALDGDTK
9	2	1	P40142	Transketolase OS=Mus musculus GN=Tkt PE=1 SV=1	306	68272	7	9.6	7.23	1	489.7899	977.5652	2	977.5658	-0.0006	0	22.59	0.02	K	T	HQPTAIIAK
9	2	1	P40142	Transketolase OS=Mus musculus GN=Tkt PE=1 SV=1	306	68272	7	9.6	7.23	1	422.2223	1263.6450	3	1263.6459	-0.0010	0	42.63	0.00059	K	Q	ISSDLDGHPVPK
9	2	1	P40142	Transketolase OS=Mus musculus GN=Tkt PE=1 SV=1	306	68272	7	9.6	7.23	1	422.2226	1263.6461	3	1263.6459	0.0002	0	43.86	0.00046	K	Q	ISSDLDGHPVPK			emPAI	0.39
9	3	1	Q6IMF3	Keratin, type II cytoskeletal 1 OS=Rattus norvegicus GN=Krt1 PE=2 SV=1	305	65190	5	6.4	8.00	0	414.2186	826.4227	2	826.4225	0.0002	0	26.72	0.022	K	V	FASFIDK
9	3	1	Q6IMF3	Keratin, type II cytoskeletal 1 OS=Rattus norvegicus GN=Krt1 PE=2 SV=1	305	65190	5	6.4	8.00	0	571.2643	1140.5140	2	1140.5121	0.0019	0	27.32	0.011	R	L	DYQELMNTK
9	3	1	Q6IMF3	Keratin, type II cytoskeletal 1 OS=Rattus norvegicus GN=Krt1 PE=2 SV=1	305	65190	5	6.4	8.00	1	633.3234	1264.6322	2	1264.6299	0.0023	0	68.33	1.5e-006	R	K	TNAENEFVTIK
9	3	1	Q6IMF3	Keratin, type II cytoskeletal 1 OS=Rattus norvegicus GN=Krt1 PE=2 SV=1	305	65190	5	6.4	8.00	1	422.5513	1264.6322	3	1264.6299	0.0023	0	34.82	0.0033	R	K	TNAENEFVTIK
9	3	1	Q6IMF3	Keratin, type II cytoskeletal 1 OS=Rattus norvegicus GN=Krt1 PE=2 SV=1	305	65190	5	6.4	8.00	1	633.3238	1264.6330	2	1264.6299	0.0031	0	73.37	4.6e-007	R	K	TNAENEFVTIK
9	3	1	Q6IMF3	Keratin, type II cytoskeletal 1 OS=Rattus norvegicus GN=Krt1 PE=2 SV=1	305	65190	5	6.4	8.00	1	465.2487	1392.7242	3	1392.7249	-0.0007	1	38.55	0.0015	R	D	TNAENEFVTIKK
9	3	1	Q6IMF3	Keratin, type II cytoskeletal 1 OS=Rattus norvegicus GN=Krt1 PE=2 SV=1	305	65190	5	6.4	8.00	1	465.2490	1392.7253	3	1392.7249	0.0004	1	43.48	0.00043	R	D	TNAENEFVTIKK
9	3	1	Q6IMF3	Keratin, type II cytoskeletal 1 OS=Rattus norvegicus GN=Krt1 PE=2 SV=1	305	65190	5	6.4	8.00	1	697.3715	1392.7284	2	1392.7249	0.0036	1	56.07	2.4e-005	R	D	TNAENEFVTIKK
9	3	1	Q6IMF3	Keratin, type II cytoskeletal 1 OS=Rattus norvegicus GN=Krt1 PE=2 SV=1	305	65190	5	6.4	8.00	1	465.2501	1392.7285	3	1392.7249	0.0036	1	79.15	1.2e-007	R	D	TNAENEFVTIKK
9	3	1	Q6IMF3	Keratin, type II cytoskeletal 1 OS=Rattus norvegicus GN=Krt1 PE=2 SV=1	305	65190	5	6.4	8.00	1	465.2507	1392.7303	3	1392.7249	0.0054	1	80.09	1.1e-007	R	D	TNAENEFVTIKK
9	3	1	Q6IMF3	Keratin, type II cytoskeletal 1 OS=Rattus norvegicus GN=Krt1 PE=2 SV=1	305	65190	5	6.4	8.00	1	697.3724	1392.7303	2	1392.7249	0.0054	1	68.73	1.5e-006	R	D	TNAENEFVTIKK
9	3	1	Q6IMF3	Keratin, type II cytoskeletal 1 OS=Rattus norvegicus GN=Krt1 PE=2 SV=1	305	65190	5	6.4	8.00	1	738.3968	1474.7791	2	1474.7780	0.0011	0	85.71	2.5e-008	R	W	FLEQQNQVLQTK
9	3	1	Q6IMF3	Keratin, type II cytoskeletal 1 OS=Rattus norvegicus GN=Krt1 PE=2 SV=1	305	65190	5	6.4	8.00	1	492.6003	1474.7791	3	1474.7780	0.0011	0	45.91	0.00024	R	W	FLEQQNQVLQTK
9	3	1	Q6IMF3	Keratin, type II cytoskeletal 1 OS=Rattus norvegicus GN=Krt1 PE=2 SV=1	305	65190	5	6.4	8.00	1	492.6013	1474.7821	3	1474.7780	0.0041	0	59.56	9.4e-006	R	W	FLEQQNQVLQTK
9	3	1	Q6IMF3	Keratin, type II cytoskeletal 1 OS=Rattus norvegicus GN=Krt1 PE=2 SV=1	305	65190	5	6.4	8.00	1	738.3983	1474.7821	2	1474.7780	0.0041	0	97.49	1.5e-009	R	W	FLEQQNQVLQTK			emPAI	0.48
10	1	1	Q99K85	Phosphoserine aminotransferase OS=Mus musculus GN=Psat1 PE=1 SV=1	636	40732	13	31.4	8.15	1	334.6842	667.3539	2	667.3541	-0.0002	0	26.06	0.016	K	I	LGSYTK
10	1	1	Q99K85	Phosphoserine aminotransferase OS=Mus musculus GN=Psat1 PE=1 SV=1	636	40732	13	31.4	8.15	1	340.6933	679.3721	2	679.3727	-0.0006	0	35.82	0.0026	K	N	LAAFMK
10	1	1	Q99K85	Phosphoserine aminotransferase OS=Mus musculus GN=Psat1 PE=1 SV=1	636	40732	13	31.4	8.15	1	340.6935	679.3724	2	679.3727	-0.0003	0	41.91	0.00022	K	N	LAAFMK
10	1	1	Q99K85	Phosphoserine aminotransferase OS=Mus musculus GN=Psat1 PE=1 SV=1	636	40732	13	31.4	8.15	1	340.6936	679.3727	2	679.3727	-0.0000	0	29.88	0.0035	K	N	LAAFMK
10	1	1	Q99K85	Phosphoserine aminotransferase OS=Mus musculus GN=Psat1 PE=1 SV=1	636	40732	13	31.4	8.15	1	340.6937	679.3729	2	679.3727	0.0002	0	23.47	0.015	K	N	LAAFMK
10	1	1	Q99K85	Phosphoserine aminotransferase OS=Mus musculus GN=Psat1 PE=1 SV=1	636	40732	13	31.4	8.15	1	348.6912	695.3679	2	695.3676	0.0003	0	21.10	0.034	K	N	LAAFMK	Oxidation (M)	0.000010.0
10	1	1	Q99K85	Phosphoserine aminotransferase OS=Mus musculus GN=Psat1 PE=1 SV=1	636	40732	13	31.4	8.15	1	348.6913	695.3680	2	695.3676	0.0004	0	21.07	0.034	K	N	LAAFMK	Oxidation (M)	0.000010.0
10	1	1	Q99K85	Phosphoserine aminotransferase OS=Mus musculus GN=Psat1 PE=1 SV=1	636	40732	13	31.4	8.15	1	389.2058	776.3970	2	776.4003	-0.0033	0	38.58	0.0019	R	I	MNIPFR
10	1	1	Q99K85	Phosphoserine aminotransferase OS=Mus musculus GN=Psat1 PE=1 SV=1	636	40732	13	31.4	8.15	1	389.2074	776.4002	2	776.4003	-0.0002	0	38.09	0.0019	R	I	MNIPFR
10	1	1	Q99K85	Phosphoserine aminotransferase OS=Mus musculus GN=Psat1 PE=1 SV=1	636	40732	13	31.4	8.15	1	397.2056	792.3967	2	792.3952	0.0014	0	35.18	0.003	R	I	MNIPFR	Oxidation (M)	0.100000.0
10	1	1	Q99K85	Phosphoserine aminotransferase OS=Mus musculus GN=Psat1 PE=1 SV=1	636	40732	13	31.4	8.15	1	397.2059	792.3972	2	792.3952	0.0020	0	37.77	0.0021	R	I	MNIPFR	Oxidation (M)	0.100000.0
10	1	1	Q99K85	Phosphoserine aminotransferase OS=Mus musculus GN=Psat1 PE=1 SV=1	636	40732	13	31.4	8.15	1	459.2373	916.4600	2	916.4614	-0.0013	1	25.37	0.033	K	F	GDEALEKR
10	1	1	Q99K85	Phosphoserine aminotransferase OS=Mus musculus GN=Psat1 PE=1 SV=1	636	40732	13	31.4	8.15	1	519.2930	1036.5714	2	1036.5706	0.0008	0	58.92	7.8e-006	K	N	FGVIFAGAQK
10	1	1	Q99K85	Phosphoserine aminotransferase OS=Mus musculus GN=Psat1 PE=1 SV=1	636	40732	13	31.4	8.15	1	519.2937	1036.5728	2	1036.5706	0.0022	0	58.18	1e-05	K	N	FGVIFAGAQK
10	1	1	Q99K85	Phosphoserine aminotransferase OS=Mus musculus GN=Psat1 PE=1 SV=1	636	40732	13	31.4	8.15	1	524.2516	1046.4886	2	1046.4855	0.0031	0	21.63	0.041	K	-	NFLEMHQL	Oxidation (M)	0.00001000.0
10	1	1	Q99K85	Phosphoserine aminotransferase OS=Mus musculus GN=Psat1 PE=1 SV=1	636	40732	13	31.4	8.15	1	555.7619	1109.5093	2	1109.5063	0.0030	0	39.90	0.00058	R	V	ECPSVLDYK
10	1	1	Q99K85	Phosphoserine aminotransferase OS=Mus musculus GN=Psat1 PE=1 SV=1	636	40732	13	31.4	8.15	1	555.7626	1109.5106	2	1109.5063	0.0043	0	51.13	4.8e-005	R	V	ECPSVLDYK
10	1	1	Q99K85	Phosphoserine aminotransferase OS=Mus musculus GN=Psat1 PE=1 SV=1	636	40732	13	31.4	8.15	1	555.7630	1109.5115	2	1109.5063	0.0052	0	54.23	2.3e-005	R	V	ECPSVLDYK
10	1	1	Q99K85	Phosphoserine aminotransferase OS=Mus musculus GN=Psat1 PE=1 SV=1	636	40732	13	31.4	8.15	1	371.2143	1110.6210	3	1110.6186	0.0024	0	43.22	0.00021	K	L	FGTVNIVHPK
10	1	1	Q99K85	Phosphoserine aminotransferase OS=Mus musculus GN=Psat1 PE=1 SV=1	636	40732	13	31.4	8.15	1	557.3068	1112.5991	2	1112.5979	0.0012	0	64.13	2.8e-006	K	L	QVVNFGPGPAK
10	1	1	Q99K85	Phosphoserine aminotransferase OS=Mus musculus GN=Psat1 PE=1 SV=1	636	40732	13	31.4	8.15	1	557.3074	1112.6003	2	1112.5979	0.0025	0	63.45	3.2e-006	K	L	QVVNFGPGPAK
10	1	1	Q99K85	Phosphoserine aminotransferase OS=Mus musculus GN=Psat1 PE=1 SV=1	636	40732	13	31.4	8.15	1	557.3078	1112.6010	2	1112.5979	0.0031	0	70.06	7.1e-007	K	L	QVVNFGPGPAK
10	1	1	Q99K85	Phosphoserine aminotransferase OS=Mus musculus GN=Psat1 PE=1 SV=1	636	40732	13	31.4	8.15	1	557.3082	1112.6018	2	1112.5979	0.0040	0	64.89	2.4e-006	K	L	QVVNFGPGPAK
10	1	1	Q99K85	Phosphoserine aminotransferase OS=Mus musculus GN=Psat1 PE=1 SV=1	636	40732	13	31.4	8.15	1	559.3178	1116.6211	2	1116.6212	-0.0002	0	44.28	0.00035	K	G	AVELNMISLK
10	1	1	Q99K85	Phosphoserine aminotransferase OS=Mus musculus GN=Psat1 PE=1 SV=1	636	40732	13	31.4	8.15	1	559.3181	1116.6217	2	1116.6212	0.0005	0	52.25	6.3e-005	K	G	AVELNMISLK
10	1	1	Q99K85	Phosphoserine aminotransferase OS=Mus musculus GN=Psat1 PE=1 SV=1	636	40732	13	31.4	8.15	1	567.3153	1132.6160	2	1132.6162	-0.0001	0	61.66	5.8e-006	K	G	AVELNMISLK	Oxidation (M)	0.0000010000.0
10	1	1	Q99K85	Phosphoserine aminotransferase OS=Mus musculus GN=Psat1 PE=1 SV=1	636	40732	13	31.4	8.15	1	567.3163	1132.6181	2	1132.6162	0.0020	0	75.41	2.7e-007	K	G	AVELNMISLK	Oxidation (M)	0.0000010000.0
10	1	1	Q99K85	Phosphoserine aminotransferase OS=Mus musculus GN=Psat1 PE=1 SV=1	636	40732	13	31.4	8.15	1	622.8292	1243.6438	2	1243.6408	0.0030	1	44.14	0.00036	R	R	IGNAKGDEALEK
10	1	1	Q99K85	Phosphoserine aminotransferase OS=Mus musculus GN=Psat1 PE=1 SV=1	636	40732	13	31.4	8.15	1	415.5552	1243.6438	3	1243.6408	0.0030	1	57.08	1.8e-005	R	R	IGNAKGDEALEK
10	1	1	Q99K85	Phosphoserine aminotransferase OS=Mus musculus GN=Psat1 PE=1 SV=1	636	40732	13	31.4	8.15	1	635.8770	1269.7395	2	1269.7405	-0.0010	0	35.58	0.0014	K	D	NVGSAGVTVVIVR
10	1	1	Q99K85	Phosphoserine aminotransferase OS=Mus musculus GN=Psat1 PE=1 SV=1	636	40732	13	31.4	8.15	1	770.3742	1538.7339	2	1538.7464	-0.0125	0	87.58	1.6e-008	R	L	ASLYNAVTTEDVEK
10	1	1	Q99K85	Phosphoserine aminotransferase OS=Mus musculus GN=Psat1 PE=1 SV=1	636	40732	13	31.4	8.15	1	513.9229	1538.7470	3	1538.7464	0.0006	0	40.65	0.00086	R	L	ASLYNAVTTEDVEK
10	1	1	Q99K85	Phosphoserine aminotransferase OS=Mus musculus GN=Psat1 PE=1 SV=1	636	40732	13	31.4	8.15	1	770.3823	1538.7500	2	1538.7464	0.0036	0	70.22	8.9e-007	R	L	ASLYNAVTTEDVEK
10	1	1	Q99K85	Phosphoserine aminotransferase OS=Mus musculus GN=Psat1 PE=1 SV=1	636	40732	13	31.4	8.15	1	513.9240	1538.7500	3	1538.7464	0.0036	0	62.18	5.7e-006	R	L	ASLYNAVTTEDVEK			emPAI	3.08
12	1	1	Q7M0E3	Destrin OS=Rattus norvegicus GN=Dstn PE=1 SV=3	375	18807	7	45.5	8.19	1	408.7016	815.3886	2	815.3887	-0.0002	0	47.67	9e-05	R	V	IFYDMK
12	1	1	Q7M0E3	Destrin OS=Rattus norvegicus GN=Dstn PE=1 SV=3	375	18807	7	45.5	8.19	1	408.7024	815.3903	2	815.3887	0.0016	0	30.55	0.004	R	V	IFYDMK
12	1	1	Q7M0E3	Destrin OS=Rattus norvegicus GN=Dstn PE=1 SV=3	375	18807	7	45.5	8.19	1	416.6993	831.3841	2	831.3837	0.0004	0	29.57	0.0066	R	V	IFYDMK	Oxidation (M)	0.000010.0
12	1	1	Q7M0E3	Destrin OS=Rattus norvegicus GN=Dstn PE=1 SV=3	375	18807	7	45.5	8.19	1	416.6998	831.3850	2	831.3837	0.0013	0	25.27	0.017	R	V	IFYDMK	Oxidation (M)	0.000010.0
12	1	1	Q7M0E3	Destrin OS=Rattus norvegicus GN=Dstn PE=1 SV=3	375	18807	7	45.5	8.19	1	416.6998	831.3851	2	831.3837	0.0014	0	29.69	0.0061	R	V	IFYDMK	Oxidation (M)	0.000010.0
12	1	1	Q7M0E3	Destrin OS=Rattus norvegicus GN=Dstn PE=1 SV=3	375	18807	7	45.5	8.19	1	467.2393	932.4640	2	932.4637	0.0003	0	40.87	0.00086	K	E	CIVVEEGK
12	1	1	Q7M0E3	Destrin OS=Rattus norvegicus GN=Dstn PE=1 SV=3	375	18807	7	45.5	8.19	1	467.2398	932.4650	2	932.4637	0.0013	0	59.13	1.3e-005	K	E	CIVVEEGK
12	1	1	Q7M0E3	Destrin OS=Rattus norvegicus GN=Dstn PE=1 SV=3	375	18807	7	45.5	8.19	1	467.2399	932.4653	2	932.4637	0.0016	0	53.48	4.7e-005	K	E	CIVVEEGK
12	1	1	Q7M0E3	Destrin OS=Rattus norvegicus GN=Dstn PE=1 SV=3	375	18807	7	45.5	8.19	1	537.2754	1072.5363	2	1072.5376	-0.0012	0	50.56	9.4e-005	K	D	HFVGMLPEK	Oxidation (M)	0.000010000.0
12	1	1	Q7M0E3	Destrin OS=Rattus norvegicus GN=Dstn PE=1 SV=3	375	18807	7	45.5	8.19	1	537.2760	1072.5374	2	1072.5376	-0.0002	0	24.39	0.034	K	D	HFVGMLPEK	Oxidation (M)	0.000010000.0
12	1	1	Q7M0E3	Destrin OS=Rattus norvegicus GN=Dstn PE=1 SV=3	375	18807	7	45.5	8.19	1	358.5199	1072.5378	3	1072.5376	0.0003	0	30.90	0.0076	K	D	HFVGMLPEK	Oxidation (M)	0.000010000.0
12	1	1	Q7M0E3	Destrin OS=Rattus norvegicus GN=Dstn PE=1 SV=3	375	18807	7	45.5	8.19	1	537.2763	1072.5380	2	1072.5376	0.0004	0	42.15	0.00057	K	D	HFVGMLPEK	Oxidation (M)	0.000010000.0
12	1	1	Q7M0E3	Destrin OS=Rattus norvegicus GN=Dstn PE=1 SV=3	375	18807	7	45.5	8.19	1	537.2772	1072.5399	2	1072.5376	0.0023	0	41.49	0.00069	K	D	HFVGMLPEK	Oxidation (M)	0.000010000.0
12	1	1	Q7M0E3	Destrin OS=Rattus norvegicus GN=Dstn PE=1 SV=3	375	18807	7	45.5	8.19	1	358.5206	1072.5399	3	1072.5376	0.0023	0	32.01	0.0061	K	D	HFVGMLPEK	Oxidation (M)	0.000010000.0
12	1	1	Q7M0E3	Destrin OS=Rattus norvegicus GN=Dstn PE=1 SV=3	375	18807	7	45.5	8.19	1	417.8957	1250.6654	3	1250.6693	-0.0039	1	35.17	0.0026	K	C	AVIFCLSADKK
12	1	1	Q7M0E3	Destrin OS=Rattus norvegicus GN=Dstn PE=1 SV=3	375	18807	7	45.5	8.19	1	654.3104	1306.6063	2	1306.6081	-0.0018	0	65.33	2.1e-006	R	E	YALYDASFETK
12	1	1	Q7M0E3	Destrin OS=Rattus norvegicus GN=Dstn PE=1 SV=3	375	18807	7	45.5	8.19	1	654.3134	1306.6123	2	1306.6081	0.0042	0	64.05	2.9e-006	R	E	YALYDASFETK
12	1	1	Q7M0E3	Destrin OS=Rattus norvegicus GN=Dstn PE=1 SV=3	375	18807	7	45.5	8.19	1	514.9034	1541.6883	3	1541.6859	0.0024	0	75.72	1.1e-007	K	T	HEYQANGPEDLNR
12	1	1	Q7M0E3	Destrin OS=Rattus norvegicus GN=Dstn PE=1 SV=3	375	18807	7	45.5	8.19	1	771.8514	1541.6883	2	1541.6859	0.0024	0	56.85	8.6e-006	K	T	HEYQANGPEDLNR
12	1	1	Q7M0E3	Destrin OS=Rattus norvegicus GN=Dstn PE=1 SV=3	375	18807	7	45.5	8.19	1	514.9038	1541.6897	3	1541.6859	0.0039	0	63.47	2e-06	K	T	HEYQANGPEDLNR
12	1	1	Q7M0E3	Destrin OS=Rattus norvegicus GN=Dstn PE=1 SV=3	375	18807	7	45.5	8.19	1	771.8521	1541.6897	2	1541.6859	0.0039	0	89.83	4.6e-009	K	T	HEYQANGPEDLNR
12	1	1	Q7M0E3	Destrin OS=Rattus norvegicus GN=Dstn PE=1 SV=3	375	18807	7	45.5	8.19	1	698.3652	2092.0738	3	2092.0703	0.0035	1	28.55	0.0077	R	S	KEELMFFLWAPEQAPLK	Oxidation (M)	0.00001000000000000.0	emPAI	3.89
12	1	1	Q9R0P5	Destrin OS=Mus musculus GN=Dstn PE=1 SV=3	375	18852	7	45.5	8.14	1	408.7016	815.3886	2	815.3887	-0.0002	0	47.67	9e-05	R	V	IFYDMK
12	1	1	Q9R0P5	Destrin OS=Mus musculus GN=Dstn PE=1 SV=3	375	18852	7	45.5	8.14	1	408.7024	815.3903	2	815.3887	0.0016	0	30.55	0.004	R	V	IFYDMK
12	1	1	Q9R0P5	Destrin OS=Mus musculus GN=Dstn PE=1 SV=3	375	18852	7	45.5	8.14	1	416.6993	831.3841	2	831.3837	0.0004	0	29.57	0.0066	R	V	IFYDMK	Oxidation (M)	0.000010.0
12	1	1	Q9R0P5	Destrin OS=Mus musculus GN=Dstn PE=1 SV=3	375	18852	7	45.5	8.14	1	416.6998	831.3850	2	831.3837	0.0013	0	25.27	0.017	R	V	IFYDMK	Oxidation (M)	0.000010.0
12	1	1	Q9R0P5	Destrin OS=Mus musculus GN=Dstn PE=1 SV=3	375	18852	7	45.5	8.14	1	416.6998	831.3851	2	831.3837	0.0014	0	29.69	0.0061	R	V	IFYDMK	Oxidation (M)	0.000010.0
12	1	1	Q9R0P5	Destrin OS=Mus musculus GN=Dstn PE=1 SV=3	375	18852	7	45.5	8.14	1	467.2393	932.4640	2	932.4637	0.0003	0	40.87	0.00086	K	E	CIVVEEGK
12	1	1	Q9R0P5	Destrin OS=Mus musculus GN=Dstn PE=1 SV=3	375	18852	7	45.5	8.14	1	467.2398	932.4650	2	932.4637	0.0013	0	59.13	1.3e-005	K	E	CIVVEEGK
12	1	1	Q9R0P5	Destrin OS=Mus musculus GN=Dstn PE=1 SV=3	375	18852	7	45.5	8.14	1	467.2399	932.4653	2	932.4637	0.0016	0	53.48	4.7e-005	K	E	CIVVEEGK
12	1	1	Q9R0P5	Destrin OS=Mus musculus GN=Dstn PE=1 SV=3	375	18852	7	45.5	8.14	1	537.2754	1072.5363	2	1072.5376	-0.0012	0	50.56	9.4e-005	K	D	HFVGMLPEK	Oxidation (M)	0.000010000.0
12	1	1	Q9R0P5	Destrin OS=Mus musculus GN=Dstn PE=1 SV=3	375	18852	7	45.5	8.14	1	537.2760	1072.5374	2	1072.5376	-0.0002	0	24.39	0.034	K	D	HFVGMLPEK	Oxidation (M)	0.000010000.0
12	1	1	Q9R0P5	Destrin OS=Mus musculus GN=Dstn PE=1 SV=3	375	18852	7	45.5	8.14	1	358.5199	1072.5378	3	1072.5376	0.0003	0	30.90	0.0076	K	D	HFVGMLPEK	Oxidation (M)	0.000010000.0
12	1	1	Q9R0P5	Destrin OS=Mus musculus GN=Dstn PE=1 SV=3	375	18852	7	45.5	8.14	1	537.2763	1072.5380	2	1072.5376	0.0004	0	42.15	0.00057	K	D	HFVGMLPEK	Oxidation (M)	0.000010000.0
12	1	1	Q9R0P5	Destrin OS=Mus musculus GN=Dstn PE=1 SV=3	375	18852	7	45.5	8.14	1	537.2772	1072.5399	2	1072.5376	0.0023	0	41.49	0.00069	K	D	HFVGMLPEK	Oxidation (M)	0.000010000.0
12	1	1	Q9R0P5	Destrin OS=Mus musculus GN=Dstn PE=1 SV=3	375	18852	7	45.5	8.14	1	358.5206	1072.5399	3	1072.5376	0.0023	0	32.01	0.0061	K	D	HFVGMLPEK	Oxidation (M)	0.000010000.0
12	1	1	Q9R0P5	Destrin OS=Mus musculus GN=Dstn PE=1 SV=3	375	18852	7	45.5	8.14	1	417.8957	1250.6654	3	1250.6693	-0.0039	1	35.17	0.0026	K	C	AVIFCLSADKK
12	1	1	Q9R0P5	Destrin OS=Mus musculus GN=Dstn PE=1 SV=3	375	18852	7	45.5	8.14	1	654.3104	1306.6063	2	1306.6081	-0.0018	0	65.33	2.1e-006	R	E	YALYDASFETK
12	1	1	Q9R0P5	Destrin OS=Mus musculus GN=Dstn PE=1 SV=3	375	18852	7	45.5	8.14	1	654.3134	1306.6123	2	1306.6081	0.0042	0	64.05	2.9e-006	R	E	YALYDASFETK
12	1	1	Q9R0P5	Destrin OS=Mus musculus GN=Dstn PE=1 SV=3	375	18852	7	45.5	8.14	1	514.9034	1541.6883	3	1541.6859	0.0024	0	75.72	1.1e-007	K	T	HEYQANGPEDLNR
12	1	1	Q9R0P5	Destrin OS=Mus musculus GN=Dstn PE=1 SV=3	375	18852	7	45.5	8.14	1	771.8514	1541.6883	2	1541.6859	0.0024	0	56.85	8.6e-006	K	T	HEYQANGPEDLNR
12	1	1	Q9R0P5	Destrin OS=Mus musculus GN=Dstn PE=1 SV=3	375	18852	7	45.5	8.14	1	514.9038	1541.6897	3	1541.6859	0.0039	0	63.47	2e-06	K	T	HEYQANGPEDLNR
12	1	1	Q9R0P5	Destrin OS=Mus musculus GN=Dstn PE=1 SV=3	375	18852	7	45.5	8.14	1	771.8521	1541.6897	2	1541.6859	0.0039	0	89.83	4.6e-009	K	T	HEYQANGPEDLNR
12	1	1	Q9R0P5	Destrin OS=Mus musculus GN=Dstn PE=1 SV=3	375	18852	7	45.5	8.14	1	698.3652	2092.0738	3	2092.0703	0.0035	1	28.55	0.0077	R	S	KEELMFFLWAPEQAPLK	Oxidation (M)	0.00001000000000000.0
12	2	1	Q9CZY3	Ubiquitin-conjugating enzyme E2 variant 1 OS=Mus musculus GN=Ube2v1 PE=1 SV=1	295	16458	7	46.9	7.74	1	312.1915	622.3685	2	622.3690	-0.0005	0	24.50	0.014	R	I	IYSLK
12	2	1	Q9CZY3	Ubiquitin-conjugating enzyme E2 variant 1 OS=Mus musculus GN=Ube2v1 PE=1 SV=1	295	16458	7	46.9	7.74	1	312.1919	622.3692	2	622.3690	0.0002	0	25.12	0.012	R	I	IYSLK
12	2	1	Q9CZY3	Ubiquitin-conjugating enzyme E2 variant 1 OS=Mus musculus GN=Ube2v1 PE=1 SV=1	295	16458	7	46.9	7.74	1	435.7732	869.5319	2	869.5334	-0.0016	0	32.37	0.0023	K	R	VILQELR
12	2	1	Q9CZY3	Ubiquitin-conjugating enzyme E2 variant 1 OS=Mus musculus GN=Ube2v1 PE=1 SV=1	295	16458	7	46.9	7.74	1	435.7738	869.5331	2	869.5334	-0.0004	0	28.21	0.0054	K	R	VILQELR
12	2	1	Q9CZY3	Ubiquitin-conjugating enzyme E2 variant 1 OS=Mus musculus GN=Ube2v1 PE=1 SV=1	295	16458	7	46.9	7.74	1	508.2605	1014.5065	2	1014.5134	-0.0069	0	48.20	0.00013	K	F	YPEAPPSVR
12	2	1	Q9CZY3	Ubiquitin-conjugating enzyme E2 variant 1 OS=Mus musculus GN=Ube2v1 PE=1 SV=1	295	16458	7	46.9	7.74	1	508.2621	1014.5097	2	1014.5134	-0.0038	0	46.68	0.00019	K	F	YPEAPPSVR
12	2	1	Q9CZY3	Ubiquitin-conjugating enzyme E2 variant 1 OS=Mus musculus GN=Ube2v1 PE=1 SV=1	295	16458	7	46.9	7.74	1	508.2650	1014.5155	2	1014.5134	0.0020	0	37.12	0.0023	K	F	YPEAPPSVR
12	2	1	Q9CZY3	Ubiquitin-conjugating enzyme E2 variant 1 OS=Mus musculus GN=Ube2v1 PE=1 SV=1	295	16458	7	46.9	7.74	1	572.2981	1142.5817	2	1142.5907	-0.0089	0	35.07	0.0031	R	T	WTGMIIGPPR	Oxidation (M)	0.0001000000.0
12	2	1	Q9CZY3	Ubiquitin-conjugating enzyme E2 variant 1 OS=Mus musculus GN=Ube2v1 PE=1 SV=1	295	16458	7	46.9	7.74	1	594.3112	1186.6079	2	1186.6081	-0.0002	0	55.62	2.9e-005	R	G	LLEELEEGQK
12	2	1	Q9CZY3	Ubiquitin-conjugating enzyme E2 variant 1 OS=Mus musculus GN=Ube2v1 PE=1 SV=1	295	16458	7	46.9	7.74	1	695.3087	1388.6028	2	1388.6031	-0.0003	0	33.62	0.0011	K	-	LPQPPEGQCYSN
12	2	1	Q9CZY3	Ubiquitin-conjugating enzyme E2 variant 1 OS=Mus musculus GN=Ube2v1 PE=1 SV=1	295	16458	7	46.9	7.74	1	695.3093	1388.6040	2	1388.6031	0.0009	0	32.93	0.0014	K	-	LPQPPEGQCYSN
12	2	1	Q9CZY3	Ubiquitin-conjugating enzyme E2 variant 1 OS=Mus musculus GN=Ube2v1 PE=1 SV=1	295	16458	7	46.9	7.74	1	802.8829	1603.7512	2	1603.7624	-0.0113	0	22.61	0.033	R	A	VNMSGVSSSNGVVDPR
12	2	1	Q9CZY3	Ubiquitin-conjugating enzyme E2 variant 1 OS=Mus musculus GN=Ube2v1 PE=1 SV=1	295	16458	7	46.9	7.74	1	810.8794	1619.7442	2	1619.7574	-0.0131	0	64.86	1.8e-006	R	A	VNMSGVSSSNGVVDPR	Oxidation (M)	0.0010000000000000.0	emPAI	3.23
13	1	1	P11348	Dihydropteridine reductase OS=Rattus norvegicus GN=Qdpr PE=1 SV=1	568	25764	11	52.3	7.67	0	382.2260	762.4374	2	762.4388	-0.0014	0	25.18	0.038	R	G	VLVYGGR
13	1	1	P11348	Dihydropteridine reductase OS=Rattus norvegicus GN=Qdpr PE=1 SV=1	568	25764	11	52.3	7.67	0	382.2279	762.4412	2	762.4388	0.0024	0	38.77	0.0015	R	G	VLVYGGR
13	1	1	P11348	Dihydropteridine reductase OS=Rattus norvegicus GN=Qdpr PE=1 SV=1	568	25764	11	52.3	7.67	0	390.6942	779.3739	2	779.3748	-0.0010	0	32.39	0.0062	R	A	CVQAFR
13	1	1	P11348	Dihydropteridine reductase OS=Rattus norvegicus GN=Qdpr PE=1 SV=1	568	25764	11	52.3	7.67	0	460.2758	918.5371	2	918.5399	-0.0028	1	41.03	0.0006	R	G	RVLVYGGR
13	1	1	P11348	Dihydropteridine reductase OS=Rattus norvegicus GN=Qdpr PE=1 SV=1	568	25764	11	52.3	7.67	0	460.2775	918.5405	2	918.5399	0.0006	1	26.95	0.0073	R	G	RVLVYGGR
13	1	1	P11348	Dihydropteridine reductase OS=Rattus norvegicus GN=Qdpr PE=1 SV=1	568	25764	11	52.3	7.67	0	471.2352	940.4558	2	940.4542	0.0016	0	31.74	0.0039	K	-	TELTPAYF
13	1	1	P11348	Dihydropteridine reductase OS=Rattus norvegicus GN=Qdpr PE=1 SV=1	568	25764	11	52.3	7.67	0	471.2356	940.4566	2	940.4542	0.0024	0	32.03	0.0047	K	-	TELTPAYF
13	1	1	P11348	Dihydropteridine reductase OS=Rattus norvegicus GN=Qdpr PE=1 SV=1	568	25764	11	52.3	7.67	1	483.7126	965.4106	2	965.4099	0.0007	0	25.07	0.011	K	Q	NCDLMWK
13	1	1	P11348	Dihydropteridine reductase OS=Rattus norvegicus GN=Qdpr PE=1 SV=1	568	25764	11	52.3	7.67	1	491.7124	981.4102	2	981.4048	0.0054	0	29.98	0.0024	K	Q	NCDLMWK	Oxidation (M)	0.0000100.0
13	1	1	P11348	Dihydropteridine reductase OS=Rattus norvegicus GN=Qdpr PE=1 SV=1	568	25764	11	52.3	7.67	0	515.2990	1028.5834	2	1028.5866	-0.0032	0	62.53	5.1e-006	K	A	EGGLLTLAGAK
13	1	1	P11348	Dihydropteridine reductase OS=Rattus norvegicus GN=Qdpr PE=1 SV=1	568	25764	11	52.3	7.67	0	515.3011	1028.5876	2	1028.5866	0.0010	0	27.20	0.019	K	A	EGGLLTLAGAK
13	1	1	P11348	Dihydropteridine reductase OS=Rattus norvegicus GN=Qdpr PE=1 SV=1	568	25764	11	52.3	7.67	0	515.3021	1028.5896	2	1028.5866	0.0030	0	69.43	1.2e-006	K	A	EGGLLTLAGAK
13	1	1	P11348	Dihydropteridine reductase OS=Rattus norvegicus GN=Qdpr PE=1 SV=1	568	25764	11	52.3	7.67	0	515.3023	1028.5900	2	1028.5866	0.0035	0	70.63	9.1e-007	K	A	EGGLLTLAGAK
13	1	1	P11348	Dihydropteridine reductase OS=Rattus norvegicus GN=Qdpr PE=1 SV=1	568	25764	11	52.3	7.67	0	456.9070	1367.6990	3	1367.6980	0.0011	0	54.49	3.6e-005	K	N	GAVHQLCQSLAGK
13	1	1	P11348	Dihydropteridine reductase OS=Rattus norvegicus GN=Qdpr PE=1 SV=1	568	25764	11	52.3	7.67	0	776.8791	1551.7437	2	1551.7425	0.0012	0	55.05	2.2e-005	K	G	AALDGTPGMIGYGMAK
13	1	1	P11348	Dihydropteridine reductase OS=Rattus norvegicus GN=Qdpr PE=1 SV=1	568	25764	11	52.3	7.67	0	784.8761	1567.7377	2	1567.7374	0.0003	0	62.44	3.6e-006	K	G	AALDGTPGMIGYGMAK	Oxidation (M)	0.0000000010000000.0
13	1	1	P11348	Dihydropteridine reductase OS=Rattus norvegicus GN=Qdpr PE=1 SV=1	568	25764	11	52.3	7.67	0	523.5868	1567.7385	3	1567.7374	0.0010	0	40.32	0.00056	K	G	AALDGTPGMIGYGMAK	Oxidation (M)	0.0000000000000100.0
13	1	1	P11348	Dihydropteridine reductase OS=Rattus norvegicus GN=Qdpr PE=1 SV=1	568	25764	11	52.3	7.67	0	784.8765	1567.7385	2	1567.7374	0.0010	0	66.76	1.3e-006	K	G	AALDGTPGMIGYGMAK	Oxidation (M)	0.0000000000000100.0
13	1	1	P11348	Dihydropteridine reductase OS=Rattus norvegicus GN=Qdpr PE=1 SV=1	568	25764	11	52.3	7.67	0	792.8734	1583.7322	2	1583.7324	-0.0002	0	61.14	4.8e-006	K	G	AALDGTPGMIGYGMAK	2 Oxidation (M)	0.0000000010000100.0
13	1	1	P11348	Dihydropteridine reductase OS=Rattus norvegicus GN=Qdpr PE=1 SV=1	568	25764	11	52.3	7.67	0	792.8740	1583.7334	2	1583.7324	0.0010	0	28.36	0.009	K	G	AALDGTPGMIGYGMAK	2 Oxidation (M)	0.0000000010000100.0
13	1	1	P11348	Dihydropteridine reductase OS=Rattus norvegicus GN=Qdpr PE=1 SV=1	568	25764	11	52.3	7.67	0	792.8753	1583.7360	2	1583.7324	0.0037	0	84.43	2.3e-008	K	G	AALDGTPGMIGYGMAK	2 Oxidation (M)	0.0000000010000100.0
13	1	1	P11348	Dihydropteridine reductase OS=Rattus norvegicus GN=Qdpr PE=1 SV=1	568	25764	11	52.3	7.67	0	528.9193	1583.7360	3	1583.7324	0.0037	0	46.27	0.00015	K	G	AALDGTPGMIGYGMAK	2 Oxidation (M)	0.0000000010000100.0
13	1	1	P11348	Dihydropteridine reductase OS=Rattus norvegicus GN=Qdpr PE=1 SV=1	568	25764	11	52.3	7.67	0	528.9194	1583.7364	3	1583.7324	0.0040	0	41.31	0.00048	K	G	AALDGTPGMIGYGMAK	2 Oxidation (M)	0.0000000010000100.0
13	1	1	P11348	Dihydropteridine reductase OS=Rattus norvegicus GN=Qdpr PE=1 SV=1	568	25764	11	52.3	7.67	0	792.8755	1583.7364	2	1583.7324	0.0040	0	90.85	5.3e-009	K	G	AALDGTPGMIGYGMAK	2 Oxidation (M)	0.0000000010000100.0
13	1	1	P11348	Dihydropteridine reductase OS=Rattus norvegicus GN=Qdpr PE=1 SV=1	568	25764	11	52.3	7.67	0	829.9189	1657.8232	2	1657.8246	-0.0014	0	51.07	5.9e-005	K	S	VDAILCVAGGWAGGNAK
13	1	1	P11348	Dihydropteridine reductase OS=Rattus norvegicus GN=Qdpr PE=1 SV=1	568	25764	11	52.3	7.67	1	978.9489	1955.8832	2	1955.8783	0.0050	0	98.20	5.6e-010	K	L	MTDSFTEQADQVTAEVGK
13	1	1	P11348	Dihydropteridine reductase OS=Rattus norvegicus GN=Qdpr PE=1 SV=1	568	25764	11	52.3	7.67	1	652.9684	1955.8832	3	1955.8783	0.0050	0	82.12	2.3e-008	K	L	MTDSFTEQADQVTAEVGK
13	1	1	P11348	Dihydropteridine reductase OS=Rattus norvegicus GN=Qdpr PE=1 SV=1	568	25764	11	52.3	7.67	1	658.2993	1971.8761	3	1971.8732	0.0029	0	79.82	3.8e-008	K	L	MTDSFTEQADQVTAEVGK	Oxidation (M)	0.100000000000000000.0
13	1	1	P11348	Dihydropteridine reductase OS=Rattus norvegicus GN=Qdpr PE=1 SV=1	568	25764	11	52.3	7.67	1	986.9453	1971.8761	2	1971.8732	0.0029	0	93.74	1.5e-009	K	L	MTDSFTEQADQVTAEVGK	Oxidation (M)	0.100000000000000000.0
13	1	1	P11348	Dihydropteridine reductase OS=Rattus norvegicus GN=Qdpr PE=1 SV=1	568	25764	11	52.3	7.67	1	815.7480	2444.2222	3	2444.2223	-0.0001	0	28.38	0.0089	R	M	NWWVASIDVVENEEASASVIVK			emPAI	8.26
13	1	2	Q8BVI4	Dihydropteridine reductase OS=Mus musculus GN=Qdpr PE=1 SV=2	515	25782	10	49.0	7.67	0	382.2260	762.4374	2	762.4388	-0.0014	0	25.18	0.038	R	G	VLVYGGR
13	1	2	Q8BVI4	Dihydropteridine reductase OS=Mus musculus GN=Qdpr PE=1 SV=2	515	25782	10	49.0	7.67	0	382.2279	762.4412	2	762.4388	0.0024	0	38.77	0.0015	R	G	VLVYGGR
13	1	2	Q8BVI4	Dihydropteridine reductase OS=Mus musculus GN=Qdpr PE=1 SV=2	515	25782	10	49.0	7.67	0	390.6942	779.3739	2	779.3748	-0.0010	0	32.39	0.0062	R	A	CVQAFR
13	1	2	Q8BVI4	Dihydropteridine reductase OS=Mus musculus GN=Qdpr PE=1 SV=2	515	25782	10	49.0	7.67	0	460.2758	918.5371	2	918.5399	-0.0028	1	41.03	0.0006	R	G	RVLVYGGR
13	1	2	Q8BVI4	Dihydropteridine reductase OS=Mus musculus GN=Qdpr PE=1 SV=2	515	25782	10	49.0	7.67	0	460.2775	918.5405	2	918.5399	0.0006	1	26.95	0.0073	R	G	RVLVYGGR
13	1	2	Q8BVI4	Dihydropteridine reductase OS=Mus musculus GN=Qdpr PE=1 SV=2	515	25782	10	49.0	7.67	0	471.2352	940.4558	2	940.4542	0.0016	0	31.74	0.0039	K	-	TELTPAYF
13	1	2	Q8BVI4	Dihydropteridine reductase OS=Mus musculus GN=Qdpr PE=1 SV=2	515	25782	10	49.0	7.67	0	471.2356	940.4566	2	940.4542	0.0024	0	32.03	0.0047	K	-	TELTPAYF
13	1	2	Q8BVI4	Dihydropteridine reductase OS=Mus musculus GN=Qdpr PE=1 SV=2	515	25782	10	49.0	7.67	0	515.2990	1028.5834	2	1028.5866	-0.0032	0	62.53	5.1e-006	K	A	EGGLLTLAGAK
13	1	2	Q8BVI4	Dihydropteridine reductase OS=Mus musculus GN=Qdpr PE=1 SV=2	515	25782	10	49.0	7.67	0	515.3011	1028.5876	2	1028.5866	0.0010	0	27.20	0.019	K	A	EGGLLTLAGAK
13	1	2	Q8BVI4	Dihydropteridine reductase OS=Mus musculus GN=Qdpr PE=1 SV=2	515	25782	10	49.0	7.67	0	515.3021	1028.5896	2	1028.5866	0.0030	0	69.43	1.2e-006	K	A	EGGLLTLAGAK
13	1	2	Q8BVI4	Dihydropteridine reductase OS=Mus musculus GN=Qdpr PE=1 SV=2	515	25782	10	49.0	7.67	0	515.3023	1028.5900	2	1028.5866	0.0035	0	70.63	9.1e-007	K	A	EGGLLTLAGAK
13	1	2	Q8BVI4	Dihydropteridine reductase OS=Mus musculus GN=Qdpr PE=1 SV=2	515	25782	10	49.0	7.67	0	456.9070	1367.6990	3	1367.6980	0.0011	0	54.49	3.6e-005	K	N	GAVHQLCQSLAGK
13	1	2	Q8BVI4	Dihydropteridine reductase OS=Mus musculus GN=Qdpr PE=1 SV=2	515	25782	10	49.0	7.67	0	776.8791	1551.7437	2	1551.7425	0.0012	0	55.05	2.2e-005	K	G	AALDGTPGMIGYGMAK
13	1	2	Q8BVI4	Dihydropteridine reductase OS=Mus musculus GN=Qdpr PE=1 SV=2	515	25782	10	49.0	7.67	0	784.8761	1567.7377	2	1567.7374	0.0003	0	62.44	3.6e-006	K	G	AALDGTPGMIGYGMAK	Oxidation (M)	0.0000000010000000.0
13	1	2	Q8BVI4	Dihydropteridine reductase OS=Mus musculus GN=Qdpr PE=1 SV=2	515	25782	10	49.0	7.67	0	523.5868	1567.7385	3	1567.7374	0.0010	0	40.32	0.00056	K	G	AALDGTPGMIGYGMAK	Oxidation (M)	0.0000000000000100.0
13	1	2	Q8BVI4	Dihydropteridine reductase OS=Mus musculus GN=Qdpr PE=1 SV=2	515	25782	10	49.0	7.67	0	784.8765	1567.7385	2	1567.7374	0.0010	0	66.76	1.3e-006	K	G	AALDGTPGMIGYGMAK	Oxidation (M)	0.0000000000000100.0
13	1	2	Q8BVI4	Dihydropteridine reductase OS=Mus musculus GN=Qdpr PE=1 SV=2	515	25782	10	49.0	7.67	0	792.8734	1583.7322	2	1583.7324	-0.0002	0	61.14	4.8e-006	K	G	AALDGTPGMIGYGMAK	2 Oxidation (M)	0.0000000010000100.0
13	1	2	Q8BVI4	Dihydropteridine reductase OS=Mus musculus GN=Qdpr PE=1 SV=2	515	25782	10	49.0	7.67	0	792.8740	1583.7334	2	1583.7324	0.0010	0	28.36	0.009	K	G	AALDGTPGMIGYGMAK	2 Oxidation (M)	0.0000000010000100.0
13	1	2	Q8BVI4	Dihydropteridine reductase OS=Mus musculus GN=Qdpr PE=1 SV=2	515	25782	10	49.0	7.67	0	792.8753	1583.7360	2	1583.7324	0.0037	0	84.43	2.3e-008	K	G	AALDGTPGMIGYGMAK	2 Oxidation (M)	0.0000000010000100.0
13	1	2	Q8BVI4	Dihydropteridine reductase OS=Mus musculus GN=Qdpr PE=1 SV=2	515	25782	10	49.0	7.67	0	528.9193	1583.7360	3	1583.7324	0.0037	0	46.27	0.00015	K	G	AALDGTPGMIGYGMAK	2 Oxidation (M)	0.0000000010000100.0
13	1	2	Q8BVI4	Dihydropteridine reductase OS=Mus musculus GN=Qdpr PE=1 SV=2	515	25782	10	49.0	7.67	0	528.9194	1583.7364	3	1583.7324	0.0040	0	41.31	0.00048	K	G	AALDGTPGMIGYGMAK	2 Oxidation (M)	0.0000000010000100.0
13	1	2	Q8BVI4	Dihydropteridine reductase OS=Mus musculus GN=Qdpr PE=1 SV=2	515	25782	10	49.0	7.67	0	792.8755	1583.7364	2	1583.7324	0.0040	0	90.85	5.3e-009	K	G	AALDGTPGMIGYGMAK	2 Oxidation (M)	0.0000000010000100.0
13	1	2	Q8BVI4	Dihydropteridine reductase OS=Mus musculus GN=Qdpr PE=1 SV=2	515	25782	10	49.0	7.67	0	829.9189	1657.8232	2	1657.8246	-0.0014	0	51.07	5.9e-005	K	S	VDAILCVAGGWAGGNAK
13	1	2	Q8BVI4	Dihydropteridine reductase OS=Mus musculus GN=Qdpr PE=1 SV=2	515	25782	10	49.0	7.67	1	565.2775	1692.8107	3	1692.8141	-0.0034	0	45.73	0.00023	K	H	QSMWTSTISSHLATK	Oxidation (M)	0.001000000000000.0
13	1	2	Q8BVI4	Dihydropteridine reductase OS=Mus musculus GN=Qdpr PE=1 SV=2	515	25782	10	49.0	7.67	1	809.0787	2424.2143	3	2424.2141	0.0002	0	58.16	9.9e-006	K	K	NSGMPPGAAAIAVLPVTLDTPMNR	2 Oxidation (M)	0.000100000000000000000100.0	emPAI	4.15
14	1	1	Q60930	Voltage-dependent anion-selective channel protein 2 OS=Mus musculus GN=Vdac2 PE=1 SV=2	527	32340	9	28.8	7.44	0	303.6827	605.3509	2	605.3537	-0.0028	0	43.10	0.00017	R	Y	FGIAAK
14	1	1	Q60930	Voltage-dependent anion-selective channel protein 2 OS=Mus musculus GN=Vdac2 PE=1 SV=2	527	32340	9	28.8	7.44	0	303.6832	605.3518	2	605.3537	-0.0019	0	43.27	0.00038	R	Y	FGIAAK
14	1	1	Q60930	Voltage-dependent anion-selective channel protein 2 OS=Mus musculus GN=Vdac2 PE=1 SV=2	527	32340	9	28.8	7.44	0	303.6834	605.3522	2	605.3537	-0.0015	0	31.33	0.006	R	Y	FGIAAK
14	1	1	Q60930	Voltage-dependent anion-selective channel protein 2 OS=Mus musculus GN=Vdac2 PE=1 SV=2	527	32340	9	28.8	7.44	0	303.6834	605.3522	2	605.3537	-0.0014	0	45.16	0.00025	R	Y	FGIAAK
14	1	1	Q60930	Voltage-dependent anion-selective channel protein 2 OS=Mus musculus GN=Vdac2 PE=1 SV=2	527	32340	9	28.8	7.44	0	303.6834	605.3523	2	605.3537	-0.0013	0	28.75	0.011	R	Y	FGIAAK
14	1	1	Q60930	Voltage-dependent anion-selective channel protein 2 OS=Mus musculus GN=Vdac2 PE=1 SV=2	527	32340	9	28.8	7.44	0	303.6836	605.3527	2	605.3537	-0.0010	0	34.71	0.0028	R	Y	FGIAAK
14	1	1	Q60930	Voltage-dependent anion-selective channel protein 2 OS=Mus musculus GN=Vdac2 PE=1 SV=2	527	32340	9	28.8	7.44	0	303.6837	605.3528	2	605.3537	-0.0009	0	22.45	0.046	R	Y	FGIAAK
14	1	1	Q60930	Voltage-dependent anion-selective channel protein 2 OS=Mus musculus GN=Vdac2 PE=1 SV=2	527	32340	9	28.8	7.44	1	409.2005	816.3864	2	816.3878	-0.0015	0	34.38	0.0015	K	L	SFNAGGHK
14	1	1	Q60930	Voltage-dependent anion-selective channel protein 2 OS=Mus musculus GN=Vdac2 PE=1 SV=2	527	32340	9	28.8	7.44	1	417.7307	833.4468	2	833.4494	-0.0026	0	28.25	0.02	K	Y	VSGTLETK
14	1	1	Q60930	Voltage-dependent anion-selective channel protein 2 OS=Mus musculus GN=Vdac2 PE=1 SV=2	527	32340	9	28.8	7.44	1	417.7314	833.4483	2	833.4494	-0.0012	0	25.43	0.032	K	Y	VSGTLETK
14	1	1	Q60930	Voltage-dependent anion-selective channel protein 2 OS=Mus musculus GN=Vdac2 PE=1 SV=2	527	32340	9	28.8	7.44	1	417.7316	833.4486	2	833.4494	-0.0008	0	46.50	0.00025	K	Y	VSGTLETK
14	1	1	Q60930	Voltage-dependent anion-selective channel protein 2 OS=Mus musculus GN=Vdac2 PE=1 SV=2	527	32340	9	28.8	7.44	1	457.2282	912.4418	2	912.4454	-0.0036	0	50.82	6.1e-005	R	T	SNFAVGYR
14	1	1	Q60930	Voltage-dependent anion-selective channel protein 2 OS=Mus musculus GN=Vdac2 PE=1 SV=2	527	32340	9	28.8	7.44	1	457.2282	912.4419	2	912.4454	-0.0035	0	34.86	0.0024	R	T	SNFAVGYR
14	1	1	Q60930	Voltage-dependent anion-selective channel protein 2 OS=Mus musculus GN=Vdac2 PE=1 SV=2	527	32340	9	28.8	7.44	1	457.2284	912.4423	2	912.4454	-0.0031	0	42.62	0.0004	R	T	SNFAVGYR
14	1	1	Q60930	Voltage-dependent anion-selective channel protein 2 OS=Mus musculus GN=Vdac2 PE=1 SV=2	527	32340	9	28.8	7.44	1	457.2285	912.4425	2	912.4454	-0.0029	0	28.33	0.011	R	T	SNFAVGYR
14	1	1	Q60930	Voltage-dependent anion-selective channel protein 2 OS=Mus musculus GN=Vdac2 PE=1 SV=2	527	32340	9	28.8	7.44	1	457.2286	912.4427	2	912.4454	-0.0027	0	32.51	0.0041	R	T	SNFAVGYR
14	1	1	Q60930	Voltage-dependent anion-selective channel protein 2 OS=Mus musculus GN=Vdac2 PE=1 SV=2	527	32340	9	28.8	7.44	1	457.2290	912.4435	2	912.4454	-0.0019	0	31.54	0.0044	R	T	SNFAVGYR
14	1	1	Q60930	Voltage-dependent anion-selective channel protein 2 OS=Mus musculus GN=Vdac2 PE=1 SV=2	527	32340	9	28.8	7.44	1	457.2291	912.4437	2	912.4454	-0.0016	0	39.30	0.00076	R	T	SNFAVGYR
14	1	1	Q60930	Voltage-dependent anion-selective channel protein 2 OS=Mus musculus GN=Vdac2 PE=1 SV=2	527	32340	9	28.8	7.44	1	457.2292	912.4438	2	912.4454	-0.0016	0	24.09	0.025	R	T	SNFAVGYR
14	1	1	Q60930	Voltage-dependent anion-selective channel protein 2 OS=Mus musculus GN=Vdac2 PE=1 SV=2	527	32340	9	28.8	7.44	1	457.2293	912.4441	2	912.4454	-0.0012	0	42.08	0.00039	R	T	SNFAVGYR
14	1	1	Q60930	Voltage-dependent anion-selective channel protein 2 OS=Mus musculus GN=Vdac2 PE=1 SV=2	527	32340	9	28.8	7.44	1	457.2297	912.4448	2	912.4454	-0.0006	0	40.22	0.00059	R	T	SNFAVGYR
14	1	1	Q60930	Voltage-dependent anion-selective channel protein 2 OS=Mus musculus GN=Vdac2 PE=1 SV=2	527	32340	9	28.8	7.44	1	508.7992	1015.5839	2	1015.5914	-0.0074	0	48.60	0.00011	K	S	LTLSALVDGK
14	1	1	Q60930	Voltage-dependent anion-selective channel protein 2 OS=Mus musculus GN=Vdac2 PE=1 SV=2	527	32340	9	28.8	7.44	1	508.8030	1015.5915	2	1015.5914	0.0001	0	71.54	4.7e-007	K	S	LTLSALVDGK
14	1	1	Q60930	Voltage-dependent anion-selective channel protein 2 OS=Mus musculus GN=Vdac2 PE=1 SV=2	527	32340	9	28.8	7.44	1	508.8031	1015.5916	2	1015.5914	0.0003	0	51.28	4.8e-005	K	S	LTLSALVDGK
14	1	1	Q60930	Voltage-dependent anion-selective channel protein 2 OS=Mus musculus GN=Vdac2 PE=1 SV=2	527	32340	9	28.8	7.44	1	647.3382	1292.6618	2	1292.6612	0.0005	0	28.37	0.014	K	V	YQLDPTASISAK
14	1	1	Q60930	Voltage-dependent anion-selective channel protein 2 OS=Mus musculus GN=Vdac2 PE=1 SV=2	527	32340	9	28.8	7.44	1	647.3383	1292.6621	2	1292.6612	0.0009	0	65.14	2.9e-006	K	V	YQLDPTASISAK
14	1	1	Q60930	Voltage-dependent anion-selective channel protein 2 OS=Mus musculus GN=Vdac2 PE=1 SV=2	527	32340	9	28.8	7.44	1	647.3383	1292.6621	2	1292.6612	0.0009	0	70.66	8.2e-007	K	V	YQLDPTASISAK
14	1	1	Q60930	Voltage-dependent anion-selective channel protein 2 OS=Mus musculus GN=Vdac2 PE=1 SV=2	527	32340	9	28.8	7.44	1	647.3385	1292.6624	2	1292.6612	0.0012	0	65.65	2.6e-006	K	V	YQLDPTASISAK
14	1	1	Q60930	Voltage-dependent anion-selective channel protein 2 OS=Mus musculus GN=Vdac2 PE=1 SV=2	527	32340	9	28.8	7.44	1	647.3385	1292.6624	2	1292.6612	0.0012	0	52.17	5.8e-005	K	V	YQLDPTASISAK
14	1	1	Q60930	Voltage-dependent anion-selective channel protein 2 OS=Mus musculus GN=Vdac2 PE=1 SV=2	527	32340	9	28.8	7.44	1	647.3385	1292.6625	2	1292.6612	0.0013	0	74.43	3.4e-007	K	V	YQLDPTASISAK
14	1	1	Q60930	Voltage-dependent anion-selective channel protein 2 OS=Mus musculus GN=Vdac2 PE=1 SV=2	527	32340	9	28.8	7.44	1	647.3387	1292.6629	2	1292.6612	0.0017	0	69.08	1.2e-006	K	V	YQLDPTASISAK
14	1	1	Q60930	Voltage-dependent anion-selective channel protein 2 OS=Mus musculus GN=Vdac2 PE=1 SV=2	527	32340	9	28.8	7.44	1	647.3388	1292.6630	2	1292.6612	0.0018	0	55.39	2.8e-005	K	V	YQLDPTASISAK
14	1	1	Q60930	Voltage-dependent anion-selective channel protein 2 OS=Mus musculus GN=Vdac2 PE=1 SV=2	527	32340	9	28.8	7.44	1	647.3389	1292.6633	2	1292.6612	0.0021	0	50.31	9e-05	K	V	YQLDPTASISAK
14	1	1	Q60930	Voltage-dependent anion-selective channel protein 2 OS=Mus musculus GN=Vdac2 PE=1 SV=2	527	32340	9	28.8	7.44	1	647.3391	1292.6636	2	1292.6612	0.0024	0	56.46	2.3e-005	K	V	YQLDPTASISAK
14	1	1	Q60930	Voltage-dependent anion-selective channel protein 2 OS=Mus musculus GN=Vdac2 PE=1 SV=2	527	32340	9	28.8	7.44	1	647.3391	1292.6637	2	1292.6612	0.0024	0	56.39	2.4e-005	K	V	YQLDPTASISAK
14	1	1	Q60930	Voltage-dependent anion-selective channel protein 2 OS=Mus musculus GN=Vdac2 PE=1 SV=2	527	32340	9	28.8	7.44	1	714.8542	1427.6938	2	1427.6933	0.0005	0	80.91	6e-08	K	K	LTFDTTFSPNTGK
14	1	1	Q60930	Voltage-dependent anion-selective channel protein 2 OS=Mus musculus GN=Vdac2 PE=1 SV=2	527	32340	9	28.8	7.44	1	714.8546	1427.6947	2	1427.6933	0.0014	0	71.21	5.8e-007	K	K	LTFDTTFSPNTGK
14	1	1	Q60930	Voltage-dependent anion-selective channel protein 2 OS=Mus musculus GN=Vdac2 PE=1 SV=2	527	32340	9	28.8	7.44	1	519.6009	1555.7809	3	1555.7882	-0.0074	1	33.04	0.0051	K	S	LTFDTTFSPNTGKK
14	1	1	Q60930	Voltage-dependent anion-selective channel protein 2 OS=Mus musculus GN=Vdac2 PE=1 SV=2	527	32340	9	28.8	7.44	1	954.3971	1906.7797	2	1906.7851	-0.0054	0	56.78	2.1e-006	K	V	SCSGVEFSTSGSSNTDTGK
14	1	1	Q60930	Voltage-dependent anion-selective channel protein 2 OS=Mus musculus GN=Vdac2 PE=1 SV=2	527	32340	9	28.8	7.44	1	954.4003	1906.7861	2	1906.7851	0.0010	0	90.33	9.3e-010	K	V	SCSGVEFSTSGSSNTDTGK
14	1	1	Q60930	Voltage-dependent anion-selective channel protein 2 OS=Mus musculus GN=Vdac2 PE=1 SV=2	527	32340	9	28.8	7.44	1	636.6029	1906.7870	3	1906.7851	0.0019	0	38.56	0.00014	K	V	SCSGVEFSTSGSSNTDTGK
14	1	1	Q60930	Voltage-dependent anion-selective channel protein 2 OS=Mus musculus GN=Vdac2 PE=1 SV=2	527	32340	9	28.8	7.44	1	636.6037	1906.7893	3	1906.7851	0.0042	0	44.81	3.3e-005	K	V	SCSGVEFSTSGSSNTDTGK
14	1	1	Q60930	Voltage-dependent anion-selective channel protein 2 OS=Mus musculus GN=Vdac2 PE=1 SV=2	527	32340	9	28.8	7.44	1	636.6037	1906.7894	3	1906.7851	0.0043	0	32.05	0.00062	K	V	SCSGVEFSTSGSSNTDTGK			emPAI	1.83
14	1	1	P81155	Voltage-dependent anion-selective channel protein 2 OS=Rattus norvegicus GN=Vdac2 PE=1 SV=2	527	32353	9	28.8	7.44	0	303.6827	605.3509	2	605.3537	-0.0028	0	43.10	0.00017	R	Y	FGIAAK
14	1	1	P81155	Voltage-dependent anion-selective channel protein 2 OS=Rattus norvegicus GN=Vdac2 PE=1 SV=2	527	32353	9	28.8	7.44	0	303.6832	605.3518	2	605.3537	-0.0019	0	43.27	0.00038	R	Y	FGIAAK
14	1	1	P81155	Voltage-dependent anion-selective channel protein 2 OS=Rattus norvegicus GN=Vdac2 PE=1 SV=2	527	32353	9	28.8	7.44	0	303.6834	605.3522	2	605.3537	-0.0015	0	31.33	0.006	R	Y	FGIAAK
14	1	1	P81155	Voltage-dependent anion-selective channel protein 2 OS=Rattus norvegicus GN=Vdac2 PE=1 SV=2	527	32353	9	28.8	7.44	0	303.6834	605.3522	2	605.3537	-0.0014	0	45.16	0.00025	R	Y	FGIAAK
14	1	1	P81155	Voltage-dependent anion-selective channel protein 2 OS=Rattus norvegicus GN=Vdac2 PE=1 SV=2	527	32353	9	28.8	7.44	0	303.6834	605.3523	2	605.3537	-0.0013	0	28.75	0.011	R	Y	FGIAAK
14	1	1	P81155	Voltage-dependent anion-selective channel protein 2 OS=Rattus norvegicus GN=Vdac2 PE=1 SV=2	527	32353	9	28.8	7.44	0	303.6836	605.3527	2	605.3537	-0.0010	0	34.71	0.0028	R	Y	FGIAAK
14	1	1	P81155	Voltage-dependent anion-selective channel protein 2 OS=Rattus norvegicus GN=Vdac2 PE=1 SV=2	527	32353	9	28.8	7.44	0	303.6837	605.3528	2	605.3537	-0.0009	0	22.45	0.046	R	Y	FGIAAK
14	1	1	P81155	Voltage-dependent anion-selective channel protein 2 OS=Rattus norvegicus GN=Vdac2 PE=1 SV=2	527	32353	9	28.8	7.44	1	409.2005	816.3864	2	816.3878	-0.0015	0	34.38	0.0015	K	L	SFNAGGHK
14	1	1	P81155	Voltage-dependent anion-selective channel protein 2 OS=Rattus norvegicus GN=Vdac2 PE=1 SV=2	527	32353	9	28.8	7.44	1	417.7307	833.4468	2	833.4494	-0.0026	0	28.25	0.02	K	Y	VSGTLETK
14	1	1	P81155	Voltage-dependent anion-selective channel protein 2 OS=Rattus norvegicus GN=Vdac2 PE=1 SV=2	527	32353	9	28.8	7.44	1	417.7314	833.4483	2	833.4494	-0.0012	0	25.43	0.032	K	Y	VSGTLETK
14	1	1	P81155	Voltage-dependent anion-selective channel protein 2 OS=Rattus norvegicus GN=Vdac2 PE=1 SV=2	527	32353	9	28.8	7.44	1	417.7316	833.4486	2	833.4494	-0.0008	0	46.50	0.00025	K	Y	VSGTLETK
14	1	1	P81155	Voltage-dependent anion-selective channel protein 2 OS=Rattus norvegicus GN=Vdac2 PE=1 SV=2	527	32353	9	28.8	7.44	1	457.2282	912.4418	2	912.4454	-0.0036	0	50.82	6.1e-005	R	T	SNFAVGYR
14	1	1	P81155	Voltage-dependent anion-selective channel protein 2 OS=Rattus norvegicus GN=Vdac2 PE=1 SV=2	527	32353	9	28.8	7.44	1	457.2282	912.4419	2	912.4454	-0.0035	0	34.86	0.0024	R	T	SNFAVGYR
14	1	1	P81155	Voltage-dependent anion-selective channel protein 2 OS=Rattus norvegicus GN=Vdac2 PE=1 SV=2	527	32353	9	28.8	7.44	1	457.2284	912.4423	2	912.4454	-0.0031	0	42.62	0.0004	R	T	SNFAVGYR
14	1	1	P81155	Voltage-dependent anion-selective channel protein 2 OS=Rattus norvegicus GN=Vdac2 PE=1 SV=2	527	32353	9	28.8	7.44	1	457.2285	912.4425	2	912.4454	-0.0029	0	28.33	0.011	R	T	SNFAVGYR
14	1	1	P81155	Voltage-dependent anion-selective channel protein 2 OS=Rattus norvegicus GN=Vdac2 PE=1 SV=2	527	32353	9	28.8	7.44	1	457.2286	912.4427	2	912.4454	-0.0027	0	32.51	0.0041	R	T	SNFAVGYR
14	1	1	P81155	Voltage-dependent anion-selective channel protein 2 OS=Rattus norvegicus GN=Vdac2 PE=1 SV=2	527	32353	9	28.8	7.44	1	457.2290	912.4435	2	912.4454	-0.0019	0	31.54	0.0044	R	T	SNFAVGYR
14	1	1	P81155	Voltage-dependent anion-selective channel protein 2 OS=Rattus norvegicus GN=Vdac2 PE=1 SV=2	527	32353	9	28.8	7.44	1	457.2291	912.4437	2	912.4454	-0.0016	0	39.30	0.00076	R	T	SNFAVGYR
14	1	1	P81155	Voltage-dependent anion-selective channel protein 2 OS=Rattus norvegicus GN=Vdac2 PE=1 SV=2	527	32353	9	28.8	7.44	1	457.2292	912.4438	2	912.4454	-0.0016	0	24.09	0.025	R	T	SNFAVGYR
14	1	1	P81155	Voltage-dependent anion-selective channel protein 2 OS=Rattus norvegicus GN=Vdac2 PE=1 SV=2	527	32353	9	28.8	7.44	1	457.2293	912.4441	2	912.4454	-0.0012	0	42.08	0.00039	R	T	SNFAVGYR
14	1	1	P81155	Voltage-dependent anion-selective channel protein 2 OS=Rattus norvegicus GN=Vdac2 PE=1 SV=2	527	32353	9	28.8	7.44	1	457.2297	912.4448	2	912.4454	-0.0006	0	40.22	0.00059	R	T	SNFAVGYR
14	1	1	P81155	Voltage-dependent anion-selective channel protein 2 OS=Rattus norvegicus GN=Vdac2 PE=1 SV=2	527	32353	9	28.8	7.44	1	508.7992	1015.5839	2	1015.5914	-0.0074	0	48.60	0.00011	K	S	LTLSALVDGK
14	1	1	P81155	Voltage-dependent anion-selective channel protein 2 OS=Rattus norvegicus GN=Vdac2 PE=1 SV=2	527	32353	9	28.8	7.44	1	508.8030	1015.5915	2	1015.5914	0.0001	0	71.54	4.7e-007	K	S	LTLSALVDGK
14	1	1	P81155	Voltage-dependent anion-selective channel protein 2 OS=Rattus norvegicus GN=Vdac2 PE=1 SV=2	527	32353	9	28.8	7.44	1	508.8031	1015.5916	2	1015.5914	0.0003	0	51.28	4.8e-005	K	S	LTLSALVDGK
14	1	1	P81155	Voltage-dependent anion-selective channel protein 2 OS=Rattus norvegicus GN=Vdac2 PE=1 SV=2	527	32353	9	28.8	7.44	1	647.3382	1292.6618	2	1292.6612	0.0005	0	28.37	0.014	K	V	YQLDPTASISAK
14	1	1	P81155	Voltage-dependent anion-selective channel protein 2 OS=Rattus norvegicus GN=Vdac2 PE=1 SV=2	527	32353	9	28.8	7.44	1	647.3383	1292.6621	2	1292.6612	0.0009	0	65.14	2.9e-006	K	V	YQLDPTASISAK
14	1	1	P81155	Voltage-dependent anion-selective channel protein 2 OS=Rattus norvegicus GN=Vdac2 PE=1 SV=2	527	32353	9	28.8	7.44	1	647.3383	1292.6621	2	1292.6612	0.0009	0	70.66	8.2e-007	K	V	YQLDPTASISAK
14	1	1	P81155	Voltage-dependent anion-selective channel protein 2 OS=Rattus norvegicus GN=Vdac2 PE=1 SV=2	527	32353	9	28.8	7.44	1	647.3385	1292.6624	2	1292.6612	0.0012	0	65.65	2.6e-006	K	V	YQLDPTASISAK
14	1	1	P81155	Voltage-dependent anion-selective channel protein 2 OS=Rattus norvegicus GN=Vdac2 PE=1 SV=2	527	32353	9	28.8	7.44	1	647.3385	1292.6624	2	1292.6612	0.0012	0	52.17	5.8e-005	K	V	YQLDPTASISAK
14	1	1	P81155	Voltage-dependent anion-selective channel protein 2 OS=Rattus norvegicus GN=Vdac2 PE=1 SV=2	527	32353	9	28.8	7.44	1	647.3385	1292.6625	2	1292.6612	0.0013	0	74.43	3.4e-007	K	V	YQLDPTASISAK
14	1	1	P81155	Voltage-dependent anion-selective channel protein 2 OS=Rattus norvegicus GN=Vdac2 PE=1 SV=2	527	32353	9	28.8	7.44	1	647.3387	1292.6629	2	1292.6612	0.0017	0	69.08	1.2e-006	K	V	YQLDPTASISAK
14	1	1	P81155	Voltage-dependent anion-selective channel protein 2 OS=Rattus norvegicus GN=Vdac2 PE=1 SV=2	527	32353	9	28.8	7.44	1	647.3388	1292.6630	2	1292.6612	0.0018	0	55.39	2.8e-005	K	V	YQLDPTASISAK
14	1	1	P81155	Voltage-dependent anion-selective channel protein 2 OS=Rattus norvegicus GN=Vdac2 PE=1 SV=2	527	32353	9	28.8	7.44	1	647.3389	1292.6633	2	1292.6612	0.0021	0	50.31	9e-05	K	V	YQLDPTASISAK
14	1	1	P81155	Voltage-dependent anion-selective channel protein 2 OS=Rattus norvegicus GN=Vdac2 PE=1 SV=2	527	32353	9	28.8	7.44	1	647.3391	1292.6636	2	1292.6612	0.0024	0	56.46	2.3e-005	K	V	YQLDPTASISAK
14	1	1	P81155	Voltage-dependent anion-selective channel protein 2 OS=Rattus norvegicus GN=Vdac2 PE=1 SV=2	527	32353	9	28.8	7.44	1	647.3391	1292.6637	2	1292.6612	0.0024	0	56.39	2.4e-005	K	V	YQLDPTASISAK
14	1	1	P81155	Voltage-dependent anion-selective channel protein 2 OS=Rattus norvegicus GN=Vdac2 PE=1 SV=2	527	32353	9	28.8	7.44	1	714.8542	1427.6938	2	1427.6933	0.0005	0	80.91	6e-08	K	K	LTFDTTFSPNTGK
14	1	1	P81155	Voltage-dependent anion-selective channel protein 2 OS=Rattus norvegicus GN=Vdac2 PE=1 SV=2	527	32353	9	28.8	7.44	1	714.8546	1427.6947	2	1427.6933	0.0014	0	71.21	5.8e-007	K	K	LTFDTTFSPNTGK
14	1	1	P81155	Voltage-dependent anion-selective channel protein 2 OS=Rattus norvegicus GN=Vdac2 PE=1 SV=2	527	32353	9	28.8	7.44	1	519.6009	1555.7809	3	1555.7882	-0.0074	1	33.04	0.0051	K	S	LTFDTTFSPNTGKK
14	1	1	P81155	Voltage-dependent anion-selective channel protein 2 OS=Rattus norvegicus GN=Vdac2 PE=1 SV=2	527	32353	9	28.8	7.44	1	954.3971	1906.7797	2	1906.7851	-0.0054	0	56.78	2.1e-006	K	V	SCSGVEFSTSGSSNTDTGK
14	1	1	P81155	Voltage-dependent anion-selective channel protein 2 OS=Rattus norvegicus GN=Vdac2 PE=1 SV=2	527	32353	9	28.8	7.44	1	954.4003	1906.7861	2	1906.7851	0.0010	0	90.33	9.3e-010	K	V	SCSGVEFSTSGSSNTDTGK
14	1	1	P81155	Voltage-dependent anion-selective channel protein 2 OS=Rattus norvegicus GN=Vdac2 PE=1 SV=2	527	32353	9	28.8	7.44	1	636.6029	1906.7870	3	1906.7851	0.0019	0	38.56	0.00014	K	V	SCSGVEFSTSGSSNTDTGK
14	1	1	P81155	Voltage-dependent anion-selective channel protein 2 OS=Rattus norvegicus GN=Vdac2 PE=1 SV=2	527	32353	9	28.8	7.44	1	636.6037	1906.7893	3	1906.7851	0.0042	0	44.81	3.3e-005	K	V	SCSGVEFSTSGSSNTDTGK
14	1	1	P81155	Voltage-dependent anion-selective channel protein 2 OS=Rattus norvegicus GN=Vdac2 PE=1 SV=2	527	32353	9	28.8	7.44	1	636.6037	1906.7894	3	1906.7851	0.0043	0	32.05	0.00062	K	V	SCSGVEFSTSGSSNTDTGK
15	1	1	Q6IFW6	Keratin, type I cytoskeletal 10 OS=Rattus norvegicus GN=Krt10 PE=3 SV=1	753	56699	13	16.2	5.10	0	404.2046	806.3947	2	806.3923	0.0024	0	60.37	1.1e-005	R	L	LAADDFR
15	1	1	Q6IFW6	Keratin, type I cytoskeletal 10 OS=Rattus norvegicus GN=Krt10 PE=3 SV=1	753	56699	13	16.2	5.10	0	404.2047	806.3948	2	806.3923	0.0026	0	54.56	4.1e-005	R	L	LAADDFR
15	1	1	Q6IFW6	Keratin, type I cytoskeletal 10 OS=Rattus norvegicus GN=Krt10 PE=3 SV=1	753	56699	13	16.2	5.10	0	404.2048	806.3950	2	806.3923	0.0027	0	54.58	4.1e-005	R	L	LAADDFR
15	1	1	Q6IFW6	Keratin, type I cytoskeletal 10 OS=Rattus norvegicus GN=Krt10 PE=3 SV=1	753	56699	13	16.2	5.10	0	424.2305	846.4464	2	846.4447	0.0018	0	48.97	0.00018	K	R	SEITELR
15	1	1	Q6IFW6	Keratin, type I cytoskeletal 10 OS=Rattus norvegicus GN=Krt10 PE=3 SV=1	753	56699	13	16.2	5.10	0	424.2308	846.4470	2	846.4447	0.0024	0	51.11	8.6e-005	K	R	SEITELR
15	1	1	Q6IFW6	Keratin, type I cytoskeletal 10 OS=Rattus norvegicus GN=Krt10 PE=3 SV=1	753	56699	13	16.2	5.10	1	497.2558	992.4970	2	992.4927	0.0044	0	44.52	0.00045	K	Q	YENEVALR
15	1	1	Q6IFW6	Keratin, type I cytoskeletal 10 OS=Rattus norvegicus GN=Krt10 PE=3 SV=1	753	56699	13	16.2	5.10	0	332.5113	994.5122	3	994.5123	-0.0002	1	28.52	0.01	K	H	IKEWYEK
15	1	1	Q6IFW6	Keratin, type I cytoskeletal 10 OS=Rattus norvegicus GN=Krt10 PE=3 SV=1	753	56699	13	16.2	5.10	0	332.5120	994.5143	3	994.5123	0.0019	1	22.71	0.044	K	H	IKEWYEK
15	1	1	Q6IFW6	Keratin, type I cytoskeletal 10 OS=Rattus norvegicus GN=Krt10 PE=3 SV=1	753	56699	13	16.2	5.10	0	498.2650	994.5154	2	994.5123	0.0031	1	26.96	0.017	K	H	IKEWYEK
15	1	1	Q6IFW6	Keratin, type I cytoskeletal 10 OS=Rattus norvegicus GN=Krt10 PE=3 SV=1	753	56699	13	16.2	5.10	0	498.2651	994.5157	2	994.5123	0.0034	1	41.71	0.00055	K	H	IKEWYEK
15	1	1	Q6IFW6	Keratin, type I cytoskeletal 10 OS=Rattus norvegicus GN=Krt10 PE=3 SV=1	753	56699	13	16.2	5.10	0	335.1900	1002.5481	3	1002.5458	0.0023	1	30.61	0.009	K	T	SEITELRR
15	1	1	Q6IFW6	Keratin, type I cytoskeletal 10 OS=Rattus norvegicus GN=Krt10 PE=3 SV=1	753	56699	13	16.2	5.10	0	502.2820	1002.5494	2	1002.5458	0.0036	1	29.58	0.01	K	T	SEITELRR
15	1	1	Q6IFW6	Keratin, type I cytoskeletal 10 OS=Rattus norvegicus GN=Krt10 PE=3 SV=1	753	56699	13	16.2	5.10	0	545.7682	1089.5219	2	1089.5237	-0.0018	0	67.24	1.8e-006	K	L	VTMQNLNDR
15	1	1	Q6IFW6	Keratin, type I cytoskeletal 10 OS=Rattus norvegicus GN=Krt10 PE=3 SV=1	753	56699	13	16.2	5.10	0	545.7697	1089.5249	2	1089.5237	0.0012	0	61.00	7.2e-006	K	L	VTMQNLNDR
15	1	1	Q6IFW6	Keratin, type I cytoskeletal 10 OS=Rattus norvegicus GN=Krt10 PE=3 SV=1	753	56699	13	16.2	5.10	0	545.7697	1089.5249	2	1089.5237	0.0012	0	63.95	3.6e-006	K	L	VTMQNLNDR
15	1	1	Q6IFW6	Keratin, type I cytoskeletal 10 OS=Rattus norvegicus GN=Krt10 PE=3 SV=1	753	56699	13	16.2	5.10	1	555.2503	1108.4860	2	1108.4825	0.0035	0	41.88	0.0003	K	S	DAEAWFNEK
15	1	1	Q6IFW6	Keratin, type I cytoskeletal 10 OS=Rattus norvegicus GN=Krt10 PE=3 SV=1	753	56699	13	16.2	5.10	1	555.2508	1108.4870	2	1108.4825	0.0044	0	50.41	4.9e-005	K	S	DAEAWFNEK
15	1	1	Q6IFW6	Keratin, type I cytoskeletal 10 OS=Rattus norvegicus GN=Krt10 PE=3 SV=1	753	56699	13	16.2	5.10	0	583.2977	1164.5809	2	1164.5775	0.0034	0	64.85	3.4e-006	R	S	LENEIQTYR
15	1	1	Q6IFW6	Keratin, type I cytoskeletal 10 OS=Rattus norvegicus GN=Krt10 PE=3 SV=1	753	56699	13	16.2	5.10	0	583.2979	1164.5812	2	1164.5775	0.0037	0	75.24	3.2e-007	R	S	LENEIQTYR
15	1	1	Q6IFW6	Keratin, type I cytoskeletal 10 OS=Rattus norvegicus GN=Krt10 PE=3 SV=1	753	56699	13	16.2	5.10	0	389.2010	1164.5812	3	1164.5775	0.0037	0	29.31	0.012	R	S	LENEIQTYR
15	1	1	Q6IFW6	Keratin, type I cytoskeletal 10 OS=Rattus norvegicus GN=Krt10 PE=3 SV=1	753	56699	13	16.2	5.10	0	601.3134	1200.6123	2	1200.6098	0.0024	0	61.47	5.3e-006	R	R	QSVEADINGLR
15	1	1	Q6IFW6	Keratin, type I cytoskeletal 10 OS=Rattus norvegicus GN=Krt10 PE=3 SV=1	753	56699	13	16.2	5.10	0	601.3139	1200.6133	2	1200.6098	0.0034	0	62.27	5.2e-006	R	R	QSVEADINGLR
15	1	1	Q6IFW6	Keratin, type I cytoskeletal 10 OS=Rattus norvegicus GN=Krt10 PE=3 SV=1	753	56699	13	16.2	5.10	0	401.2117	1200.6133	3	1200.6098	0.0034	0	28.96	0.011	R	R	QSVEADINGLR
15	1	1	Q6IFW6	Keratin, type I cytoskeletal 10 OS=Rattus norvegicus GN=Krt10 PE=3 SV=1	753	56699	13	16.2	5.10	1	412.2307	1233.6704	3	1233.6717	-0.0013	1	74.47	2.2e-007	R	Q	LKYENEVALR
15	1	1	Q6IFW6	Keratin, type I cytoskeletal 10 OS=Rattus norvegicus GN=Krt10 PE=3 SV=1	753	56699	13	16.2	5.10	1	617.8455	1233.6764	2	1233.6717	0.0047	1	46.30	0.00014	R	Q	LKYENEVALR
15	1	1	Q6IFW6	Keratin, type I cytoskeletal 10 OS=Rattus norvegicus GN=Krt10 PE=3 SV=1	753	56699	13	16.2	5.10	1	617.8461	1233.6776	2	1233.6717	0.0060	1	67.72	1e-06	R	Q	LKYENEVALR
15	1	1	Q6IFW6	Keratin, type I cytoskeletal 10 OS=Rattus norvegicus GN=Krt10 PE=3 SV=1	753	56699	13	16.2	5.10	1	412.2332	1233.6777	3	1233.6717	0.0060	1	74.93	1.9e-007	R	Q	LKYENEVALR
15	1	1	Q6IFW6	Keratin, type I cytoskeletal 10 OS=Rattus norvegicus GN=Krt10 PE=3 SV=1	753	56699	13	16.2	5.10	1	413.2005	1236.5797	3	1236.5775	0.0022	1	34.00	0.0023	R	S	KDAEAWFNEK
15	1	1	Q6IFW6	Keratin, type I cytoskeletal 10 OS=Rattus norvegicus GN=Krt10 PE=3 SV=1	753	56699	13	16.2	5.10	1	619.2971	1236.5797	2	1236.5775	0.0022	1	53.42	2.6e-005	R	S	KDAEAWFNEK
15	1	1	Q6IFW6	Keratin, type I cytoskeletal 10 OS=Rattus norvegicus GN=Krt10 PE=3 SV=1	753	56699	13	16.2	5.10	0	679.3644	1356.7142	2	1356.7110	0.0032	1	37.12	0.0019	R	V	QSVEADINGLRR
15	1	1	Q6IFW6	Keratin, type I cytoskeletal 10 OS=Rattus norvegicus GN=Krt10 PE=3 SV=1	753	56699	13	16.2	5.10	0	453.2453	1356.7142	3	1356.7110	0.0032	1	41.87	0.00063	R	V	QSVEADINGLRR
15	1	1	Q6IFW6	Keratin, type I cytoskeletal 10 OS=Rattus norvegicus GN=Krt10 PE=3 SV=1	753	56699	13	16.2	5.10	0	679.3644	1356.7142	2	1356.7110	0.0033	1	32.89	0.005	R	V	QSVEADINGLRR
15	1	1	Q6IFW6	Keratin, type I cytoskeletal 10 OS=Rattus norvegicus GN=Krt10 PE=3 SV=1	753	56699	13	16.2	5.10	0	464.2327	1389.6764	3	1389.6736	0.0029	0	84.68	3.2e-008	K	Y	QSLEASLAETEGR
15	1	1	Q6IFW6	Keratin, type I cytoskeletal 10 OS=Rattus norvegicus GN=Krt10 PE=3 SV=1	753	56699	13	16.2	5.10	0	695.8459	1389.6772	2	1389.6736	0.0036	0	89.59	1e-08	K	Y	QSLEASLAETEGR
15	1	1	Q6IFW6	Keratin, type I cytoskeletal 10 OS=Rattus norvegicus GN=Krt10 PE=3 SV=1	753	56699	13	16.2	5.10	0	464.2334	1389.6783	3	1389.6736	0.0047	0	99.49	1.1e-009	K	Y	QSLEASLAETEGR
15	1	1	Q6IFW6	Keratin, type I cytoskeletal 10 OS=Rattus norvegicus GN=Krt10 PE=3 SV=1	753	56699	13	16.2	5.10	0	695.8464	1389.6783	2	1389.6736	0.0047	0	88.30	1.5e-008	K	Y	QSLEASLAETEGR			emPAI	2.27
15	1	2	P02535	Keratin, type I cytoskeletal 10 OS=Mus musculus GN=Krt10 PE=1 SV=3	615	57906	10	13.5	5.04	0	404.2046	806.3947	2	806.3923	0.0024	0	60.37	1.1e-005	R	L	LAADDFR
15	1	2	P02535	Keratin, type I cytoskeletal 10 OS=Mus musculus GN=Krt10 PE=1 SV=3	615	57906	10	13.5	5.04	0	404.2047	806.3948	2	806.3923	0.0026	0	54.56	4.1e-005	R	L	LAADDFR
15	1	2	P02535	Keratin, type I cytoskeletal 10 OS=Mus musculus GN=Krt10 PE=1 SV=3	615	57906	10	13.5	5.04	0	404.2048	806.3950	2	806.3923	0.0027	0	54.58	4.1e-005	R	L	LAADDFR
15	1	2	P02535	Keratin, type I cytoskeletal 10 OS=Mus musculus GN=Krt10 PE=1 SV=3	615	57906	10	13.5	5.04	0	424.2305	846.4464	2	846.4447	0.0018	0	48.97	0.00018	K	R	SEITELR
15	1	2	P02535	Keratin, type I cytoskeletal 10 OS=Mus musculus GN=Krt10 PE=1 SV=3	615	57906	10	13.5	5.04	0	424.2308	846.4470	2	846.4447	0.0024	0	51.11	8.6e-005	K	R	SEITELR
15	1	2	P02535	Keratin, type I cytoskeletal 10 OS=Mus musculus GN=Krt10 PE=1 SV=3	615	57906	10	13.5	5.04	0	332.5113	994.5122	3	994.5123	-0.0002	1	28.52	0.01	K	H	IKEWYEK
15	1	2	P02535	Keratin, type I cytoskeletal 10 OS=Mus musculus GN=Krt10 PE=1 SV=3	615	57906	10	13.5	5.04	0	332.5120	994.5143	3	994.5123	0.0019	1	22.71	0.044	K	H	IKEWYEK
15	1	2	P02535	Keratin, type I cytoskeletal 10 OS=Mus musculus GN=Krt10 PE=1 SV=3	615	57906	10	13.5	5.04	0	498.2650	994.5154	2	994.5123	0.0031	1	26.96	0.017	K	H	IKEWYEK
15	1	2	P02535	Keratin, type I cytoskeletal 10 OS=Mus musculus GN=Krt10 PE=1 SV=3	615	57906	10	13.5	5.04	0	498.2651	994.5157	2	994.5123	0.0034	1	41.71	0.00055	K	H	IKEWYEK
15	1	2	P02535	Keratin, type I cytoskeletal 10 OS=Mus musculus GN=Krt10 PE=1 SV=3	615	57906	10	13.5	5.04	0	335.1900	1002.5481	3	1002.5458	0.0023	1	30.61	0.009	K	T	SEITELRR
15	1	2	P02535	Keratin, type I cytoskeletal 10 OS=Mus musculus GN=Krt10 PE=1 SV=3	615	57906	10	13.5	5.04	0	502.2820	1002.5494	2	1002.5458	0.0036	1	29.58	0.01	K	T	SEITELRR
15	1	2	P02535	Keratin, type I cytoskeletal 10 OS=Mus musculus GN=Krt10 PE=1 SV=3	615	57906	10	13.5	5.04	0	545.7682	1089.5219	2	1089.5237	-0.0018	0	67.24	1.8e-006	R	L	VTMQNLNDR
15	1	2	P02535	Keratin, type I cytoskeletal 10 OS=Mus musculus GN=Krt10 PE=1 SV=3	615	57906	10	13.5	5.04	0	545.7697	1089.5249	2	1089.5237	0.0012	0	61.00	7.2e-006	R	L	VTMQNLNDR
15	1	2	P02535	Keratin, type I cytoskeletal 10 OS=Mus musculus GN=Krt10 PE=1 SV=3	615	57906	10	13.5	5.04	0	545.7697	1089.5249	2	1089.5237	0.0012	0	63.95	3.6e-006	R	L	VTMQNLNDR
15	1	2	P02535	Keratin, type I cytoskeletal 10 OS=Mus musculus GN=Krt10 PE=1 SV=3	615	57906	10	13.5	5.04	0	583.2977	1164.5809	2	1164.5775	0.0034	0	64.85	3.4e-006	R	S	LENEIQTYR
15	1	2	P02535	Keratin, type I cytoskeletal 10 OS=Mus musculus GN=Krt10 PE=1 SV=3	615	57906	10	13.5	5.04	0	583.2979	1164.5812	2	1164.5775	0.0037	0	75.24	3.2e-007	R	S	LENEIQTYR
15	1	2	P02535	Keratin, type I cytoskeletal 10 OS=Mus musculus GN=Krt10 PE=1 SV=3	615	57906	10	13.5	5.04	0	389.2010	1164.5812	3	1164.5775	0.0037	0	29.31	0.012	R	S	LENEIQTYR
15	1	2	P02535	Keratin, type I cytoskeletal 10 OS=Mus musculus GN=Krt10 PE=1 SV=3	615	57906	10	13.5	5.04	0	601.3134	1200.6123	2	1200.6098	0.0024	0	61.47	5.3e-006	R	R	QSVEADINGLR
15	1	2	P02535	Keratin, type I cytoskeletal 10 OS=Mus musculus GN=Krt10 PE=1 SV=3	615	57906	10	13.5	5.04	0	601.3139	1200.6133	2	1200.6098	0.0034	0	62.27	5.2e-006	R	R	QSVEADINGLR
15	1	2	P02535	Keratin, type I cytoskeletal 10 OS=Mus musculus GN=Krt10 PE=1 SV=3	615	57906	10	13.5	5.04	0	401.2117	1200.6133	3	1200.6098	0.0034	0	28.96	0.011	R	R	QSVEADINGLR
15	1	2	P02535	Keratin, type I cytoskeletal 10 OS=Mus musculus GN=Krt10 PE=1 SV=3	615	57906	10	13.5	5.04	0	679.3644	1356.7142	2	1356.7110	0.0032	1	37.12	0.0019	R	V	QSVEADINGLRR
15	1	2	P02535	Keratin, type I cytoskeletal 10 OS=Mus musculus GN=Krt10 PE=1 SV=3	615	57906	10	13.5	5.04	0	453.2453	1356.7142	3	1356.7110	0.0032	1	41.87	0.00063	R	V	QSVEADINGLRR
15	1	2	P02535	Keratin, type I cytoskeletal 10 OS=Mus musculus GN=Krt10 PE=1 SV=3	615	57906	10	13.5	5.04	0	679.3644	1356.7142	2	1356.7110	0.0033	1	32.89	0.005	R	V	QSVEADINGLRR
15	1	2	P02535	Keratin, type I cytoskeletal 10 OS=Mus musculus GN=Krt10 PE=1 SV=3	615	57906	10	13.5	5.04	1	691.3290	1380.6434	2	1380.6408	0.0026	0	85.56	2.2e-008	R	I	ALEESNYELEGK
15	1	2	P02535	Keratin, type I cytoskeletal 10 OS=Mus musculus GN=Krt10 PE=1 SV=3	615	57906	10	13.5	5.04	1	691.3293	1380.6441	2	1380.6408	0.0033	0	80.86	6.6e-008	R	I	ALEESNYELEGK
15	1	2	P02535	Keratin, type I cytoskeletal 10 OS=Mus musculus GN=Krt10 PE=1 SV=3	615	57906	10	13.5	5.04	0	464.2327	1389.6764	3	1389.6736	0.0029	0	84.68	3.2e-008	K	Y	QSLEASLAETEGR
15	1	2	P02535	Keratin, type I cytoskeletal 10 OS=Mus musculus GN=Krt10 PE=1 SV=3	615	57906	10	13.5	5.04	0	695.8459	1389.6772	2	1389.6736	0.0036	0	89.59	1e-08	K	Y	QSLEASLAETEGR
15	1	2	P02535	Keratin, type I cytoskeletal 10 OS=Mus musculus GN=Krt10 PE=1 SV=3	615	57906	10	13.5	5.04	0	464.2334	1389.6783	3	1389.6736	0.0047	0	99.49	1.1e-009	K	Y	QSLEASLAETEGR
15	1	2	P02535	Keratin, type I cytoskeletal 10 OS=Mus musculus GN=Krt10 PE=1 SV=3	615	57906	10	13.5	5.04	0	695.8464	1389.6783	2	1389.6736	0.0047	0	88.30	1.5e-008	K	Y	QSLEASLAETEGR			emPAI	1.42
15	1	3	Q6IFU8	Keratin, type I cytoskeletal 17 OS=Rattus norvegicus GN=Krt17 PE=2 SV=1	387	48378	8	14.3	4.97	1	350.7336	699.4526	2	699.4531	-0.0005	0	31.41	0.0018	K	T	ILLDVK
15	1	3	Q6IFU8	Keratin, type I cytoskeletal 17 OS=Rattus norvegicus GN=Krt17 PE=2 SV=1	387	48378	8	14.3	4.97	1	350.7337	699.4529	2	699.4531	-0.0002	0	29.54	0.0027	K	T	ILLDVK
15	1	3	Q6IFU8	Keratin, type I cytoskeletal 17 OS=Rattus norvegicus GN=Krt17 PE=2 SV=1	387	48378	8	14.3	4.97	0	404.2046	806.3947	2	806.3923	0.0024	0	60.37	1.1e-005	R	T	LAADDFR
15	1	3	Q6IFU8	Keratin, type I cytoskeletal 17 OS=Rattus norvegicus GN=Krt17 PE=2 SV=1	387	48378	8	14.3	4.97	0	404.2047	806.3948	2	806.3923	0.0026	0	54.56	4.1e-005	R	T	LAADDFR
15	1	3	Q6IFU8	Keratin, type I cytoskeletal 17 OS=Rattus norvegicus GN=Krt17 PE=2 SV=1	387	48378	8	14.3	4.97	0	404.2048	806.3950	2	806.3923	0.0027	0	54.58	4.1e-005	R	T	LAADDFR
15	1	3	Q6IFU8	Keratin, type I cytoskeletal 17 OS=Rattus norvegicus GN=Krt17 PE=2 SV=1	387	48378	8	14.3	4.97	1	405.2241	808.4336	2	808.4330	0.0006	0	33.80	0.0034	R	V	LASYLDK
15	1	3	Q6IFU8	Keratin, type I cytoskeletal 17 OS=Rattus norvegicus GN=Krt17 PE=2 SV=1	387	48378	8	14.3	4.97	1	405.2248	808.4351	2	808.4330	0.0020	0	35.63	0.0015	R	V	LASYLDK
15	1	3	Q6IFU8	Keratin, type I cytoskeletal 17 OS=Rattus norvegicus GN=Krt17 PE=2 SV=1	387	48378	8	14.3	4.97	1	405.2252	808.4358	2	808.4330	0.0028	0	39.52	0.00062	R	V	LASYLDK
15	1	3	Q6IFU8	Keratin, type I cytoskeletal 17 OS=Rattus norvegicus GN=Krt17 PE=2 SV=1	387	48378	8	14.3	4.97	1	330.5166	988.5280	3	988.5301	-0.0021	1	26.35	0.039	K	T	SEISELRR
15	1	3	Q6IFU8	Keratin, type I cytoskeletal 17 OS=Rattus norvegicus GN=Krt17 PE=2 SV=1	387	48378	8	14.3	4.97	0	515.3002	1028.5858	2	1028.5866	-0.0008	0	35.79	0.0023	R	A	VLDELTLAR
15	1	3	Q6IFU8	Keratin, type I cytoskeletal 17 OS=Rattus norvegicus GN=Krt17 PE=2 SV=1	387	48378	8	14.3	4.97	0	515.3007	1028.5868	2	1028.5866	0.0002	0	57.67	1.5e-005	R	A	VLDELTLAR
15	1	3	Q6IFU8	Keratin, type I cytoskeletal 17 OS=Rattus norvegicus GN=Krt17 PE=2 SV=1	387	48378	8	14.3	4.97	1	355.5408	1063.6005	3	1063.6026	-0.0021	1	37.78	0.00091	R	A	LASYLDKVR
15	1	3	Q6IFU8	Keratin, type I cytoskeletal 17 OS=Rattus norvegicus GN=Krt17 PE=2 SV=1	387	48378	8	14.3	4.97	1	355.5418	1063.6035	3	1063.6026	0.0010	1	33.71	0.0018	R	A	LASYLDKVR
15	1	3	Q6IFU8	Keratin, type I cytoskeletal 17 OS=Rattus norvegicus GN=Krt17 PE=2 SV=1	387	48378	8	14.3	4.97	0	414.8567	1241.5482	3	1241.5458	0.0023	0	41.23	0.00026	K	G	NHEEEMNALR
15	1	3	Q6IFU8	Keratin, type I cytoskeletal 17 OS=Rattus norvegicus GN=Krt17 PE=2 SV=1	387	48378	8	14.3	4.97	1	681.3487	1360.6829	2	1360.6834	-0.0005	0	79.27	1.3e-007	R	S	EVATNSELVQSGK
15	1	3	Q6IFU8	Keratin, type I cytoskeletal 17 OS=Rattus norvegicus GN=Krt17 PE=2 SV=1	387	48378	8	14.3	4.97	1	681.3497	1360.6848	2	1360.6834	0.0014	0	92.94	5.4e-009	R	S	EVATNSELVQSGK			emPAI	0.69
15	1	3	Q9QWL7	Keratin, type I cytoskeletal 17 OS=Mus musculus GN=Krt17 PE=1 SV=3	387	48417	8	14.3	5.00	1	350.7336	699.4526	2	699.4531	-0.0005	0	31.41	0.0018	K	T	ILLDVK
15	1	3	Q9QWL7	Keratin, type I cytoskeletal 17 OS=Mus musculus GN=Krt17 PE=1 SV=3	387	48417	8	14.3	5.00	1	350.7337	699.4529	2	699.4531	-0.0002	0	29.54	0.0027	K	T	ILLDVK
15	1	3	Q9QWL7	Keratin, type I cytoskeletal 17 OS=Mus musculus GN=Krt17 PE=1 SV=3	387	48417	8	14.3	5.00	0	404.2046	806.3947	2	806.3923	0.0024	0	60.37	1.1e-005	R	T	LAADDFR
15	1	3	Q9QWL7	Keratin, type I cytoskeletal 17 OS=Mus musculus GN=Krt17 PE=1 SV=3	387	48417	8	14.3	5.00	0	404.2047	806.3948	2	806.3923	0.0026	0	54.56	4.1e-005	R	T	LAADDFR
15	1	3	Q9QWL7	Keratin, type I cytoskeletal 17 OS=Mus musculus GN=Krt17 PE=1 SV=3	387	48417	8	14.3	5.00	0	404.2048	806.3950	2	806.3923	0.0027	0	54.58	4.1e-005	R	T	LAADDFR
15	1	3	Q9QWL7	Keratin, type I cytoskeletal 17 OS=Mus musculus GN=Krt17 PE=1 SV=3	387	48417	8	14.3	5.00	1	405.2241	808.4336	2	808.4330	0.0006	0	33.80	0.0034	R	V	LASYLDK
15	1	3	Q9QWL7	Keratin, type I cytoskeletal 17 OS=Mus musculus GN=Krt17 PE=1 SV=3	387	48417	8	14.3	5.00	1	405.2248	808.4351	2	808.4330	0.0020	0	35.63	0.0015	R	V	LASYLDK
15	1	3	Q9QWL7	Keratin, type I cytoskeletal 17 OS=Mus musculus GN=Krt17 PE=1 SV=3	387	48417	8	14.3	5.00	1	405.2252	808.4358	2	808.4330	0.0028	0	39.52	0.00062	R	V	LASYLDK
15	1	3	Q9QWL7	Keratin, type I cytoskeletal 17 OS=Mus musculus GN=Krt17 PE=1 SV=3	387	48417	8	14.3	5.00	1	330.5166	988.5280	3	988.5301	-0.0021	1	26.35	0.039	K	T	SEISELRR
15	1	3	Q9QWL7	Keratin, type I cytoskeletal 17 OS=Mus musculus GN=Krt17 PE=1 SV=3	387	48417	8	14.3	5.00	0	515.3002	1028.5858	2	1028.5866	-0.0008	0	35.79	0.0023	R	A	VLDELTLAR
15	1	3	Q9QWL7	Keratin, type I cytoskeletal 17 OS=Mus musculus GN=Krt17 PE=1 SV=3	387	48417	8	14.3	5.00	0	515.3007	1028.5868	2	1028.5866	0.0002	0	57.67	1.5e-005	R	A	VLDELTLAR
15	1	3	Q9QWL7	Keratin, type I cytoskeletal 17 OS=Mus musculus GN=Krt17 PE=1 SV=3	387	48417	8	14.3	5.00	1	355.5408	1063.6005	3	1063.6026	-0.0021	1	37.78	0.00091	R	A	LASYLDKVR
15	1	3	Q9QWL7	Keratin, type I cytoskeletal 17 OS=Mus musculus GN=Krt17 PE=1 SV=3	387	48417	8	14.3	5.00	1	355.5418	1063.6035	3	1063.6026	0.0010	1	33.71	0.0018	R	A	LASYLDKVR
15	1	3	Q9QWL7	Keratin, type I cytoskeletal 17 OS=Mus musculus GN=Krt17 PE=1 SV=3	387	48417	8	14.3	5.00	0	414.8567	1241.5482	3	1241.5458	0.0023	0	41.23	0.00026	K	G	NHEEEMNALR
15	1	3	Q9QWL7	Keratin, type I cytoskeletal 17 OS=Mus musculus GN=Krt17 PE=1 SV=3	387	48417	8	14.3	5.00	1	681.3487	1360.6829	2	1360.6834	-0.0005	0	79.27	1.3e-007	R	S	EVATNSELVQSGK
15	1	3	Q9QWL7	Keratin, type I cytoskeletal 17 OS=Mus musculus GN=Krt17 PE=1 SV=3	387	48417	8	14.3	5.00	1	681.3497	1360.6848	2	1360.6834	0.0014	0	92.94	5.4e-009	R	S	EVATNSELVQSGK
15	1	4	Q6IFX2	Keratin, type I cytoskeletal 42 OS=Mus musculus GN=Krt42 PE=1 SV=1	323	50444	7	13.1	5.09	1	373.7043	745.3941	2	745.3970	-0.0029	0	25.02	0.054	K	N	TIEDLR
15	1	4	Q6IFX2	Keratin, type I cytoskeletal 42 OS=Mus musculus GN=Krt42 PE=1 SV=1	323	50444	7	13.1	5.09	1	388.2098	774.4050	2	774.4058	-0.0008	0	37.39	0.0044	R	D	ILNEMR
15	1	4	Q6IFX2	Keratin, type I cytoskeletal 42 OS=Mus musculus GN=Krt42 PE=1 SV=1	323	50444	7	13.1	5.09	0	404.2046	806.3947	2	806.3923	0.0024	0	60.37	1.1e-005	R	T	LAADDFR
15	1	4	Q6IFX2	Keratin, type I cytoskeletal 42 OS=Mus musculus GN=Krt42 PE=1 SV=1	323	50444	7	13.1	5.09	0	404.2047	806.3948	2	806.3923	0.0026	0	54.56	4.1e-005	R	T	LAADDFR
15	1	4	Q6IFX2	Keratin, type I cytoskeletal 42 OS=Mus musculus GN=Krt42 PE=1 SV=1	323	50444	7	13.1	5.09	0	404.2048	806.3950	2	806.3923	0.0027	0	54.58	4.1e-005	R	T	LAADDFR
15	1	4	Q6IFX2	Keratin, type I cytoskeletal 42 OS=Mus musculus GN=Krt42 PE=1 SV=1	323	50444	7	13.1	5.09	0	515.3002	1028.5858	2	1028.5866	-0.0008	0	35.79	0.0023	R	A	VLDELTLAR
15	1	4	Q6IFX2	Keratin, type I cytoskeletal 42 OS=Mus musculus GN=Krt42 PE=1 SV=1	323	50444	7	13.1	5.09	0	515.3007	1028.5868	2	1028.5866	0.0002	0	57.67	1.5e-005	R	A	VLDELTLAR
15	1	4	Q6IFX2	Keratin, type I cytoskeletal 42 OS=Mus musculus GN=Krt42 PE=1 SV=1	323	50444	7	13.1	5.09	1	586.7611	1171.5076	2	1171.5186	-0.0110	0	51.57	2e-05	K	T	DAEEWFFTK
15	1	4	Q6IFX2	Keratin, type I cytoskeletal 42 OS=Mus musculus GN=Krt42 PE=1 SV=1	323	50444	7	13.1	5.09	1	586.7680	1171.5215	2	1171.5186	0.0029	0	35.76	0.0012	K	T	DAEEWFFTK
15	1	4	Q6IFX2	Keratin, type I cytoskeletal 42 OS=Mus musculus GN=Krt42 PE=1 SV=1	323	50444	7	13.1	5.09	0	414.8567	1241.5482	3	1241.5458	0.0023	0	41.23	0.00026	K	G	NHEEEMNALR
15	1	4	Q6IFX2	Keratin, type I cytoskeletal 42 OS=Mus musculus GN=Krt42 PE=1 SV=1	323	50444	7	13.1	5.09	1	651.3329	1300.6513	2	1300.6510	0.0003	0	31.98	0.0069	R	I	ALEEANADLEVK
15	1	4	Q6IFX2	Keratin, type I cytoskeletal 42 OS=Mus musculus GN=Krt42 PE=1 SV=1	323	50444	7	13.1	5.09	1	651.3332	1300.6518	2	1300.6510	0.0007	0	49.26	0.00013	R	I	ALEEANADLEVK			emPAI	0.56
15	2	1	Q921X9	Protein disulfide-isomerase A5 OS=Mus musculus GN=Pdia5 PE=2 SV=1	506	59970	10	17.2	7.25	1	389.2470	776.4795	2	776.4796	-0.0001	0	35.60	0.0011	K	D	SIVAFLK
15	2	1	Q921X9	Protein disulfide-isomerase A5 OS=Mus musculus GN=Pdia5 PE=2 SV=1	506	59970	10	17.2	7.25	1	389.2471	776.4796	2	776.4796	-0.0001	0	30.77	0.0032	K	D	SIVAFLK
15	2	1	Q921X9	Protein disulfide-isomerase A5 OS=Mus musculus GN=Pdia5 PE=2 SV=1	506	59970	10	17.2	7.25	1	402.2347	802.4548	2	802.4548	-0.0001	0	49.24	0.00015	K	I	VSSLIER
15	2	1	Q921X9	Protein disulfide-isomerase A5 OS=Mus musculus GN=Pdia5 PE=2 SV=1	506	59970	10	17.2	7.25	1	402.2348	802.4551	2	802.4548	0.0003	0	69.41	1.4e-006	K	I	VSSLIER
15	2	1	Q921X9	Protein disulfide-isomerase A5 OS=Mus musculus GN=Pdia5 PE=2 SV=1	506	59970	10	17.2	7.25	1	515.3194	1028.6242	2	1028.6230	0.0012	0	30.50	0.0034	K	G	LLSTVAQAVK
15	2	1	Q921X9	Protein disulfide-isomerase A5 OS=Mus musculus GN=Pdia5 PE=2 SV=1	506	59970	10	17.2	7.25	1	515.3195	1028.6244	2	1028.6230	0.0014	0	42.84	0.0002	K	G	LLSTVAQAVK
15	2	1	Q921X9	Protein disulfide-isomerase A5 OS=Mus musculus GN=Pdia5 PE=2 SV=1	506	59970	10	17.2	7.25	1	553.7705	1105.5265	2	1105.5260	0.0005	0	49.47	0.00011	K	D	IACAAVDCVK
15	2	1	Q921X9	Protein disulfide-isomerase A5 OS=Mus musculus GN=Pdia5 PE=2 SV=1	506	59970	10	17.2	7.25	1	553.7710	1105.5275	2	1105.5260	0.0015	0	67.04	2e-06	K	D	IACAAVDCVK
15	2	1	Q921X9	Protein disulfide-isomerase A5 OS=Mus musculus GN=Pdia5 PE=2 SV=1	506	59970	10	17.2	7.25	1	580.8267	1159.6389	2	1159.6390	-0.0001	0	49.01	0.00011	R	Y	FHISAFPTLK
15	2	1	Q921X9	Protein disulfide-isomerase A5 OS=Mus musculus GN=Pdia5 PE=2 SV=1	506	59970	10	17.2	7.25	1	387.5536	1159.6389	3	1159.6390	-0.0001	0	42.03	0.00053	R	Y	FHISAFPTLK
15	2	1	Q921X9	Protein disulfide-isomerase A5 OS=Mus musculus GN=Pdia5 PE=2 SV=1	506	59970	10	17.2	7.25	1	387.5539	1159.6400	3	1159.6390	0.0010	0	21.08	0.062	R	Y	FHISAFPTLK
15	2	1	Q921X9	Protein disulfide-isomerase A5 OS=Mus musculus GN=Pdia5 PE=2 SV=1	506	59970	10	17.2	7.25	1	585.8113	1169.6080	2	1169.6081	-0.0001	0	42.00	0.00052	R	T	TELGFTSFIR
15	2	1	Q921X9	Protein disulfide-isomerase A5 OS=Mus musculus GN=Pdia5 PE=2 SV=1	506	59970	10	17.2	7.25	1	639.2976	1276.5807	2	1276.5798	0.0009	0	64.10	1.7e-006	R	G	GYPTICYFEK
15	2	1	Q921X9	Protein disulfide-isomerase A5 OS=Mus musculus GN=Pdia5 PE=2 SV=1	506	59970	10	17.2	7.25	1	639.2985	1276.5824	2	1276.5798	0.0026	0	33.01	0.0024	R	G	GYPTICYFEK
15	2	1	Q921X9	Protein disulfide-isomerase A5 OS=Mus musculus GN=Pdia5 PE=2 SV=1	506	59970	10	17.2	7.25	1	648.3179	1294.6212	2	1294.6194	0.0018	0	64.38	3e-06	K	D	GPPLWEEDPGAK
15	2	1	Q921X9	Protein disulfide-isomerase A5 OS=Mus musculus GN=Pdia5 PE=2 SV=1	506	59970	10	17.2	7.25	1	648.3179	1294.6212	2	1294.6194	0.0018	0	56.09	2e-05	K	D	GPPLWEEDPGAK
15	2	1	Q921X9	Protein disulfide-isomerase A5 OS=Mus musculus GN=Pdia5 PE=2 SV=1	506	59970	10	17.2	7.25	1	666.8134	1331.6122	2	1331.6140	-0.0018	0	46.36	0.00015	K	A	NQDLCQQEAVK
15	2	1	Q921X9	Protein disulfide-isomerase A5 OS=Mus musculus GN=Pdia5 PE=2 SV=1	506	59970	10	17.2	7.25	1	525.9199	1574.7379	3	1574.7359	0.0021	1	25.76	0.018	K	A	DKNQDLCQQEAVK			emPAI	0.80
15	3	1	Q6P6Q2	Keratin, type II cytoskeletal 5 OS=Rattus norvegicus GN=Krt5 PE=1 SV=1	476	61959	10	13.4	7.60	0	414.2197	826.4249	2	826.4225	0.0024	0	34.02	0.004	K	V	FASFIDK
15	3	1	Q6P6Q2	Keratin, type II cytoskeletal 5 OS=Rattus norvegicus GN=Krt5 PE=1 SV=1	476	61959	10	13.4	7.60	0	414.2200	826.4254	2	826.4225	0.0029	0	36.11	0.0025	K	V	FASFIDK
15	3	1	Q6P6Q2	Keratin, type II cytoskeletal 5 OS=Rattus norvegicus GN=Krt5 PE=1 SV=1	476	61959	10	13.4	7.60	0	473.2588	944.5031	2	944.5039	-0.0009	1	32.82	0.0055	R	N	GRLDSELR
15	3	1	Q6P6Q2	Keratin, type II cytoskeletal 5 OS=Rattus norvegicus GN=Krt5 PE=1 SV=1	476	61959	10	13.4	7.60	0	513.7333	1025.4520	2	1025.4488	0.0032	0	22.58	0.028	K	V	DVDAAYMNK
15	3	1	Q6P6Q2	Keratin, type II cytoskeletal 5 OS=Rattus norvegicus GN=Krt5 PE=1 SV=1	476	61959	10	13.4	7.60	0	513.7345	1025.4545	2	1025.4488	0.0057	0	33.19	0.0026	K	V	DVDAAYMNK
15	3	1	Q6P6Q2	Keratin, type II cytoskeletal 5 OS=Rattus norvegicus GN=Krt5 PE=1 SV=1	476	61959	10	13.4	7.60	0	361.5372	1081.5896	3	1081.5920	-0.0024	1	30.44	0.0074	K	F	FASFIDKVR
15	3	1	Q6P6Q2	Keratin, type II cytoskeletal 5 OS=Rattus norvegicus GN=Krt5 PE=1 SV=1	476	61959	10	13.4	7.60	0	361.5383	1081.5931	3	1081.5920	0.0011	1	42.52	0.00048	K	F	FASFIDKVR
15	3	1	Q6P6Q2	Keratin, type II cytoskeletal 5 OS=Rattus norvegicus GN=Krt5 PE=1 SV=1	476	61959	10	13.4	7.60	1	578.2720	1154.5294	2	1154.5277	0.0016	0	43.39	0.00032	R	L	EYQELMNTK
15	3	1	Q6P6Q2	Keratin, type II cytoskeletal 5 OS=Rattus norvegicus GN=Krt5 PE=1 SV=1	476	61959	10	13.4	7.60	1	578.2737	1154.5328	2	1154.5277	0.0051	0	40.88	0.00054	R	L	EYQELMNTK
15	3	1	Q6P6Q2	Keratin, type II cytoskeletal 5 OS=Rattus norvegicus GN=Krt5 PE=1 SV=1	476	61959	10	13.4	7.60	1	597.7917	1193.5689	2	1193.5676	0.0013	0	48.68	0.00013	K	H	YEELQQTAGR
15	3	1	Q6P6Q2	Keratin, type II cytoskeletal 5 OS=Rattus norvegicus GN=Krt5 PE=1 SV=1	476	61959	10	13.4	7.60	1	597.7919	1193.5693	2	1193.5676	0.0017	0	63.04	4.6e-006	K	H	YEELQQTAGR
15	3	1	Q6P6Q2	Keratin, type II cytoskeletal 5 OS=Rattus norvegicus GN=Krt5 PE=1 SV=1	476	61959	10	13.4	7.60	1	602.3215	1202.6284	2	1202.6295	-0.0011	0	47.57	0.00016	K	T	WTLLQEQGTK
15	3	1	Q6P6Q2	Keratin, type II cytoskeletal 5 OS=Rattus norvegicus GN=Krt5 PE=1 SV=1	476	61959	10	13.4	7.60	1	602.3221	1202.6297	2	1202.6295	0.0002	0	43.99	0.00043	K	T	WTLLQEQGTK
15	3	1	Q6P6Q2	Keratin, type II cytoskeletal 5 OS=Rattus norvegicus GN=Krt5 PE=1 SV=1	476	61959	10	13.4	7.60	1	621.7874	1241.5602	2	1241.5564	0.0038	0	54.55	1.7e-005	R	Y	TEAESWYQTK
15	3	1	Q6P6Q2	Keratin, type II cytoskeletal 5 OS=Rattus norvegicus GN=Krt5 PE=1 SV=1	476	61959	10	13.4	7.60	1	641.8216	1281.6287	2	1281.6275	0.0013	0	76.14	2.2e-007	R	K	TTAENEFVMLK
15	3	1	Q6P6Q2	Keratin, type II cytoskeletal 5 OS=Rattus norvegicus GN=Krt5 PE=1 SV=1	476	61959	10	13.4	7.60	1	649.8177	1297.6208	2	1297.6224	-0.0016	0	53.83	3.4e-005	R	K	TTAENEFVMLK	Oxidation (M)	0.00000000100.0
15	3	1	Q6P6Q2	Keratin, type II cytoskeletal 5 OS=Rattus norvegicus GN=Krt5 PE=1 SV=1	476	61959	10	13.4	7.60	1	649.8180	1297.6214	2	1297.6224	-0.0010	0	81.97	5.4e-008	R	K	TTAENEFVMLK	Oxidation (M)	0.00000000100.0
15	3	1	Q6P6Q2	Keratin, type II cytoskeletal 5 OS=Rattus norvegicus GN=Krt5 PE=1 SV=1	476	61959	10	13.4	7.60	1	470.9145	1409.7218	3	1409.7224	-0.0007	1	41.33	0.00066	R	D	TTAENEFVMLKK			emPAI	0.77
15	3	2	Q6IMF3	Keratin, type II cytoskeletal 1 OS=Rattus norvegicus GN=Krt1 PE=2 SV=1	463	65190	8	9.1	8.00	0	414.2197	826.4249	2	826.4225	0.0024	0	34.02	0.004	K	V	FASFIDK
15	3	2	Q6IMF3	Keratin, type II cytoskeletal 1 OS=Rattus norvegicus GN=Krt1 PE=2 SV=1	463	65190	8	9.1	8.00	0	414.2200	826.4254	2	826.4225	0.0029	0	36.11	0.0025	K	V	FASFIDK
15	3	2	Q6IMF3	Keratin, type II cytoskeletal 1 OS=Rattus norvegicus GN=Krt1 PE=2 SV=1	463	65190	8	9.1	8.00	0	361.5372	1081.5896	3	1081.5920	-0.0024	1	30.44	0.0074	K	F	FASFIDKVR
15	3	2	Q6IMF3	Keratin, type II cytoskeletal 1 OS=Rattus norvegicus GN=Krt1 PE=2 SV=1	463	65190	8	9.1	8.00	0	361.5383	1081.5931	3	1081.5920	0.0011	1	42.52	0.00048	K	F	FASFIDKVR
15	3	2	Q6IMF3	Keratin, type II cytoskeletal 1 OS=Rattus norvegicus GN=Krt1 PE=2 SV=1	463	65190	8	9.1	8.00	1	571.2639	1140.5133	2	1140.5121	0.0012	0	41.06	0.00049	R	L	DYQELMNTK
15	3	2	Q6IMF3	Keratin, type II cytoskeletal 1 OS=Rattus norvegicus GN=Krt1 PE=2 SV=1	463	65190	8	9.1	8.00	1	571.2646	1140.5146	2	1140.5121	0.0025	0	33.01	0.0029	R	L	DYQELMNTK
15	3	2	Q6IMF3	Keratin, type II cytoskeletal 1 OS=Rattus norvegicus GN=Krt1 PE=2 SV=1	463	65190	8	9.1	8.00	1	579.2618	1156.5090	2	1156.5070	0.0020	0	24.63	0.013	R	L	DYQELMNTK	Oxidation (M)	0.000001000.0
15	3	2	Q6IMF3	Keratin, type II cytoskeletal 1 OS=Rattus norvegicus GN=Krt1 PE=2 SV=1	463	65190	8	9.1	8.00	1	633.3226	1264.6307	2	1264.6299	0.0008	0	68.29	1.5e-006	R	K	TNAENEFVTIK
15	3	2	Q6IMF3	Keratin, type II cytoskeletal 1 OS=Rattus norvegicus GN=Krt1 PE=2 SV=1	463	65190	8	9.1	8.00	1	422.5515	1264.6328	3	1264.6299	0.0029	0	23.57	0.044	R	K	TNAENEFVTIK
15	3	2	Q6IMF3	Keratin, type II cytoskeletal 1 OS=Rattus norvegicus GN=Krt1 PE=2 SV=1	463	65190	8	9.1	8.00	1	633.3239	1264.6333	2	1264.6299	0.0034	0	76.33	2.3e-007	R	K	TNAENEFVTIK
15	3	2	Q6IMF3	Keratin, type II cytoskeletal 1 OS=Rattus norvegicus GN=Krt1 PE=2 SV=1	463	65190	8	9.1	8.00	1	465.2505	1392.7295	3	1392.7249	0.0047	1	79.44	1.1e-007	R	D	TNAENEFVTIKK
15	3	2	Q6IMF3	Keratin, type II cytoskeletal 1 OS=Rattus norvegicus GN=Krt1 PE=2 SV=1	463	65190	8	9.1	8.00	1	697.3720	1392.7295	2	1392.7249	0.0047	1	59.06	1.2e-005	R	D	TNAENEFVTIKK
15	3	2	Q6IMF3	Keratin, type II cytoskeletal 1 OS=Rattus norvegicus GN=Krt1 PE=2 SV=1	463	65190	8	9.1	8.00	1	465.2506	1392.7300	3	1392.7249	0.0051	1	86.93	2.2e-008	R	D	TNAENEFVTIKK
15	3	2	Q6IMF3	Keratin, type II cytoskeletal 1 OS=Rattus norvegicus GN=Krt1 PE=2 SV=1	463	65190	8	9.1	8.00	1	697.3723	1392.7300	2	1392.7249	0.0051	1	87.54	1.9e-008	R	D	TNAENEFVTIKK
15	3	2	Q6IMF3	Keratin, type II cytoskeletal 1 OS=Rattus norvegicus GN=Krt1 PE=2 SV=1	463	65190	8	9.1	8.00	1	492.5883	1474.7430	3	1474.7416	0.0013	0	37.82	0.0015	K	T	WELLQQVDTSTR
15	3	2	Q6IMF3	Keratin, type II cytoskeletal 1 OS=Rattus norvegicus GN=Krt1 PE=2 SV=1	463	65190	8	9.1	8.00	1	738.3788	1474.7430	2	1474.7416	0.0013	0	66.85	1.9e-006	K	T	WELLQQVDTSTR
15	3	2	Q6IMF3	Keratin, type II cytoskeletal 1 OS=Rattus norvegicus GN=Krt1 PE=2 SV=1	463	65190	8	9.1	8.00	1	738.3791	1474.7436	2	1474.7416	0.0020	0	64.69	3.2e-006	K	T	WELLQQVDTSTR
15	3	2	Q6IMF3	Keratin, type II cytoskeletal 1 OS=Rattus norvegicus GN=Krt1 PE=2 SV=1	463	65190	8	9.1	8.00	1	738.3955	1474.7765	2	1474.7780	-0.0015	0	78.20	1.4e-007	R	W	FLEQQNQVLQTK
15	3	2	Q6IMF3	Keratin, type II cytoskeletal 1 OS=Rattus norvegicus GN=Krt1 PE=2 SV=1	463	65190	8	9.1	8.00	1	492.5994	1474.7765	3	1474.7780	-0.0015	0	49.69	0.0001	R	W	FLEQQNQVLQTK
15	3	2	Q6IMF3	Keratin, type II cytoskeletal 1 OS=Rattus norvegicus GN=Krt1 PE=2 SV=1	463	65190	8	9.1	8.00	1	738.3979	1474.7813	2	1474.7780	0.0033	0	84.06	3.6e-008	R	W	FLEQQNQVLQTK
15	3	2	Q6IMF3	Keratin, type II cytoskeletal 1 OS=Rattus norvegicus GN=Krt1 PE=2 SV=1	463	65190	8	9.1	8.00	1	492.6010	1474.7813	3	1474.7780	0.0033	0	60.29	8.6e-006	R	W	FLEQQNQVLQTK
15	3	2	Q6IMF3	Keratin, type II cytoskeletal 1 OS=Rattus norvegicus GN=Krt1 PE=2 SV=1	463	65190	8	9.1	8.00	1	508.6014	1522.7822	3	1522.7813	0.0009	1	28.21	0.014	R	L	LLRDYQELMNTK
15	3	2	Q6IMF3	Keratin, type II cytoskeletal 1 OS=Rattus norvegicus GN=Krt1 PE=2 SV=1	463	65190	8	9.1	8.00	1	508.6019	1522.7840	3	1522.7813	0.0027	1	22.90	0.052	R	L	LLRDYQELMNTK			emPAI	0.90
15	3	3	Q4FZU2	Keratin, type II cytoskeletal 6A OS=Rattus norvegicus GN=Krt6a PE=1 SV=1	223	59555	5	6.5	8.06	0	414.2197	826.4249	2	826.4225	0.0024	0	34.02	0.004	K	V	FASFIDK
15	3	3	Q4FZU2	Keratin, type II cytoskeletal 6A OS=Rattus norvegicus GN=Krt6a PE=1 SV=1	223	59555	5	6.5	8.06	0	414.2200	826.4254	2	826.4225	0.0029	0	36.11	0.0025	K	V	FASFIDK
15	3	3	Q4FZU2	Keratin, type II cytoskeletal 6A OS=Rattus norvegicus GN=Krt6a PE=1 SV=1	223	59555	5	6.5	8.06	0	473.2588	944.5031	2	944.5039	-0.0009	1	32.82	0.0055	R	N	GRLDSELR
15	3	3	Q4FZU2	Keratin, type II cytoskeletal 6A OS=Rattus norvegicus GN=Krt6a PE=1 SV=1	223	59555	5	6.5	8.06	0	513.7333	1025.4520	2	1025.4488	0.0032	0	22.58	0.028	K	V	DVDAAYMNK
15	3	3	Q4FZU2	Keratin, type II cytoskeletal 6A OS=Rattus norvegicus GN=Krt6a PE=1 SV=1	223	59555	5	6.5	8.06	0	513.7345	1025.4545	2	1025.4488	0.0057	0	33.19	0.0026	K	V	DVDAAYMNK
15	3	3	Q4FZU2	Keratin, type II cytoskeletal 6A OS=Rattus norvegicus GN=Krt6a PE=1 SV=1	223	59555	5	6.5	8.06	0	361.5372	1081.5896	3	1081.5920	-0.0024	1	30.44	0.0074	K	F	FASFIDKVR
15	3	3	Q4FZU2	Keratin, type II cytoskeletal 6A OS=Rattus norvegicus GN=Krt6a PE=1 SV=1	223	59555	5	6.5	8.06	0	361.5383	1081.5931	3	1081.5920	0.0011	1	42.52	0.00048	K	F	FASFIDKVR
15	3	3	Q4FZU2	Keratin, type II cytoskeletal 6A OS=Rattus norvegicus GN=Krt6a PE=1 SV=1	223	59555	5	6.5	8.06	1	590.3052	1178.5958	2	1178.5931	0.0027	0	65.41	2.7e-006	K	H	YEELQITAGR
15	3	3	Q4FZU2	Keratin, type II cytoskeletal 6A OS=Rattus norvegicus GN=Krt6a PE=1 SV=1	223	59555	5	6.5	8.06	1	393.8726	1178.5960	3	1178.5931	0.0028	0	32.47	0.0053	K	H	YEELQITAGR
15	3	3	Q4FZU2	Keratin, type II cytoskeletal 6A OS=Rattus norvegicus GN=Krt6a PE=1 SV=1	223	59555	5	6.5	8.06	1	590.3053	1178.5960	2	1178.5931	0.0028	0	78.86	1.2e-007	K	H	YEELQITAGR			emPAI	0.38
15	3	4	P50446	Keratin, type II cytoskeletal 6A OS=Mus musculus GN=Krt6a PE=1 SV=3	170	59641	5	6.3	8.04	0	414.2197	826.4249	2	826.4225	0.0024	0	34.02	0.004	K	V	FASFIDK
15	3	4	P50446	Keratin, type II cytoskeletal 6A OS=Mus musculus GN=Krt6a PE=1 SV=3	170	59641	5	6.3	8.04	0	414.2200	826.4254	2	826.4225	0.0029	0	36.11	0.0025	K	V	FASFIDK
15	3	4	P50446	Keratin, type II cytoskeletal 6A OS=Mus musculus GN=Krt6a PE=1 SV=3	170	59641	5	6.3	8.04	0	473.2588	944.5031	2	944.5039	-0.0009	1	32.82	0.0055	R	N	GRLDSELR
15	3	4	P50446	Keratin, type II cytoskeletal 6A OS=Mus musculus GN=Krt6a PE=1 SV=3	170	59641	5	6.3	8.04	0	513.7333	1025.4520	2	1025.4488	0.0032	0	22.58	0.028	K	V	DVDAAYMNK
15	3	4	P50446	Keratin, type II cytoskeletal 6A OS=Mus musculus GN=Krt6a PE=1 SV=3	170	59641	5	6.3	8.04	0	513.7345	1025.4545	2	1025.4488	0.0057	0	33.19	0.0026	K	V	DVDAAYMNK
15	3	4	P50446	Keratin, type II cytoskeletal 6A OS=Mus musculus GN=Krt6a PE=1 SV=3	170	59641	5	6.3	8.04	0	361.5372	1081.5896	3	1081.5920	-0.0024	1	30.44	0.0074	K	F	FASFIDKVR
15	3	4	P50446	Keratin, type II cytoskeletal 6A OS=Mus musculus GN=Krt6a PE=1 SV=3	170	59641	5	6.3	8.04	0	361.5383	1081.5931	3	1081.5920	0.0011	1	42.52	0.00048	K	F	FASFIDKVR
15	3	4	P50446	Keratin, type II cytoskeletal 6A OS=Mus musculus GN=Krt6a PE=1 SV=3	170	59641	5	6.3	8.04	1	547.2678	1092.5211	2	1092.5200	0.0011	0	26.07	0.028	K	S	AQYEDIAQR			emPAI	0.31
15	3	5	Q10758	Keratin, type II cytoskeletal 8 OS=Rattus norvegicus GN=Krt8 PE=1 SV=3	132	53985	3	3.7	5.83	0	414.2197	826.4249	2	826.4225	0.0024	0	34.02	0.004	K	V	FASFIDK
15	3	5	Q10758	Keratin, type II cytoskeletal 8 OS=Rattus norvegicus GN=Krt8 PE=1 SV=3	132	53985	3	3.7	5.83	0	414.2200	826.4254	2	826.4225	0.0029	0	36.11	0.0025	K	V	FASFIDK
15	3	5	Q10758	Keratin, type II cytoskeletal 8 OS=Rattus norvegicus GN=Krt8 PE=1 SV=3	132	53985	3	3.7	5.83	0	361.5372	1081.5896	3	1081.5920	-0.0024	1	30.44	0.0074	K	F	FASFIDKVR
15	3	5	Q10758	Keratin, type II cytoskeletal 8 OS=Rattus norvegicus GN=Krt8 PE=1 SV=3	132	53985	3	3.7	5.83	0	361.5383	1081.5931	3	1081.5920	0.0011	1	42.52	0.00048	K	F	FASFIDKVR
15	3	5	Q10758	Keratin, type II cytoskeletal 8 OS=Rattus norvegicus GN=Krt8 PE=1 SV=3	132	53985	3	3.7	5.83	1	547.2678	1092.5210	2	1092.5199	0.0011	0	53.64	4.9e-005	R	S	AQYEEIANR
15	3	5	Q10758	Keratin, type II cytoskeletal 8 OS=Rattus norvegicus GN=Krt8 PE=1 SV=3	132	53985	3	3.7	5.83	1	547.2678	1092.5211	2	1092.5199	0.0011	0	51.44	8.2e-005	R	S	AQYEEIANR			emPAI	0.19
15	3	6	Q6IG02	Keratin, type II cytoskeletal 2 epidermal OS=Rattus norvegicus GN=Krt2 PE=3 SV=1	124	69484	2	3.4	7.58	1	570.2746	1138.5347	2	1138.5328	0.0019	0	34.03	0.0032	R	L	DYQELMNVK
15	3	6	Q6IG02	Keratin, type II cytoskeletal 2 epidermal OS=Rattus norvegicus GN=Krt2 PE=3 SV=1	124	69484	2	3.4	7.58	1	627.8074	1253.6002	2	1253.6001	0.0001	0	57.69	1.3e-005	R	R	GFSSGSAVVSGGSR
15	3	6	Q6IG02	Keratin, type II cytoskeletal 2 epidermal OS=Rattus norvegicus GN=Krt2 PE=3 SV=1	124	69484	2	3.4	7.58	1	627.8078	1253.6010	2	1253.6001	0.0010	0	85.19	2.3e-008	R	R	GFSSGSAVVSGGSR
15	3	6	Q6IG02	Keratin, type II cytoskeletal 2 epidermal OS=Rattus norvegicus GN=Krt2 PE=3 SV=1	124	69484	2	3.4	7.58	1	627.8088	1253.6030	2	1253.6001	0.0030	0	89.68	8.6e-009	R	R	GFSSGSAVVSGGSR
15	3	6	Q6IG02	Keratin, type II cytoskeletal 2 epidermal OS=Rattus norvegicus GN=Krt2 PE=3 SV=1	124	69484	2	3.4	7.58	1	627.8091	1253.6037	2	1253.6001	0.0036	0	75.16	2.4e-007	R	R	GFSSGSAVVSGGSR			emPAI	0.10
15	3	7	Q3UV17	Keratin, type II cytoskeletal 2 oral OS=Mus musculus GN=Krt76 PE=2 SV=1	120	63319	3	3.0	8.68	0	414.2197	826.4249	2	826.4225	0.0024	0	34.02	0.004	K	V	FASFIDK
15	3	7	Q3UV17	Keratin, type II cytoskeletal 2 oral OS=Mus musculus GN=Krt76 PE=2 SV=1	120	63319	3	3.0	8.68	0	414.2200	826.4254	2	826.4225	0.0029	0	36.11	0.0025	K	V	FASFIDK
15	3	7	Q3UV17	Keratin, type II cytoskeletal 2 oral OS=Mus musculus GN=Krt76 PE=2 SV=1	120	63319	3	3.0	8.68	1	533.2593	1064.5041	2	1064.5138	-0.0097	0	36.68	0.0018	K	S	AQYEDIAQK
15	3	7	Q3UV17	Keratin, type II cytoskeletal 2 oral OS=Mus musculus GN=Krt76 PE=2 SV=1	120	63319	3	3.0	8.68	1	533.2635	1064.5124	2	1064.5138	-0.0014	0	41.21	0.00064	K	S	AQYEDIAQK
15	3	7	Q3UV17	Keratin, type II cytoskeletal 2 oral OS=Mus musculus GN=Krt76 PE=2 SV=1	120	63319	3	3.0	8.68	0	361.5372	1081.5896	3	1081.5920	-0.0024	1	30.44	0.0074	K	F	FASFIDKVR
15	3	7	Q3UV17	Keratin, type II cytoskeletal 2 oral OS=Mus musculus GN=Krt76 PE=2 SV=1	120	63319	3	3.0	8.68	0	361.5383	1081.5931	3	1081.5920	0.0011	1	42.52	0.00048	K	F	FASFIDKVR			emPAI	0.16
15	3	8	Q8BGZ7	Keratin, type II cytoskeletal 75 OS=Mus musculus GN=Krt75 PE=1 SV=1	107	59932	3	3.4	8.46	0	414.2197	826.4249	2	826.4225	0.0024	0	34.02	0.004	K	V	FASFIDK
15	3	8	Q8BGZ7	Keratin, type II cytoskeletal 75 OS=Mus musculus GN=Krt75 PE=1 SV=1	107	59932	3	3.4	8.46	0	414.2200	826.4254	2	826.4225	0.0029	0	36.11	0.0025	K	V	FASFIDK
15	3	8	Q8BGZ7	Keratin, type II cytoskeletal 75 OS=Mus musculus GN=Krt75 PE=1 SV=1	107	59932	3	3.4	8.46	0	361.5372	1081.5896	3	1081.5920	-0.0024	1	30.44	0.0074	K	F	FASFIDKVR
15	3	8	Q8BGZ7	Keratin, type II cytoskeletal 75 OS=Mus musculus GN=Krt75 PE=1 SV=1	107	59932	3	3.4	8.46	0	361.5383	1081.5931	3	1081.5920	0.0011	1	42.52	0.00048	K	F	FASFIDKVR
15	3	8	Q8BGZ7	Keratin, type II cytoskeletal 75 OS=Mus musculus GN=Krt75 PE=1 SV=1	107	59932	3	3.4	8.46	1	619.7907	1237.5669	2	1237.5649	0.0020	0	28.62	0.0075	R	V	NMQEVVEDFK			emPAI	0.17
15	4	1	P80317	T-complex protein 1 subunit zeta OS=Mus musculus GN=Cct6a PE=1 SV=3	403	58424	10	16.0	6.63	1	380.2504	758.4862	2	758.4902	-0.0040	0	24.40	0.0085	R	G	SVTLLVK
15	4	1	P80317	T-complex protein 1 subunit zeta OS=Mus musculus GN=Cct6a PE=1 SV=3	403	58424	10	16.0	6.63	1	392.7157	783.4168	2	783.4167	0.0002	0	24.72	0.019	K	C	FTFIEK
15	4	1	P80317	T-complex protein 1 subunit zeta OS=Mus musculus GN=Cct6a PE=1 SV=3	403	58424	10	16.0	6.63	1	392.7162	783.4178	2	783.4167	0.0011	0	25.13	0.017	K	C	FTFIEK
15	4	1	P80317	T-complex protein 1 subunit zeta OS=Mus musculus GN=Cct6a PE=1 SV=3	403	58424	10	16.0	6.63	1	458.7579	915.5013	2	915.5025	-0.0013	0	67.39	2.5e-006	R	T	ETLIDVAR
15	4	1	P80317	T-complex protein 1 subunit zeta OS=Mus musculus GN=Cct6a PE=1 SV=3	403	58424	10	16.0	6.63	1	503.7662	1005.5178	2	1005.5165	0.0013	0	37.85	0.0022	K	L	MLVSGAGDIK	Oxidation (M)	0.1000000000.0
15	4	1	P80317	T-complex protein 1 subunit zeta OS=Mus musculus GN=Cct6a PE=1 SV=3	403	58424	10	16.0	6.63	1	511.2617	1020.5089	2	1020.5087	0.0001	0	26.68	0.025	K	G	SETDTSLIR
15	4	1	P80317	T-complex protein 1 subunit zeta OS=Mus musculus GN=Cct6a PE=1 SV=3	403	58424	10	16.0	6.63	1	538.3108	1074.6070	2	1074.6073	-0.0004	0	40.00	0.00061	K	V	ALQFLEQVK
15	4	1	P80317	T-complex protein 1 subunit zeta OS=Mus musculus GN=Cct6a PE=1 SV=3	403	58424	10	16.0	6.63	1	539.7918	1077.5691	2	1077.5706	-0.0015	0	34.87	0.0029	R	E	IITEGFEAAK
15	4	1	P80317	T-complex protein 1 subunit zeta OS=Mus musculus GN=Cct6a PE=1 SV=3	403	58424	10	16.0	6.63	1	596.2898	1190.5650	2	1190.5608	0.0042	0	60.21	8.7e-006	K	S	TEVNSGFFYK
15	4	1	P80317	T-complex protein 1 subunit zeta OS=Mus musculus GN=Cct6a PE=1 SV=3	403	58424	10	16.0	6.63	1	623.8379	1245.6613	2	1245.6605	0.0008	0	53.06	5.5e-005	K	E	GIDPFSLDALAK
15	4	1	P80317	T-complex protein 1 subunit zeta OS=Mus musculus GN=Cct6a PE=1 SV=3	403	58424	10	16.0	6.63	1	488.5774	1462.7103	3	1462.7086	0.0017	1	33.31	0.0045	K	T	EMDRETLIDVAR	Oxidation (M)	0.010000000000.0	emPAI	0.73
16	1	1	O55234	Proteasome subunit beta type-5 OS=Mus musculus GN=Psmb5 PE=1 SV=3	753	28685	11	39.8	6.52	0	347.2013	692.3880	2	692.3857	0.0023	0	33.76	0.0032	R	N	IYELR
16	1	1	O55234	Proteasome subunit beta type-5 OS=Mus musculus GN=Psmb5 PE=1 SV=3	753	28685	11	39.8	6.52	0	347.2013	692.3881	2	692.3857	0.0024	0	38.08	0.0012	R	N	IYELR
16	1	1	O55234	Proteasome subunit beta type-5 OS=Mus musculus GN=Psmb5 PE=1 SV=3	753	28685	11	39.8	6.52	1	388.1913	774.3680	2	774.3660	0.0020	0	39.35	0.00077	R	V	EDGWIR
16	1	1	O55234	Proteasome subunit beta type-5 OS=Mus musculus GN=Psmb5 PE=1 SV=3	753	28685	11	39.8	6.52	1	388.1915	774.3684	2	774.3660	0.0024	0	41.75	0.00067	R	V	EDGWIR
16	1	1	O55234	Proteasome subunit beta type-5 OS=Mus musculus GN=Psmb5 PE=1 SV=3	753	28685	11	39.8	6.52	1	493.2588	984.5031	2	984.5029	0.0003	0	43.82	0.00029	R	D	AIYQATYR
16	1	1	O55234	Proteasome subunit beta type-5 OS=Mus musculus GN=Psmb5 PE=1 SV=3	753	28685	11	39.8	6.52	1	493.2593	984.5041	2	984.5029	0.0012	0	47.31	0.00013	R	D	AIYQATYR
16	1	1	O55234	Proteasome subunit beta type-5 OS=Mus musculus GN=Psmb5 PE=1 SV=3	753	28685	11	39.8	6.52	1	493.2602	984.5059	2	984.5029	0.0030	0	50.06	7.3e-005	R	D	AIYQATYR
16	1	1	O55234	Proteasome subunit beta type-5 OS=Mus musculus GN=Psmb5 PE=1 SV=3	753	28685	11	39.8	6.52	1	571.3088	1140.6030	2	1140.6040	-0.0010	1	41.16	0.00067	R	D	RAIYQATYR
16	1	1	O55234	Proteasome subunit beta type-5 OS=Mus musculus GN=Psmb5 PE=1 SV=3	753	28685	11	39.8	6.52	1	381.2083	1140.6030	3	1140.6040	-0.0010	1	52.96	4.4e-005	R	D	RAIYQATYR
16	1	1	O55234	Proteasome subunit beta type-5 OS=Mus musculus GN=Psmb5 PE=1 SV=3	753	28685	11	39.8	6.52	1	571.3102	1140.6059	2	1140.6040	0.0020	1	49.45	8.4e-005	R	D	RAIYQATYR
16	1	1	O55234	Proteasome subunit beta type-5 OS=Mus musculus GN=Psmb5 PE=1 SV=3	753	28685	11	39.8	6.52	1	621.8314	1241.6483	2	1241.6478	0.0005	0	48.02	0.0001	K	G	LLANMVYQYK
16	1	1	O55234	Proteasome subunit beta type-5 OS=Mus musculus GN=Psmb5 PE=1 SV=3	753	28685	11	39.8	6.52	1	621.8324	1241.6502	2	1241.6478	0.0024	0	63.97	2.7e-006	K	G	LLANMVYQYK
16	1	1	O55234	Proteasome subunit beta type-5 OS=Mus musculus GN=Psmb5 PE=1 SV=3	753	28685	11	39.8	6.52	1	629.8294	1257.6443	2	1257.6427	0.0016	0	58.24	1.4e-005	K	G	LLANMVYQYK	Oxidation (M)	0.0000100000.0
16	1	1	O55234	Proteasome subunit beta type-5 OS=Mus musculus GN=Psmb5 PE=1 SV=3	753	28685	11	39.8	6.52	1	629.8294	1257.6443	2	1257.6427	0.0016	0	58.19	1.4e-005	K	G	LLANMVYQYK	Oxidation (M)	0.0000100000.0
16	1	1	O55234	Proteasome subunit beta type-5 OS=Mus musculus GN=Psmb5 PE=1 SV=3	753	28685	11	39.8	6.52	1	420.2221	1257.6444	3	1257.6427	0.0017	0	22.97	0.047	K	G	LLANMVYQYK	Oxidation (M)	0.0000100000.0
16	1	1	O55234	Proteasome subunit beta type-5 OS=Mus musculus GN=Psmb5 PE=1 SV=3	753	28685	11	39.8	6.52	1	629.8299	1257.6452	2	1257.6427	0.0025	0	55.29	2.7e-005	K	G	LLANMVYQYK	Oxidation (M)	0.0000100000.0
16	1	1	O55234	Proteasome subunit beta type-5 OS=Mus musculus GN=Psmb5 PE=1 SV=3	753	28685	11	39.8	6.52	1	640.8410	1279.6673	2	1279.6772	-0.0099	0	25.44	0.026	R	K	ATAGAYIASQTVK
16	1	1	O55234	Proteasome subunit beta type-5 OS=Mus musculus GN=Psmb5 PE=1 SV=3	753	28685	11	39.8	6.52	1	427.5666	1279.6780	3	1279.6772	0.0008	0	57.65	1.3e-005	R	K	ATAGAYIASQTVK
16	1	1	O55234	Proteasome subunit beta type-5 OS=Mus musculus GN=Psmb5 PE=1 SV=3	753	28685	11	39.8	6.52	1	640.8463	1279.6780	2	1279.6772	0.0008	0	71.31	5.6e-007	R	K	ATAGAYIASQTVK
16	1	1	O55234	Proteasome subunit beta type-5 OS=Mus musculus GN=Psmb5 PE=1 SV=3	753	28685	11	39.8	6.52	1	427.5667	1279.6783	3	1279.6772	0.0011	0	59.25	9e-06	R	K	ATAGAYIASQTVK
16	1	1	O55234	Proteasome subunit beta type-5 OS=Mus musculus GN=Psmb5 PE=1 SV=3	753	28685	11	39.8	6.52	1	640.8464	1279.6783	2	1279.6772	0.0011	0	87.83	1.3e-008	R	K	ATAGAYIASQTVK
16	1	1	O55234	Proteasome subunit beta type-5 OS=Mus musculus GN=Psmb5 PE=1 SV=3	753	28685	11	39.8	6.52	1	650.3128	1298.6111	2	1298.6103	0.0008	0	118.63	7.9e-012	R	Y	VSSDNVADLHDK
16	1	1	O55234	Proteasome subunit beta type-5 OS=Mus musculus GN=Psmb5 PE=1 SV=3	753	28685	11	39.8	6.52	1	433.8785	1298.6138	3	1298.6103	0.0035	0	58.97	8.3e-006	R	Y	VSSDNVADLHDK
16	1	1	O55234	Proteasome subunit beta type-5 OS=Mus musculus GN=Psmb5 PE=1 SV=3	753	28685	11	39.8	6.52	1	433.8788	1298.6145	3	1298.6103	0.0042	0	47.15	0.00013	R	Y	VSSDNVADLHDK
16	1	1	O55234	Proteasome subunit beta type-5 OS=Mus musculus GN=Psmb5 PE=1 SV=3	753	28685	11	39.8	6.52	1	433.8794	1298.6164	3	1298.6103	0.0062	0	75.70	2e-07	R	Y	VSSDNVADLHDK
16	1	1	O55234	Proteasome subunit beta type-5 OS=Mus musculus GN=Psmb5 PE=1 SV=3	753	28685	11	39.8	6.52	1	433.8802	1298.6187	3	1298.6103	0.0084	0	75.62	1.7e-007	R	Y	VSSDNVADLHDK
16	1	1	O55234	Proteasome subunit beta type-5 OS=Mus musculus GN=Psmb5 PE=1 SV=3	753	28685	11	39.8	6.52	1	650.3166	1298.6187	2	1298.6103	0.0084	0	118.86	7.9e-012	R	Y	VSSDNVADLHDK
16	1	1	O55234	Proteasome subunit beta type-5 OS=Mus musculus GN=Psmb5 PE=1 SV=3	753	28685	11	39.8	6.52	1	713.8349	1425.6552	2	1425.6525	0.0027	0	55.57	1.8e-005	R	I	GPGLYYVDSEGNR
16	1	1	O55234	Proteasome subunit beta type-5 OS=Mus musculus GN=Psmb5 PE=1 SV=3	753	28685	11	39.8	6.52	1	713.8350	1425.6554	2	1425.6525	0.0029	0	55.65	1.8e-005	R	I	GPGLYYVDSEGNR
16	1	1	O55234	Proteasome subunit beta type-5 OS=Mus musculus GN=Psmb5 PE=1 SV=3	753	28685	11	39.8	6.52	1	713.8351	1425.6557	2	1425.6525	0.0033	0	62.00	4.1e-006	R	I	GPGLYYVDSEGNR
16	1	1	O55234	Proteasome subunit beta type-5 OS=Mus musculus GN=Psmb5 PE=1 SV=3	753	28685	11	39.8	6.52	1	476.2261	1425.6565	3	1425.6525	0.0040	0	43.11	0.00031	R	I	GPGLYYVDSEGNR
16	1	1	O55234	Proteasome subunit beta type-5 OS=Mus musculus GN=Psmb5 PE=1 SV=3	753	28685	11	39.8	6.52	1	476.2267	1425.6583	3	1425.6525	0.0058	0	53.57	3.1e-005	R	I	GPGLYYVDSEGNR
16	1	1	O55234	Proteasome subunit beta type-5 OS=Mus musculus GN=Psmb5 PE=1 SV=3	753	28685	11	39.8	6.52	1	713.8364	1425.6583	2	1425.6525	0.0058	0	67.93	1.1e-006	R	I	GPGLYYVDSEGNR
16	1	1	O55234	Proteasome subunit beta type-5 OS=Mus musculus GN=Psmb5 PE=1 SV=3	753	28685	11	39.8	6.52	1	528.2593	1581.7562	3	1581.7536	0.0026	1	57.84	1.3e-005	K	I	RGPGLYYVDSEGNR
16	1	1	O55234	Proteasome subunit beta type-5 OS=Mus musculus GN=Psmb5 PE=1 SV=3	753	28685	11	39.8	6.52	1	528.2597	1581.7574	3	1581.7536	0.0039	1	47.98	0.00013	K	I	RGPGLYYVDSEGNR
16	1	1	O55234	Proteasome subunit beta type-5 OS=Mus musculus GN=Psmb5 PE=1 SV=3	753	28685	11	39.8	6.52	1	528.2602	1581.7589	3	1581.7536	0.0054	1	55.59	2.1e-005	K	I	RGPGLYYVDSEGNR
16	1	1	O55234	Proteasome subunit beta type-5 OS=Mus musculus GN=Psmb5 PE=1 SV=3	753	28685	11	39.8	6.52	1	791.8867	1581.7589	2	1581.7536	0.0054	1	37.19	0.0015	K	I	RGPGLYYVDSEGNR
16	1	1	O55234	Proteasome subunit beta type-5 OS=Mus musculus GN=Psmb5 PE=1 SV=3	753	28685	11	39.8	6.52	1	791.8876	1581.7607	2	1581.7536	0.0072	1	28.04	0.013	K	I	RGPGLYYVDSEGNR
16	1	1	O55234	Proteasome subunit beta type-5 OS=Mus musculus GN=Psmb5 PE=1 SV=3	753	28685	11	39.8	6.52	1	830.3543	1658.6940	2	1658.6925	0.0015	0	75.17	5.2e-008	K	R	GMGLSMGTMICGWDK	Oxidation (M)	0.010000000000000.0
16	1	1	O55234	Proteasome subunit beta type-5 OS=Mus musculus GN=Psmb5 PE=1 SV=3	753	28685	11	39.8	6.52	1	830.3544	1658.6942	2	1658.6925	0.0017	0	45.16	5.3e-005	K	R	GMGLSMGTMICGWDK	Oxidation (M)	0.000001000000000.0
16	1	1	O55234	Proteasome subunit beta type-5 OS=Mus musculus GN=Psmb5 PE=1 SV=3	753	28685	11	39.8	6.52	1	830.3544	1658.6942	2	1658.6925	0.0017	0	78.50	2.5e-008	K	R	GMGLSMGTMICGWDK	Oxidation (M)	0.000001000000000.0
16	1	1	O55234	Proteasome subunit beta type-5 OS=Mus musculus GN=Psmb5 PE=1 SV=3	753	28685	11	39.8	6.52	1	830.3545	1658.6945	2	1658.6925	0.0019	0	81.73	1.2e-008	K	R	GMGLSMGTMICGWDK	Oxidation (M)	0.010000000000000.0
16	1	1	O55234	Proteasome subunit beta type-5 OS=Mus musculus GN=Psmb5 PE=1 SV=3	753	28685	11	39.8	6.52	1	838.3514	1674.6882	2	1674.6874	0.0008	0	87.80	1.7e-009	K	R	GMGLSMGTMICGWDK	2 Oxidation (M)	0.010001000000000.0
16	1	1	O55234	Proteasome subunit beta type-5 OS=Mus musculus GN=Psmb5 PE=1 SV=3	753	28685	11	39.8	6.52	1	838.3515	1674.6885	2	1674.6874	0.0011	0	62.21	6e-07	K	R	GMGLSMGTMICGWDK	2 Oxidation (M)	0.000001001000000.0
16	1	1	O55234	Proteasome subunit beta type-5 OS=Mus musculus GN=Psmb5 PE=1 SV=3	753	28685	11	39.8	6.52	1	838.3516	1674.6886	2	1674.6874	0.0012	0	107.66	1.7e-011	K	R	GMGLSMGTMICGWDK	2 Oxidation (M)	0.010001000000000.0
16	1	1	O55234	Proteasome subunit beta type-5 OS=Mus musculus GN=Psmb5 PE=1 SV=3	753	28685	11	39.8	6.52	1	838.3522	1674.6898	2	1674.6874	0.0024	0	63.69	4.3e-007	K	R	GMGLSMGTMICGWDK	2 Oxidation (M)	0.000001001000000.0
16	1	1	O55234	Proteasome subunit beta type-5 OS=Mus musculus GN=Psmb5 PE=1 SV=3	753	28685	11	39.8	6.52	1	838.3549	1674.6952	2	1674.6874	0.0078	0	101.42	7.2e-011	K	R	GMGLSMGTMICGWDK	2 Oxidation (M)	0.010000001000000.0
16	1	1	O55234	Proteasome subunit beta type-5 OS=Mus musculus GN=Psmb5 PE=1 SV=3	753	28685	11	39.8	6.52	1	846.3496	1690.6847	2	1690.6823	0.0024	0	80.88	8.2e-009	K	R	GMGLSMGTMICGWDK	3 Oxidation (M)	0.010001001000000.0
16	1	1	O55234	Proteasome subunit beta type-5 OS=Mus musculus GN=Psmb5 PE=1 SV=3	753	28685	11	39.8	6.52	1	846.3518	1690.6890	2	1690.6823	0.0067	0	91.06	7.8e-010	K	R	GMGLSMGTMICGWDK	3 Oxidation (M)	0.010001001000000.0
16	1	1	O55234	Proteasome subunit beta type-5 OS=Mus musculus GN=Psmb5 PE=1 SV=3	753	28685	11	39.8	6.52	1	714.0062	2138.9967	3	2138.9943	0.0024	0	65.64	1.7e-006	R	G	ISGTAFSVGSGSVYAYGVMDR	Oxidation (M)	0.000000000000000000100.0
16	1	1	O55234	Proteasome subunit beta type-5 OS=Mus musculus GN=Psmb5 PE=1 SV=3	753	28685	11	39.8	6.52	1	714.0065	2138.9976	3	2138.9943	0.0033	0	59.85	6.3e-006	R	G	ISGTAFSVGSGSVYAYGVMDR	Oxidation (M)	0.000000000000000000100.0	emPAI	7.24
17	1	1	P70372	ELAV-like protein 1 OS=Mus musculus GN=Elavl1 PE=1 SV=2	363	36317	7	18.7	9.12	1	331.7002	661.3858	2	661.3911	-0.0054	0	31.95	0.0052	R	F	GVAFIR
17	1	1	P70372	ELAV-like protein 1 OS=Mus musculus GN=Elavl1 PE=1 SV=2	363	36317	7	18.7	9.12	1	331.7016	661.3886	2	661.3911	-0.0026	0	32.08	0.0053	R	F	GVAFIR
17	1	1	P70372	ELAV-like protein 1 OS=Mus musculus GN=Elavl1 PE=1 SV=2	363	36317	7	18.7	9.12	1	331.7027	661.3909	2	661.3911	-0.0003	0	47.68	0.00011	R	F	GVAFIR
17	1	1	P70372	ELAV-like protein 1 OS=Mus musculus GN=Elavl1 PE=1 SV=2	363	36317	7	18.7	9.12	1	417.7568	833.4991	2	833.5011	-0.0020	0	48.22	6.7e-005	K	T	ILQVSFK
17	1	1	P70372	ELAV-like protein 1 OS=Mus musculus GN=Elavl1 PE=1 SV=2	363	36317	7	18.7	9.12	1	417.7577	833.5009	2	833.5011	-0.0002	0	42.04	0.00026	K	T	ILQVSFK
17	1	1	P70372	ELAV-like protein 1 OS=Mus musculus GN=Elavl1 PE=1 SV=2	363	36317	7	18.7	9.12	1	417.7582	833.5019	2	833.5011	0.0009	0	35.94	0.0011	K	T	ILQVSFK
17	1	1	P70372	ELAV-like protein 1 OS=Mus musculus GN=Elavl1 PE=1 SV=2	363	36317	7	18.7	9.12	1	472.7779	943.5412	2	943.5451	-0.0039	0	60.07	1.3e-005	R	L	AISTLNGLR
17	1	1	P70372	ELAV-like protein 1 OS=Mus musculus GN=Elavl1 PE=1 SV=2	363	36317	7	18.7	9.12	1	499.7179	997.4213	2	997.4175	0.0038	0	29.58	0.0025	K	F	DVEDMFSR
17	1	1	P70372	ELAV-like protein 1 OS=Mus musculus GN=Elavl1 PE=1 SV=2	363	36317	7	18.7	9.12	1	499.7186	997.4226	2	997.4175	0.0051	0	32.74	0.0014	K	F	DVEDMFSR
17	1	1	P70372	ELAV-like protein 1 OS=Mus musculus GN=Elavl1 PE=1 SV=2	363	36317	7	18.7	9.12	1	502.2510	1002.4875	2	1002.4883	-0.0008	0	21.37	0.047	K	N	FAANPNQNK
17	1	1	P70372	ELAV-like protein 1 OS=Mus musculus GN=Elavl1 PE=1 SV=2	363	36317	7	18.7	9.12	1	507.7138	1013.4131	2	1013.4124	0.0006	0	37.15	0.00021	K	F	DVEDMFSR	Oxidation (M)	0.00001000.0
17	1	1	P70372	ELAV-like protein 1 OS=Mus musculus GN=Elavl1 PE=1 SV=2	363	36317	7	18.7	9.12	1	507.7142	1013.4137	2	1013.4124	0.0013	0	55.41	4.3e-006	K	F	DVEDMFSR	Oxidation (M)	0.00001000.0
17	1	1	P70372	ELAV-like protein 1 OS=Mus musculus GN=Elavl1 PE=1 SV=2	363	36317	7	18.7	9.12	1	507.7142	1013.4138	2	1013.4124	0.0014	0	29.46	0.0017	K	F	DVEDMFSR	Oxidation (M)	0.00001000.0
17	1	1	P70372	ELAV-like protein 1 OS=Mus musculus GN=Elavl1 PE=1 SV=2	363	36317	7	18.7	9.12	1	507.7147	1013.4148	2	1013.4124	0.0024	0	29.56	0.0017	K	F	DVEDMFSR	Oxidation (M)	0.00001000.0
17	1	1	P70372	ELAV-like protein 1 OS=Mus musculus GN=Elavl1 PE=1 SV=2	363	36317	7	18.7	9.12	1	507.7149	1013.4152	2	1013.4124	0.0028	0	31.95	0.00086	K	F	DVEDMFSR	Oxidation (M)	0.00001000.0
17	1	1	P70372	ELAV-like protein 1 OS=Mus musculus GN=Elavl1 PE=1 SV=2	363	36317	7	18.7	9.12	1	507.7149	1013.4153	2	1013.4124	0.0029	0	25.43	0.0039	K	F	DVEDMFSR	Oxidation (M)	0.00001000.0
17	1	1	P70372	ELAV-like protein 1 OS=Mus musculus GN=Elavl1 PE=1 SV=2	363	36317	7	18.7	9.12	1	507.7157	1013.4169	2	1013.4124	0.0045	0	28.09	0.0019	K	F	DVEDMFSR	Oxidation (M)	0.00001000.0
17	1	1	P70372	ELAV-like protein 1 OS=Mus musculus GN=Elavl1 PE=1 SV=2	363	36317	7	18.7	9.12	1	594.8323	1187.6501	2	1187.6510	-0.0009	0	33.66	0.0041	R	G	VLVDQTTGLSR
17	1	1	P70372	ELAV-like protein 1 OS=Mus musculus GN=Elavl1 PE=1 SV=2	363	36317	7	18.7	9.12	1	594.8326	1187.6507	2	1187.6510	-0.0003	0	62.32	5.9e-006	R	G	VLVDQTTGLSR
17	1	1	P70372	ELAV-like protein 1 OS=Mus musculus GN=Elavl1 PE=1 SV=2	363	36317	7	18.7	9.12	1	594.8331	1187.6517	2	1187.6510	0.0007	0	70.84	6.8e-007	R	G	VLVDQTTGLSR
17	1	1	P70372	ELAV-like protein 1 OS=Mus musculus GN=Elavl1 PE=1 SV=2	363	36317	7	18.7	9.12	1	594.8332	1187.6519	2	1187.6510	0.0009	0	71.83	5.4e-007	R	G	VLVDQTTGLSR
17	1	1	P70372	ELAV-like protein 1 OS=Mus musculus GN=Elavl1 PE=1 SV=2	363	36317	7	18.7	9.12	1	594.8334	1187.6523	2	1187.6510	0.0013	0	71.75	5.5e-007	R	G	VLVDQTTGLSR
17	1	1	P70372	ELAV-like protein 1 OS=Mus musculus GN=Elavl1 PE=1 SV=2	363	36317	7	18.7	9.12	1	594.8335	1187.6524	2	1187.6510	0.0014	0	71.77	5.5e-007	R	G	VLVDQTTGLSR
17	1	1	P70372	ELAV-like protein 1 OS=Mus musculus GN=Elavl1 PE=1 SV=2	363	36317	7	18.7	9.12	1	594.8336	1187.6527	2	1187.6510	0.0017	0	71.72	5.6e-007	R	G	VLVDQTTGLSR
17	1	1	P70372	ELAV-like protein 1 OS=Mus musculus GN=Elavl1 PE=1 SV=2	363	36317	7	18.7	9.12	1	594.8337	1187.6529	2	1187.6510	0.0019	0	71.52	5.8e-007	R	G	VLVDQTTGLSR
17	1	1	P70372	ELAV-like protein 1 OS=Mus musculus GN=Elavl1 PE=1 SV=2	363	36317	7	18.7	9.12	1	609.8270	1217.6395	2	1217.6404	-0.0009	0	58.48	1.6e-005	K	T	DANLYISGLPR
17	1	1	P70372	ELAV-like protein 1 OS=Mus musculus GN=Elavl1 PE=1 SV=2	363	36317	7	18.7	9.12	1	609.8277	1217.6408	2	1217.6404	0.0004	0	42.61	0.00063	K	T	DANLYISGLPR			emPAI	0.95
17	2	1	P04256	Heterogeneous nuclear ribonucleoprotein A1 OS=Rattus norvegicus GN=Hnrnpa1 PE=1 SV=3	277	34362	4	13.4	9.20	1	367.2318	732.4491	2	732.4534	-0.0044	0	37.11	0.00035	K	E	IFVGGIK
17	2	1	P04256	Heterogeneous nuclear ribonucleoprotein A1 OS=Rattus norvegicus GN=Hnrnpa1 PE=1 SV=3	277	34362	4	13.4	9.20	1	367.2337	732.4529	2	732.4534	-0.0005	0	28.34	0.0037	K	E	IFVGGIK
17	2	1	P04256	Heterogeneous nuclear ribonucleoprotein A1 OS=Rattus norvegicus GN=Hnrnpa1 PE=1 SV=3	277	34362	4	13.4	9.20	1	367.2340	732.4535	2	732.4534	0.0001	0	32.35	0.0015	K	E	IFVGGIK
17	2	1	P04256	Heterogeneous nuclear ribonucleoprotein A1 OS=Rattus norvegicus GN=Hnrnpa1 PE=1 SV=3	277	34362	4	13.4	9.20	1	367.2343	732.4540	2	732.4534	0.0006	0	37.33	0.00047	K	E	IFVGGIK
17	2	1	P04256	Heterogeneous nuclear ribonucleoprotein A1 OS=Rattus norvegicus GN=Hnrnpa1 PE=1 SV=3	277	34362	4	13.4	9.20	1	525.2315	1048.4484	2	1048.4502	-0.0017	0	26.94	0.0053	R	I	DYFEQYGK
17	2	1	P04256	Heterogeneous nuclear ribonucleoprotein A1 OS=Rattus norvegicus GN=Hnrnpa1 PE=1 SV=3	277	34362	4	13.4	9.20	1	525.2326	1048.4507	2	1048.4502	0.0005	0	24.89	0.0099	R	I	DYFEQYGK
17	2	1	P04256	Heterogeneous nuclear ribonucleoprotein A1 OS=Rattus norvegicus GN=Hnrnpa1 PE=1 SV=3	277	34362	4	13.4	9.20	1	525.2328	1048.4511	2	1048.4502	0.0009	0	33.77	0.0013	R	I	DYFEQYGK
17	2	1	P04256	Heterogeneous nuclear ribonucleoprotein A1 OS=Rattus norvegicus GN=Hnrnpa1 PE=1 SV=3	277	34362	4	13.4	9.20	1	525.2328	1048.4511	2	1048.4502	0.0010	0	30.63	0.0027	R	I	DYFEQYGK
17	2	1	P04256	Heterogeneous nuclear ribonucleoprotein A1 OS=Rattus norvegicus GN=Hnrnpa1 PE=1 SV=3	277	34362	4	13.4	9.20	1	525.2335	1048.4525	2	1048.4502	0.0023	0	30.59	0.0028	R	I	DYFEQYGK
17	2	1	P04256	Heterogeneous nuclear ribonucleoprotein A1 OS=Rattus norvegicus GN=Hnrnpa1 PE=1 SV=3	277	34362	4	13.4	9.20	1	617.8212	1233.6279	2	1233.6275	0.0004	0	61.67	8.5e-006	K	G	IEVIEIMTDR	Oxidation (M)	0.0000001000.0
17	2	1	P04256	Heterogeneous nuclear ribonucleoprotein A1 OS=Rattus norvegicus GN=Hnrnpa1 PE=1 SV=3	277	34362	4	13.4	9.20	1	617.8215	1233.6285	2	1233.6275	0.0011	0	63.74	5.4e-006	K	G	IEVIEIMTDR	Oxidation (M)	0.0000001000.0
17	2	1	P04256	Heterogeneous nuclear ribonucleoprotein A1 OS=Rattus norvegicus GN=Hnrnpa1 PE=1 SV=3	277	34362	4	13.4	9.20	1	847.8541	1693.6937	2	1693.6928	0.0008	0	130.66	9.4e-014	R	R	NQGGYGGSSSSSSYGSGR
17	2	1	P04256	Heterogeneous nuclear ribonucleoprotein A1 OS=Rattus norvegicus GN=Hnrnpa1 PE=1 SV=3	277	34362	4	13.4	9.20	1	565.5719	1693.6938	3	1693.6928	0.0010	0	60.78	9.2e-007	R	R	NQGGYGGSSSSSSYGSGR
17	2	1	P04256	Heterogeneous nuclear ribonucleoprotein A1 OS=Rattus norvegicus GN=Hnrnpa1 PE=1 SV=3	277	34362	4	13.4	9.20	1	565.5721	1693.6946	3	1693.6928	0.0018	0	99.85	1.2e-010	R	R	NQGGYGGSSSSSSYGSGR
17	2	1	P04256	Heterogeneous nuclear ribonucleoprotein A1 OS=Rattus norvegicus GN=Hnrnpa1 PE=1 SV=3	277	34362	4	13.4	9.20	1	847.8546	1693.6946	2	1693.6928	0.0018	0	141.86	7.5e-015	R	R	NQGGYGGSSSSSSYGSGR			emPAI	0.55
17	2	1	P49312	Heterogeneous nuclear ribonucleoprotein A1 OS=Mus musculus GN=Hnrnpa1 PE=1 SV=2	277	34289	4	13.4	9.27	1	367.2318	732.4491	2	732.4534	-0.0044	0	37.11	0.00035	K	E	IFVGGIK
17	2	1	P49312	Heterogeneous nuclear ribonucleoprotein A1 OS=Mus musculus GN=Hnrnpa1 PE=1 SV=2	277	34289	4	13.4	9.27	1	367.2337	732.4529	2	732.4534	-0.0005	0	28.34	0.0037	K	E	IFVGGIK
17	2	1	P49312	Heterogeneous nuclear ribonucleoprotein A1 OS=Mus musculus GN=Hnrnpa1 PE=1 SV=2	277	34289	4	13.4	9.27	1	367.2340	732.4535	2	732.4534	0.0001	0	32.35	0.0015	K	E	IFVGGIK
17	2	1	P49312	Heterogeneous nuclear ribonucleoprotein A1 OS=Mus musculus GN=Hnrnpa1 PE=1 SV=2	277	34289	4	13.4	9.27	1	367.2343	732.4540	2	732.4534	0.0006	0	37.33	0.00047	K	E	IFVGGIK
17	2	1	P49312	Heterogeneous nuclear ribonucleoprotein A1 OS=Mus musculus GN=Hnrnpa1 PE=1 SV=2	277	34289	4	13.4	9.27	1	525.2315	1048.4484	2	1048.4502	-0.0017	0	26.94	0.0053	R	I	DYFEQYGK
17	2	1	P49312	Heterogeneous nuclear ribonucleoprotein A1 OS=Mus musculus GN=Hnrnpa1 PE=1 SV=2	277	34289	4	13.4	9.27	1	525.2326	1048.4507	2	1048.4502	0.0005	0	24.89	0.0099	R	I	DYFEQYGK
17	2	1	P49312	Heterogeneous nuclear ribonucleoprotein A1 OS=Mus musculus GN=Hnrnpa1 PE=1 SV=2	277	34289	4	13.4	9.27	1	525.2328	1048.4511	2	1048.4502	0.0009	0	33.77	0.0013	R	I	DYFEQYGK
17	2	1	P49312	Heterogeneous nuclear ribonucleoprotein A1 OS=Mus musculus GN=Hnrnpa1 PE=1 SV=2	277	34289	4	13.4	9.27	1	525.2328	1048.4511	2	1048.4502	0.0010	0	30.63	0.0027	R	I	DYFEQYGK
17	2	1	P49312	Heterogeneous nuclear ribonucleoprotein A1 OS=Mus musculus GN=Hnrnpa1 PE=1 SV=2	277	34289	4	13.4	9.27	1	525.2335	1048.4525	2	1048.4502	0.0023	0	30.59	0.0028	R	I	DYFEQYGK
17	2	1	P49312	Heterogeneous nuclear ribonucleoprotein A1 OS=Mus musculus GN=Hnrnpa1 PE=1 SV=2	277	34289	4	13.4	9.27	1	617.8212	1233.6279	2	1233.6275	0.0004	0	61.67	8.5e-006	K	G	IEVIEIMTDR	Oxidation (M)	0.0000001000.0
17	2	1	P49312	Heterogeneous nuclear ribonucleoprotein A1 OS=Mus musculus GN=Hnrnpa1 PE=1 SV=2	277	34289	4	13.4	9.27	1	617.8215	1233.6285	2	1233.6275	0.0011	0	63.74	5.4e-006	K	G	IEVIEIMTDR	Oxidation (M)	0.0000001000.0
17	2	1	P49312	Heterogeneous nuclear ribonucleoprotein A1 OS=Mus musculus GN=Hnrnpa1 PE=1 SV=2	277	34289	4	13.4	9.27	1	847.8541	1693.6937	2	1693.6928	0.0008	0	130.66	9.4e-014	R	R	NQGGYGGSSSSSSYGSGR
17	2	1	P49312	Heterogeneous nuclear ribonucleoprotein A1 OS=Mus musculus GN=Hnrnpa1 PE=1 SV=2	277	34289	4	13.4	9.27	1	565.5719	1693.6938	3	1693.6928	0.0010	0	60.78	9.2e-007	R	R	NQGGYGGSSSSSSYGSGR
17	2	1	P49312	Heterogeneous nuclear ribonucleoprotein A1 OS=Mus musculus GN=Hnrnpa1 PE=1 SV=2	277	34289	4	13.4	9.27	1	565.5721	1693.6946	3	1693.6928	0.0018	0	99.85	1.2e-010	R	R	NQGGYGGSSSSSSYGSGR
17	2	1	P49312	Heterogeneous nuclear ribonucleoprotein A1 OS=Mus musculus GN=Hnrnpa1 PE=1 SV=2	277	34289	4	13.4	9.27	1	847.8546	1693.6946	2	1693.6928	0.0018	0	141.86	7.5e-015	R	R	NQGGYGGSSSSSSYGSGR
18	1	1	O09061	Proteasome subunit beta type-1 OS=Mus musculus GN=Psmb1 PE=1 SV=1	549	26583	10	40.4	7.67	1	367.2180	732.4214	2	732.4204	0.0010	0	28.63	0.012	R	E	ICIVTK
18	1	1	O09061	Proteasome subunit beta type-1 OS=Mus musculus GN=Psmb1 PE=1 SV=1	549	26583	10	40.4	7.67	1	367.2182	732.4218	2	732.4204	0.0014	0	32.58	0.0049	R	E	ICIVTK
18	1	1	O09061	Proteasome subunit beta type-1 OS=Mus musculus GN=Psmb1 PE=1 SV=1	549	26583	10	40.4	7.67	1	422.2322	842.4498	2	842.4498	0.0000	0	44.14	0.00022	R	K	EETVPLR
18	1	1	O09061	Proteasome subunit beta type-1 OS=Mus musculus GN=Psmb1 PE=1 SV=1	549	26583	10	40.4	7.67	1	422.2328	842.4511	2	842.4498	0.0013	0	44.17	0.00022	R	K	EETVPLR
18	1	1	O09061	Proteasome subunit beta type-1 OS=Mus musculus GN=Psmb1 PE=1 SV=1	549	26583	10	40.4	7.67	1	422.2332	842.4518	2	842.4498	0.0021	0	48.88	6.3e-005	R	K	EETVPLR
18	1	1	O09061	Proteasome subunit beta type-1 OS=Mus musculus GN=Psmb1 PE=1 SV=1	549	26583	10	40.4	7.67	1	324.5228	970.5465	3	970.5447	0.0018	1	31.61	0.0067	R	D	EETVPLRK
18	1	1	O09061	Proteasome subunit beta type-1 OS=Mus musculus GN=Psmb1 PE=1 SV=1	549	26583	10	40.4	7.67	1	504.2595	1006.5044	2	1006.5083	-0.0039	0	53.52	6.2e-005	K	D	DVFISAAER
18	1	1	O09061	Proteasome subunit beta type-1 OS=Mus musculus GN=Psmb1 PE=1 SV=1	549	26583	10	40.4	7.67	1	504.2615	1006.5084	2	1006.5083	0.0000	0	31.12	0.01	K	D	DVFISAAER
18	1	1	O09061	Proteasome subunit beta type-1 OS=Mus musculus GN=Psmb1 PE=1 SV=1	549	26583	10	40.4	7.67	1	504.2618	1006.5091	2	1006.5083	0.0007	0	28.93	0.016	K	D	DVFISAAER
18	1	1	O09061	Proteasome subunit beta type-1 OS=Mus musculus GN=Psmb1 PE=1 SV=1	549	26583	10	40.4	7.67	1	504.2634	1006.5122	2	1006.5083	0.0039	0	55.57	4e-05	K	D	DVFISAAER
18	1	1	O09061	Proteasome subunit beta type-1 OS=Mus musculus GN=Psmb1 PE=1 SV=1	549	26583	10	40.4	7.67	1	504.2634	1006.5123	2	1006.5083	0.0039	0	55.62	3.9e-005	K	D	DVFISAAER
18	1	1	O09061	Proteasome subunit beta type-1 OS=Mus musculus GN=Psmb1 PE=1 SV=1	549	26583	10	40.4	7.67	1	505.2504	1008.4862	2	1008.4876	-0.0014	0	34.92	0.0031	R	I	DVYTGDALR
18	1	1	O09061	Proteasome subunit beta type-1 OS=Mus musculus GN=Psmb1 PE=1 SV=1	549	26583	10	40.4	7.67	1	505.2514	1008.4883	2	1008.4876	0.0007	0	38.02	0.0015	R	I	DVYTGDALR
18	1	1	O09061	Proteasome subunit beta type-1 OS=Mus musculus GN=Psmb1 PE=1 SV=1	549	26583	10	40.4	7.67	1	505.2523	1008.4900	2	1008.4876	0.0024	0	27.60	0.018	R	I	DVYTGDALR
18	1	1	O09061	Proteasome subunit beta type-1 OS=Mus musculus GN=Psmb1 PE=1 SV=1	549	26583	10	40.4	7.67	1	505.2533	1008.4920	2	1008.4876	0.0043	0	45.40	0.00026	R	I	DVYTGDALR
18	1	1	O09061	Proteasome subunit beta type-1 OS=Mus musculus GN=Psmb1 PE=1 SV=1	549	26583	10	40.4	7.67	1	382.8687	1145.5841	3	1145.5829	0.0012	0	25.53	0.034	R	D	LSEGFSIHTR
18	1	1	O09061	Proteasome subunit beta type-1 OS=Mus musculus GN=Psmb1 PE=1 SV=1	549	26583	10	40.4	7.67	1	382.8690	1145.5851	3	1145.5829	0.0022	0	40.42	0.0011	R	D	LSEGFSIHTR
18	1	1	O09061	Proteasome subunit beta type-1 OS=Mus musculus GN=Psmb1 PE=1 SV=1	549	26583	10	40.4	7.67	1	382.8693	1145.5860	3	1145.5829	0.0031	0	53.47	6.1e-005	R	D	LSEGFSIHTR
18	1	1	O09061	Proteasome subunit beta type-1 OS=Mus musculus GN=Psmb1 PE=1 SV=1	549	26583	10	40.4	7.67	1	573.8003	1145.5860	2	1145.5829	0.0031	0	54.87	4.4e-005	R	D	LSEGFSIHTR
18	1	1	O09061	Proteasome subunit beta type-1 OS=Mus musculus GN=Psmb1 PE=1 SV=1	549	26583	10	40.4	7.67	1	382.8694	1145.5865	3	1145.5829	0.0036	0	57.95	2.2e-005	R	D	LSEGFSIHTR
18	1	1	O09061	Proteasome subunit beta type-1 OS=Mus musculus GN=Psmb1 PE=1 SV=1	549	26583	10	40.4	7.67	1	433.5753	1297.7041	3	1297.6990	0.0051	1	36.93	0.0016	K	K	EGIREETVPLR
18	1	1	O09061	Proteasome subunit beta type-1 OS=Mus musculus GN=Psmb1 PE=1 SV=1	549	26583	10	40.4	7.67	1	649.8593	1297.7041	2	1297.6990	0.0051	1	48.02	0.00012	K	K	EGIREETVPLR
18	1	1	O09061	Proteasome subunit beta type-1 OS=Mus musculus GN=Psmb1 PE=1 SV=1	549	26583	10	40.4	7.67	1	433.5758	1297.7057	3	1297.6990	0.0067	1	32.53	0.0041	K	K	EGIREETVPLR
18	1	1	O09061	Proteasome subunit beta type-1 OS=Mus musculus GN=Psmb1 PE=1 SV=1	549	26583	10	40.4	7.67	1	649.8601	1297.7057	2	1297.6990	0.0067	1	48.43	0.0001	K	K	EGIREETVPLR
18	1	1	O09061	Proteasome subunit beta type-1 OS=Mus musculus GN=Psmb1 PE=1 SV=1	549	26583	10	40.4	7.67	1	773.3672	1544.7199	2	1544.7260	-0.0060	0	36.12	0.0016	K	D	GAVYSFDPVGSYQR
18	1	1	O09061	Proteasome subunit beta type-1 OS=Mus musculus GN=Psmb1 PE=1 SV=1	549	26583	10	40.4	7.67	1	515.9169	1544.7290	3	1544.7260	0.0030	0	75.06	2.6e-007	K	D	GAVYSFDPVGSYQR
18	1	1	O09061	Proteasome subunit beta type-1 OS=Mus musculus GN=Psmb1 PE=1 SV=1	549	26583	10	40.4	7.67	1	773.3718	1544.7290	2	1544.7260	0.0030	0	71.99	5.2e-007	K	D	GAVYSFDPVGSYQR
18	1	1	O09061	Proteasome subunit beta type-1 OS=Mus musculus GN=Psmb1 PE=1 SV=1	549	26583	10	40.4	7.67	1	515.9175	1544.7308	3	1544.7260	0.0048	0	68.65	1.1e-006	K	D	GAVYSFDPVGSYQR
18	1	1	O09061	Proteasome subunit beta type-1 OS=Mus musculus GN=Psmb1 PE=1 SV=1	549	26583	10	40.4	7.67	1	773.3727	1544.7308	2	1544.7260	0.0048	0	87.90	1.3e-008	K	D	GAVYSFDPVGSYQR
18	1	1	O09061	Proteasome subunit beta type-1 OS=Mus musculus GN=Psmb1 PE=1 SV=1	549	26583	10	40.4	7.67	1	773.3728	1544.7310	2	1544.7260	0.0051	0	44.83	0.00026	K	D	GAVYSFDPVGSYQR
18	1	1	O09061	Proteasome subunit beta type-1 OS=Mus musculus GN=Psmb1 PE=1 SV=1	549	26583	10	40.4	7.67	1	622.6352	1864.8839	3	1864.8812	0.0027	0	41.65	0.00046	K	I	TVIGCSGFHGDCLTLTK
18	1	1	O09061	Proteasome subunit beta type-1 OS=Mus musculus GN=Psmb1 PE=1 SV=1	549	26583	10	40.4	7.67	1	622.6356	1864.8850	3	1864.8812	0.0039	0	43.01	0.00035	K	I	TVIGCSGFHGDCLTLTK
18	1	1	O09061	Proteasome subunit beta type-1 OS=Mus musculus GN=Psmb1 PE=1 SV=1	549	26583	10	40.4	7.67	1	674.0104	2019.0094	3	2019.0095	-0.0001	0	40.42	0.00072	K	N	AGGSASAMLQPLLDNQVGFK	Oxidation (M)	0.00000001000000000000.0
18	1	1	O09061	Proteasome subunit beta type-1 OS=Mus musculus GN=Psmb1 PE=1 SV=1	549	26583	10	40.4	7.67	1	674.0110	2019.0111	3	2019.0095	0.0016	0	75.57	2.1e-007	K	N	AGGSASAMLQPLLDNQVGFK	Oxidation (M)	0.00000001000000000000.0
18	1	1	O09061	Proteasome subunit beta type-1 OS=Mus musculus GN=Psmb1 PE=1 SV=1	549	26583	10	40.4	7.67	1	1010.5128	2019.0111	2	2019.0095	0.0016	0	98.03	1.2e-009	K	N	AGGSASAMLQPLLDNQVGFK	Oxidation (M)	0.00000001000000000000.0
18	1	1	O09061	Proteasome subunit beta type-1 OS=Mus musculus GN=Psmb1 PE=1 SV=1	549	26583	10	40.4	7.67	1	1010.5137	2019.0129	2	2019.0095	0.0034	0	92.87	3.9e-009	K	N	AGGSASAMLQPLLDNQVGFK	Oxidation (M)	0.00000001000000000000.0
18	1	1	O09061	Proteasome subunit beta type-1 OS=Mus musculus GN=Psmb1 PE=1 SV=1	549	26583	10	40.4	7.67	1	674.0116	2019.0129	3	2019.0095	0.0034	0	82.73	4e-08	K	N	AGGSASAMLQPLLDNQVGFK	Oxidation (M)	0.00000001000000000000.0	emPAI	3.98
18	1	1	P18421	Proteasome subunit beta type-1 OS=Rattus norvegicus GN=Psmb1 PE=1 SV=3	549	26690	10	40.4	6.90	1	367.2180	732.4214	2	732.4204	0.0010	0	28.63	0.012	R	E	ICIVTK
18	1	1	P18421	Proteasome subunit beta type-1 OS=Rattus norvegicus GN=Psmb1 PE=1 SV=3	549	26690	10	40.4	6.90	1	367.2182	732.4218	2	732.4204	0.0014	0	32.58	0.0049	R	E	ICIVTK
18	1	1	P18421	Proteasome subunit beta type-1 OS=Rattus norvegicus GN=Psmb1 PE=1 SV=3	549	26690	10	40.4	6.90	1	422.2322	842.4498	2	842.4498	0.0000	0	44.14	0.00022	R	K	EETVPLR
18	1	1	P18421	Proteasome subunit beta type-1 OS=Rattus norvegicus GN=Psmb1 PE=1 SV=3	549	26690	10	40.4	6.90	1	422.2328	842.4511	2	842.4498	0.0013	0	44.17	0.00022	R	K	EETVPLR
18	1	1	P18421	Proteasome subunit beta type-1 OS=Rattus norvegicus GN=Psmb1 PE=1 SV=3	549	26690	10	40.4	6.90	1	422.2332	842.4518	2	842.4498	0.0021	0	48.88	6.3e-005	R	K	EETVPLR
18	1	1	P18421	Proteasome subunit beta type-1 OS=Rattus norvegicus GN=Psmb1 PE=1 SV=3	549	26690	10	40.4	6.90	1	324.5228	970.5465	3	970.5447	0.0018	1	31.61	0.0067	R	D	EETVPLRK
18	1	1	P18421	Proteasome subunit beta type-1 OS=Rattus norvegicus GN=Psmb1 PE=1 SV=3	549	26690	10	40.4	6.90	1	504.2595	1006.5044	2	1006.5083	-0.0039	0	53.52	6.2e-005	K	D	DVFISAAER
18	1	1	P18421	Proteasome subunit beta type-1 OS=Rattus norvegicus GN=Psmb1 PE=1 SV=3	549	26690	10	40.4	6.90	1	504.2615	1006.5084	2	1006.5083	0.0000	0	31.12	0.01	K	D	DVFISAAER
18	1	1	P18421	Proteasome subunit beta type-1 OS=Rattus norvegicus GN=Psmb1 PE=1 SV=3	549	26690	10	40.4	6.90	1	504.2618	1006.5091	2	1006.5083	0.0007	0	28.93	0.016	K	D	DVFISAAER
18	1	1	P18421	Proteasome subunit beta type-1 OS=Rattus norvegicus GN=Psmb1 PE=1 SV=3	549	26690	10	40.4	6.90	1	504.2634	1006.5122	2	1006.5083	0.0039	0	55.57	4e-05	K	D	DVFISAAER
18	1	1	P18421	Proteasome subunit beta type-1 OS=Rattus norvegicus GN=Psmb1 PE=1 SV=3	549	26690	10	40.4	6.90	1	504.2634	1006.5123	2	1006.5083	0.0039	0	55.62	3.9e-005	K	D	DVFISAAER
18	1	1	P18421	Proteasome subunit beta type-1 OS=Rattus norvegicus GN=Psmb1 PE=1 SV=3	549	26690	10	40.4	6.90	1	505.2504	1008.4862	2	1008.4876	-0.0014	0	34.92	0.0031	R	I	DVYTGDALR
18	1	1	P18421	Proteasome subunit beta type-1 OS=Rattus norvegicus GN=Psmb1 PE=1 SV=3	549	26690	10	40.4	6.90	1	505.2514	1008.4883	2	1008.4876	0.0007	0	38.02	0.0015	R	I	DVYTGDALR
18	1	1	P18421	Proteasome subunit beta type-1 OS=Rattus norvegicus GN=Psmb1 PE=1 SV=3	549	26690	10	40.4	6.90	1	505.2523	1008.4900	2	1008.4876	0.0024	0	27.60	0.018	R	I	DVYTGDALR
18	1	1	P18421	Proteasome subunit beta type-1 OS=Rattus norvegicus GN=Psmb1 PE=1 SV=3	549	26690	10	40.4	6.90	1	505.2533	1008.4920	2	1008.4876	0.0043	0	45.40	0.00026	R	I	DVYTGDALR
18	1	1	P18421	Proteasome subunit beta type-1 OS=Rattus norvegicus GN=Psmb1 PE=1 SV=3	549	26690	10	40.4	6.90	1	382.8687	1145.5841	3	1145.5829	0.0012	0	25.53	0.034	R	D	LSEGFSIHTR
18	1	1	P18421	Proteasome subunit beta type-1 OS=Rattus norvegicus GN=Psmb1 PE=1 SV=3	549	26690	10	40.4	6.90	1	382.8690	1145.5851	3	1145.5829	0.0022	0	40.42	0.0011	R	D	LSEGFSIHTR
18	1	1	P18421	Proteasome subunit beta type-1 OS=Rattus norvegicus GN=Psmb1 PE=1 SV=3	549	26690	10	40.4	6.90	1	382.8693	1145.5860	3	1145.5829	0.0031	0	53.47	6.1e-005	R	D	LSEGFSIHTR
18	1	1	P18421	Proteasome subunit beta type-1 OS=Rattus norvegicus GN=Psmb1 PE=1 SV=3	549	26690	10	40.4	6.90	1	573.8003	1145.5860	2	1145.5829	0.0031	0	54.87	4.4e-005	R	D	LSEGFSIHTR
18	1	1	P18421	Proteasome subunit beta type-1 OS=Rattus norvegicus GN=Psmb1 PE=1 SV=3	549	26690	10	40.4	6.90	1	382.8694	1145.5865	3	1145.5829	0.0036	0	57.95	2.2e-005	R	D	LSEGFSIHTR
18	1	1	P18421	Proteasome subunit beta type-1 OS=Rattus norvegicus GN=Psmb1 PE=1 SV=3	549	26690	10	40.4	6.90	1	433.5753	1297.7041	3	1297.6990	0.0051	1	36.93	0.0016	K	K	EGIREETVPLR
18	1	1	P18421	Proteasome subunit beta type-1 OS=Rattus norvegicus GN=Psmb1 PE=1 SV=3	549	26690	10	40.4	6.90	1	649.8593	1297.7041	2	1297.6990	0.0051	1	48.02	0.00012	K	K	EGIREETVPLR
18	1	1	P18421	Proteasome subunit beta type-1 OS=Rattus norvegicus GN=Psmb1 PE=1 SV=3	549	26690	10	40.4	6.90	1	433.5758	1297.7057	3	1297.6990	0.0067	1	32.53	0.0041	K	K	EGIREETVPLR
18	1	1	P18421	Proteasome subunit beta type-1 OS=Rattus norvegicus GN=Psmb1 PE=1 SV=3	549	26690	10	40.4	6.90	1	649.8601	1297.7057	2	1297.6990	0.0067	1	48.43	0.0001	K	K	EGIREETVPLR
18	1	1	P18421	Proteasome subunit beta type-1 OS=Rattus norvegicus GN=Psmb1 PE=1 SV=3	549	26690	10	40.4	6.90	1	773.3672	1544.7199	2	1544.7260	-0.0060	0	36.12	0.0016	K	D	GAVYSFDPVGSYQR
18	1	1	P18421	Proteasome subunit beta type-1 OS=Rattus norvegicus GN=Psmb1 PE=1 SV=3	549	26690	10	40.4	6.90	1	515.9169	1544.7290	3	1544.7260	0.0030	0	75.06	2.6e-007	K	D	GAVYSFDPVGSYQR
18	1	1	P18421	Proteasome subunit beta type-1 OS=Rattus norvegicus GN=Psmb1 PE=1 SV=3	549	26690	10	40.4	6.90	1	773.3718	1544.7290	2	1544.7260	0.0030	0	71.99	5.2e-007	K	D	GAVYSFDPVGSYQR
18	1	1	P18421	Proteasome subunit beta type-1 OS=Rattus norvegicus GN=Psmb1 PE=1 SV=3	549	26690	10	40.4	6.90	1	515.9175	1544.7308	3	1544.7260	0.0048	0	68.65	1.1e-006	K	D	GAVYSFDPVGSYQR
18	1	1	P18421	Proteasome subunit beta type-1 OS=Rattus norvegicus GN=Psmb1 PE=1 SV=3	549	26690	10	40.4	6.90	1	773.3727	1544.7308	2	1544.7260	0.0048	0	87.90	1.3e-008	K	D	GAVYSFDPVGSYQR
18	1	1	P18421	Proteasome subunit beta type-1 OS=Rattus norvegicus GN=Psmb1 PE=1 SV=3	549	26690	10	40.4	6.90	1	773.3728	1544.7310	2	1544.7260	0.0051	0	44.83	0.00026	K	D	GAVYSFDPVGSYQR
18	1	1	P18421	Proteasome subunit beta type-1 OS=Rattus norvegicus GN=Psmb1 PE=1 SV=3	549	26690	10	40.4	6.90	1	622.6352	1864.8839	3	1864.8812	0.0027	0	41.65	0.00046	K	I	TVIGCSGFHGDCLTLTK
18	1	1	P18421	Proteasome subunit beta type-1 OS=Rattus norvegicus GN=Psmb1 PE=1 SV=3	549	26690	10	40.4	6.90	1	622.6356	1864.8850	3	1864.8812	0.0039	0	43.01	0.00035	K	I	TVIGCSGFHGDCLTLTK
18	1	1	P18421	Proteasome subunit beta type-1 OS=Rattus norvegicus GN=Psmb1 PE=1 SV=3	549	26690	10	40.4	6.90	1	674.0104	2019.0094	3	2019.0095	-0.0001	0	40.42	0.00072	K	N	AGGSASAMLQPLLDNQVGFK	Oxidation (M)	0.00000001000000000000.0
18	1	1	P18421	Proteasome subunit beta type-1 OS=Rattus norvegicus GN=Psmb1 PE=1 SV=3	549	26690	10	40.4	6.90	1	674.0110	2019.0111	3	2019.0095	0.0016	0	75.57	2.1e-007	K	N	AGGSASAMLQPLLDNQVGFK	Oxidation (M)	0.00000001000000000000.0
18	1	1	P18421	Proteasome subunit beta type-1 OS=Rattus norvegicus GN=Psmb1 PE=1 SV=3	549	26690	10	40.4	6.90	1	1010.5128	2019.0111	2	2019.0095	0.0016	0	98.03	1.2e-009	K	N	AGGSASAMLQPLLDNQVGFK	Oxidation (M)	0.00000001000000000000.0
18	1	1	P18421	Proteasome subunit beta type-1 OS=Rattus norvegicus GN=Psmb1 PE=1 SV=3	549	26690	10	40.4	6.90	1	1010.5137	2019.0129	2	2019.0095	0.0034	0	92.87	3.9e-009	K	N	AGGSASAMLQPLLDNQVGFK	Oxidation (M)	0.00000001000000000000.0
18	1	1	P18421	Proteasome subunit beta type-1 OS=Rattus norvegicus GN=Psmb1 PE=1 SV=3	549	26690	10	40.4	6.90	1	674.0116	2019.0129	3	2019.0095	0.0034	0	82.73	4e-08	K	N	AGGSASAMLQPLLDNQVGFK	Oxidation (M)	0.00000001000000000000.0
19	1	1	Q91VN4	MICOS complex subunit Mic25 OS=Mus musculus GN=Chchd6 PE=2 SV=2	568	30175	8	24.2	8.67	1	343.2204	684.4263	2	684.4283	-0.0019	0	28.58	0.0081	R	L	VLQGIR
19	1	1	Q91VN4	MICOS complex subunit Mic25 OS=Mus musculus GN=Chchd6 PE=2 SV=2	568	30175	8	24.2	8.67	1	343.2216	684.4287	2	684.4283	0.0005	0	43.18	0.00028	R	L	VLQGIR
19	1	1	Q91VN4	MICOS complex subunit Mic25 OS=Mus musculus GN=Chchd6 PE=2 SV=2	568	30175	8	24.2	8.67	1	452.2492	902.4839	2	902.4821	0.0018	0	48.46	0.00019	R	M	LSESVVNR
19	1	1	Q91VN4	MICOS complex subunit Mic25 OS=Mus musculus GN=Chchd6 PE=2 SV=2	568	30175	8	24.2	8.67	1	452.2494	902.4842	2	902.4821	0.0021	0	59.57	1.5e-005	R	M	LSESVVNR
19	1	1	Q91VN4	MICOS complex subunit Mic25 OS=Mus musculus GN=Chchd6 PE=2 SV=2	568	30175	8	24.2	8.67	1	635.7666	1269.5186	2	1269.5183	0.0003	0	60.67	9.4e-007	R	V	VSFEMDEEER
19	1	1	Q91VN4	MICOS complex subunit Mic25 OS=Mus musculus GN=Chchd6 PE=2 SV=2	568	30175	8	24.2	8.67	1	635.7673	1269.5200	2	1269.5183	0.0017	0	60.23	1e-06	R	V	VSFEMDEEER
19	1	1	Q91VN4	MICOS complex subunit Mic25 OS=Mus musculus GN=Chchd6 PE=2 SV=2	568	30175	8	24.2	8.67	1	643.7639	1285.5133	2	1285.5132	0.0000	0	82.04	6.3e-009	R	V	VSFEMDEEER	Oxidation (M)	0.0000100000.0
19	1	1	Q91VN4	MICOS complex subunit Mic25 OS=Mus musculus GN=Chchd6 PE=2 SV=2	568	30175	8	24.2	8.67	1	643.7643	1285.5140	2	1285.5132	0.0008	0	64.74	3.4e-007	R	V	VSFEMDEEER	Oxidation (M)	0.0000100000.0
19	1	1	Q91VN4	MICOS complex subunit Mic25 OS=Mus musculus GN=Chchd6 PE=2 SV=2	568	30175	8	24.2	8.67	1	444.8900	1331.6480	3	1331.6470	0.0011	0	33.69	0.0036	K	A	LSSQQFHEAASK
19	1	1	Q91VN4	MICOS complex subunit Mic25 OS=Mus musculus GN=Chchd6 PE=2 SV=2	568	30175	8	24.2	8.67	1	666.8313	1331.6480	2	1331.6470	0.0011	0	103.54	3.7e-010	K	A	LSSQQFHEAASK
19	1	1	Q91VN4	MICOS complex subunit Mic25 OS=Mus musculus GN=Chchd6 PE=2 SV=2	568	30175	8	24.2	8.67	1	444.8912	1331.6517	3	1331.6470	0.0047	0	78.85	1.3e-007	K	A	LSSQQFHEAASK
19	1	1	Q91VN4	MICOS complex subunit Mic25 OS=Mus musculus GN=Chchd6 PE=2 SV=2	568	30175	8	24.2	8.67	1	666.8331	1331.6517	2	1331.6470	0.0047	0	99.91	1e-09	K	A	LSSQQFHEAASK
19	1	1	Q91VN4	MICOS complex subunit Mic25 OS=Mus musculus GN=Chchd6 PE=2 SV=2	568	30175	8	24.2	8.67	1	476.2147	1425.6222	3	1425.6194	0.0028	1	37.88	0.00046	R	V	RVSFEMDEEER
19	1	1	Q91VN4	MICOS complex subunit Mic25 OS=Mus musculus GN=Chchd6 PE=2 SV=2	568	30175	8	24.2	8.67	1	481.5461	1441.6164	3	1441.6143	0.0020	1	48.45	2.7e-005	R	V	RVSFEMDEEER	Oxidation (M)	0.00000100000.0
19	1	1	Q91VN4	MICOS complex subunit Mic25 OS=Mus musculus GN=Chchd6 PE=2 SV=2	568	30175	8	24.2	8.67	1	523.9511	1568.8314	3	1568.8345	-0.0030	0	88.82	1.2e-008	R	C	VEPVCSGLQAQILR
19	1	1	Q91VN4	MICOS complex subunit Mic25 OS=Mus musculus GN=Chchd6 PE=2 SV=2	568	30175	8	24.2	8.67	1	785.4230	1568.8314	2	1568.8345	-0.0030	0	79.42	1e-07	R	C	VEPVCSGLQAQILR
19	1	1	Q91VN4	MICOS complex subunit Mic25 OS=Mus musculus GN=Chchd6 PE=2 SV=2	568	30175	8	24.2	8.67	1	785.4251	1568.8357	2	1568.8345	0.0012	0	47.01	0.00016	R	C	VEPVCSGLQAQILR
19	1	1	Q91VN4	MICOS complex subunit Mic25 OS=Mus musculus GN=Chchd6 PE=2 SV=2	568	30175	8	24.2	8.67	1	523.9525	1568.8357	3	1568.8345	0.0012	0	23.87	0.033	R	C	VEPVCSGLQAQILR
19	1	1	Q91VN4	MICOS complex subunit Mic25 OS=Mus musculus GN=Chchd6 PE=2 SV=2	568	30175	8	24.2	8.67	1	559.9604	1676.8593	3	1676.8556	0.0037	0	50.13	7.8e-005	R	A	DHLHEVLLCSDLVK
19	1	1	Q91VN4	MICOS complex subunit Mic25 OS=Mus musculus GN=Chchd6 PE=2 SV=2	568	30175	8	24.2	8.67	1	559.9606	1676.8598	3	1676.8556	0.0042	0	59.86	8.3e-006	R	A	DHLHEVLLCSDLVK
19	1	1	Q91VN4	MICOS complex subunit Mic25 OS=Mus musculus GN=Chchd6 PE=2 SV=2	568	30175	8	24.2	8.67	1	575.9870	1724.9391	3	1724.9356	0.0035	1	73.45	2e-07	R	C	RVEPVCSGLQAQILR
19	1	1	Q91VN4	MICOS complex subunit Mic25 OS=Mus musculus GN=Chchd6 PE=2 SV=2	568	30175	8	24.2	8.67	1	575.9873	1724.9400	3	1724.9356	0.0044	1	82.70	2.3e-008	R	C	RVEPVCSGLQAQILR			emPAI	2.30
19	2	1	Q99JW4	LIM and senescent cell antigen-like-containing domain protein 1 OS=Mus musculus GN=Lims1 PE=1 SV=3	449	39097	10	34.2	8.43	1	373.7235	745.4324	2	745.4374	-0.0050	0	22.00	0.063	K	K	FPLELK
19	2	1	Q99JW4	LIM and senescent cell antigen-like-containing domain protein 1 OS=Mus musculus GN=Lims1 PE=1 SV=3	449	39097	10	34.2	8.43	1	373.7242	745.4338	2	745.4374	-0.0036	0	34.04	0.0041	K	K	FPLELK
19	2	1	Q99JW4	LIM and senescent cell antigen-like-containing domain protein 1 OS=Mus musculus GN=Lims1 PE=1 SV=3	449	39097	10	34.2	8.43	1	373.7256	745.4367	2	745.4374	-0.0007	0	26.85	0.015	K	K	FPLELK
19	2	1	Q99JW4	LIM and senescent cell antigen-like-containing domain protein 1 OS=Mus musculus GN=Lims1 PE=1 SV=3	449	39097	10	34.2	8.43	1	373.7258	745.4370	2	745.4374	-0.0004	0	35.50	0.0021	K	K	FPLELK
19	2	1	Q99JW4	LIM and senescent cell antigen-like-containing domain protein 1 OS=Mus musculus GN=Lims1 PE=1 SV=3	449	39097	10	34.2	8.43	1	568.7545	1135.4944	2	1135.4937	0.0007	0	33.78	0.0014	K	R	MGVPICGACR	Oxidation (M)	0.1000000000.0
19	2	1	Q99JW4	LIM and senescent cell antigen-like-containing domain protein 1 OS=Mus musculus GN=Lims1 PE=1 SV=3	449	39097	10	34.2	8.43	1	568.7548	1135.4951	2	1135.4937	0.0014	0	41.39	0.00024	K	R	MGVPICGACR	Oxidation (M)	0.1000000000.0
19	2	1	Q99JW4	LIM and senescent cell antigen-like-containing domain protein 1 OS=Mus musculus GN=Lims1 PE=1 SV=3	449	39097	10	34.2	8.43	1	381.8628	1142.5665	3	1142.5655	0.0010	0	30.61	0.0069	K	H	CEKPFLGHR
19	2	1	Q99JW4	LIM and senescent cell antigen-like-containing domain protein 1 OS=Mus musculus GN=Lims1 PE=1 SV=3	449	39097	10	34.2	8.43	1	622.3481	1242.6816	2	1242.6820	-0.0003	0	59.29	1e-05	R	A	VIEGDVVSALNK
19	2	1	Q99JW4	LIM and senescent cell antigen-like-containing domain protein 1 OS=Mus musculus GN=Lims1 PE=1 SV=3	449	39097	10	34.2	8.43	1	415.2348	1242.6827	3	1242.6820	0.0007	0	28.71	0.012	R	A	VIEGDVVSALNK
19	2	1	Q99JW4	LIM and senescent cell antigen-like-containing domain protein 1 OS=Mus musculus GN=Lims1 PE=1 SV=3	449	39097	10	34.2	8.43	1	622.3486	1242.6827	2	1242.6820	0.0007	0	95.88	2.2e-009	R	A	VIEGDVVSALNK
19	2	1	Q99JW4	LIM and senescent cell antigen-like-containing domain protein 1 OS=Mus musculus GN=Lims1 PE=1 SV=3	449	39097	10	34.2	8.43	1	464.5420	1390.6042	3	1390.6010	0.0032	0	26.36	0.0067	K	M	GELYCLPCHDK
19	2	1	Q99JW4	LIM and senescent cell antigen-like-containing domain protein 1 OS=Mus musculus GN=Lims1 PE=1 SV=3	449	39097	10	34.2	8.43	1	467.2308	1398.6706	3	1398.6676	0.0030	0	55.83	1.9e-005	K	K	FVEFDMKPVCK
19	2	1	Q99JW4	LIM and senescent cell antigen-like-containing domain protein 1 OS=Mus musculus GN=Lims1 PE=1 SV=3	449	39097	10	34.2	8.43	1	472.5620	1414.6642	3	1414.6625	0.0017	0	44.75	0.00019	K	K	FVEFDMKPVCK	Oxidation (M)	0.00000100000.0
19	2	1	Q99JW4	LIM and senescent cell antigen-like-containing domain protein 1 OS=Mus musculus GN=Lims1 PE=1 SV=3	449	39097	10	34.2	8.43	1	472.5621	1414.6645	3	1414.6625	0.0020	0	35.82	0.0015	K	K	FVEFDMKPVCK	Oxidation (M)	0.00000100000.0
19	2	1	Q99JW4	LIM and senescent cell antigen-like-containing domain protein 1 OS=Mus musculus GN=Lims1 PE=1 SV=3	449	39097	10	34.2	8.43	1	480.8997	1439.6773	3	1439.6768	0.0005	0	21.44	0.045	K	C	QWHVEHFVCAK
19	2	1	Q99JW4	LIM and senescent cell antigen-like-containing domain protein 1 OS=Mus musculus GN=Lims1 PE=1 SV=3	449	39097	10	34.2	8.43	1	516.8892	1547.6458	3	1547.6398	0.0060	0	37.57	0.0004	K	C	AMNNSWHPECFR
19	2	1	Q99JW4	LIM and senescent cell antigen-like-containing domain protein 1 OS=Mus musculus GN=Lims1 PE=1 SV=3	449	39097	10	34.2	8.43	1	522.2196	1563.6369	3	1563.6347	0.0022	0	25.42	0.0029	K	C	AMNNSWHPECFR	Oxidation (M)	0.010000000000.0
19	2	1	Q99JW4	LIM and senescent cell antigen-like-containing domain protein 1 OS=Mus musculus GN=Lims1 PE=1 SV=3	449	39097	10	34.2	8.43	1	528.6141	1582.8206	3	1582.8177	0.0028	0	58.51	1.1e-005	K	N	CHAIIDEQPLIFK
19	2	1	Q99JW4	LIM and senescent cell antigen-like-containing domain protein 1 OS=Mus musculus GN=Lims1 PE=1 SV=3	449	39097	10	34.2	8.43	1	649.2634	1944.7683	3	1944.7632	0.0051	0	46.11	2.4e-005	K	E	NDPYHPDHFNCANCGK			emPAI	1.73
19	3	1	P10126	Elongation factor 1-alpha 1 OS=Mus musculus GN=Eef1a1 PE=1 SV=3	446	50424	9	18.0	9.10	1	390.7111	779.4076	2	779.4065	0.0011	0	24.34	0.026	R	E	YEEIVK
19	3	1	P10126	Elongation factor 1-alpha 1 OS=Mus musculus GN=Eef1a1 PE=1 SV=3	446	50424	9	18.0	9.10	1	390.7114	779.4083	2	779.4065	0.0018	0	27.45	0.011	R	E	YEEIVK
19	3	1	P10126	Elongation factor 1-alpha 1 OS=Mus musculus GN=Eef1a1 PE=1 SV=3	446	50424	9	18.0	9.10	1	420.2296	838.4446	2	838.4436	0.0010	0	35.75	0.0021	K	K	EVSTYIK
19	3	1	P10126	Elongation factor 1-alpha 1 OS=Mus musculus GN=Eef1a1 PE=1 SV=3	446	50424	9	18.0	9.10	1	435.7743	869.5340	2	869.5334	0.0006	0	44.84	0.00012	K	M	QLIVGVNK
19	3	1	P10126	Elongation factor 1-alpha 1 OS=Mus musculus GN=Eef1a1 PE=1 SV=3	446	50424	9	18.0	9.10	1	457.7864	913.5582	2	913.5597	-0.0015	0	44.63	0.00016	R	A	QTVAVGVIK
19	3	1	P10126	Elongation factor 1-alpha 1 OS=Mus musculus GN=Eef1a1 PE=1 SV=3	446	50424	9	18.0	9.10	1	488.2796	974.5446	2	974.5437	0.0009	0	30.14	0.0074	R	I	LPLQDVYK
19	3	1	P10126	Elongation factor 1-alpha 1 OS=Mus musculus GN=Eef1a1 PE=1 SV=3	446	50424	9	18.0	9.10	1	488.2798	974.5450	2	974.5437	0.0013	0	44.71	0.00026	R	I	LPLQDVYK
19	3	1	P10126	Elongation factor 1-alpha 1 OS=Mus musculus GN=Eef1a1 PE=1 SV=3	446	50424	9	18.0	9.10	1	513.3085	1024.6024	2	1024.6030	-0.0006	0	61.35	1.8e-006	K	V	IGGIGTVPVGR
19	3	1	P10126	Elongation factor 1-alpha 1 OS=Mus musculus GN=Eef1a1 PE=1 SV=3	446	50424	9	18.0	9.10	1	513.3094	1024.6042	2	1024.6030	0.0013	0	74.69	1.1e-007	K	V	IGGIGTVPVGR
19	3	1	P10126	Elongation factor 1-alpha 1 OS=Mus musculus GN=Eef1a1 PE=1 SV=3	446	50424	9	18.0	9.10	1	560.8043	1119.5941	2	1119.5924	0.0016	0	46.82	0.00021	K	C	STTTGHLIYK
19	3	1	P10126	Elongation factor 1-alpha 1 OS=Mus musculus GN=Eef1a1 PE=1 SV=3	446	50424	9	18.0	9.10	1	374.2053	1119.5941	3	1119.5924	0.0016	0	39.64	0.0011	K	C	STTTGHLIYK
19	3	1	P10126	Elongation factor 1-alpha 1 OS=Mus musculus GN=Eef1a1 PE=1 SV=3	446	50424	9	18.0	9.10	1	657.8745	1313.7345	2	1313.7343	0.0002	0	61.22	5.3e-006	R	Q	EHALLAYTLGVK
19	3	1	P10126	Elongation factor 1-alpha 1 OS=Mus musculus GN=Eef1a1 PE=1 SV=3	446	50424	9	18.0	9.10	1	438.9188	1313.7345	3	1313.7343	0.0002	0	61.72	4.7e-006	R	Q	EHALLAYTLGVK
19	3	1	P10126	Elongation factor 1-alpha 1 OS=Mus musculus GN=Eef1a1 PE=1 SV=3	446	50424	9	18.0	9.10	1	468.9137	1403.7193	3	1403.7197	-0.0005	0	65.06	3.3e-006	K	D	YYVTIIDAPGHR
19	3	1	P10126	Elongation factor 1-alpha 1 OS=Mus musculus GN=Eef1a1 PE=1 SV=3	446	50424	9	18.0	9.10	1	468.9144	1403.7213	3	1403.7197	0.0015	0	50.07	0.00011	K	D	YYVTIIDAPGHR
19	3	1	P10126	Elongation factor 1-alpha 1 OS=Mus musculus GN=Eef1a1 PE=1 SV=3	446	50424	9	18.0	9.10	1	702.8679	1403.7213	2	1403.7197	0.0015	0	38.80	0.0014	K	D	YYVTIIDAPGHR			emPAI	1.06
19	3	1	P62629	Elongation factor 1-alpha 1 OS=Cricetulus griseus GN=EEF1A1 PE=2 SV=1	446	50424	9	18.0	9.10	1	390.7111	779.4076	2	779.4065	0.0011	0	24.34	0.026	R	E	YEEIVK
19	3	1	P62629	Elongation factor 1-alpha 1 OS=Cricetulus griseus GN=EEF1A1 PE=2 SV=1	446	50424	9	18.0	9.10	1	390.7114	779.4083	2	779.4065	0.0018	0	27.45	0.011	R	E	YEEIVK
19	3	1	P62629	Elongation factor 1-alpha 1 OS=Cricetulus griseus GN=EEF1A1 PE=2 SV=1	446	50424	9	18.0	9.10	1	420.2296	838.4446	2	838.4436	0.0010	0	35.75	0.0021	K	K	EVSTYIK
19	3	1	P62629	Elongation factor 1-alpha 1 OS=Cricetulus griseus GN=EEF1A1 PE=2 SV=1	446	50424	9	18.0	9.10	1	435.7743	869.5340	2	869.5334	0.0006	0	44.84	0.00012	K	M	QLIVGVNK
19	3	1	P62629	Elongation factor 1-alpha 1 OS=Cricetulus griseus GN=EEF1A1 PE=2 SV=1	446	50424	9	18.0	9.10	1	457.7864	913.5582	2	913.5597	-0.0015	0	44.63	0.00016	R	A	QTVAVGVIK
19	3	1	P62629	Elongation factor 1-alpha 1 OS=Cricetulus griseus GN=EEF1A1 PE=2 SV=1	446	50424	9	18.0	9.10	1	488.2796	974.5446	2	974.5437	0.0009	0	30.14	0.0074	R	I	LPLQDVYK
19	3	1	P62629	Elongation factor 1-alpha 1 OS=Cricetulus griseus GN=EEF1A1 PE=2 SV=1	446	50424	9	18.0	9.10	1	488.2798	974.5450	2	974.5437	0.0013	0	44.71	0.00026	R	I	LPLQDVYK
19	3	1	P62629	Elongation factor 1-alpha 1 OS=Cricetulus griseus GN=EEF1A1 PE=2 SV=1	446	50424	9	18.0	9.10	1	513.3085	1024.6024	2	1024.6030	-0.0006	0	61.35	1.8e-006	K	V	IGGIGTVPVGR
19	3	1	P62629	Elongation factor 1-alpha 1 OS=Cricetulus griseus GN=EEF1A1 PE=2 SV=1	446	50424	9	18.0	9.10	1	513.3094	1024.6042	2	1024.6030	0.0013	0	74.69	1.1e-007	K	V	IGGIGTVPVGR
19	3	1	P62629	Elongation factor 1-alpha 1 OS=Cricetulus griseus GN=EEF1A1 PE=2 SV=1	446	50424	9	18.0	9.10	1	560.8043	1119.5941	2	1119.5924	0.0016	0	46.82	0.00021	K	C	STTTGHLIYK
19	3	1	P62629	Elongation factor 1-alpha 1 OS=Cricetulus griseus GN=EEF1A1 PE=2 SV=1	446	50424	9	18.0	9.10	1	374.2053	1119.5941	3	1119.5924	0.0016	0	39.64	0.0011	K	C	STTTGHLIYK
19	3	1	P62629	Elongation factor 1-alpha 1 OS=Cricetulus griseus GN=EEF1A1 PE=2 SV=1	446	50424	9	18.0	9.10	1	657.8745	1313.7345	2	1313.7343	0.0002	0	61.22	5.3e-006	R	Q	EHALLAYTLGVK
19	3	1	P62629	Elongation factor 1-alpha 1 OS=Cricetulus griseus GN=EEF1A1 PE=2 SV=1	446	50424	9	18.0	9.10	1	438.9188	1313.7345	3	1313.7343	0.0002	0	61.72	4.7e-006	R	Q	EHALLAYTLGVK
19	3	1	P62629	Elongation factor 1-alpha 1 OS=Cricetulus griseus GN=EEF1A1 PE=2 SV=1	446	50424	9	18.0	9.10	1	468.9137	1403.7193	3	1403.7197	-0.0005	0	65.06	3.3e-006	K	D	YYVTIIDAPGHR
19	3	1	P62629	Elongation factor 1-alpha 1 OS=Cricetulus griseus GN=EEF1A1 PE=2 SV=1	446	50424	9	18.0	9.10	1	468.9144	1403.7213	3	1403.7197	0.0015	0	50.07	0.00011	K	D	YYVTIIDAPGHR
19	3	1	P62629	Elongation factor 1-alpha 1 OS=Cricetulus griseus GN=EEF1A1 PE=2 SV=1	446	50424	9	18.0	9.10	1	702.8679	1403.7213	2	1403.7197	0.0015	0	38.80	0.0014	K	D	YYVTIIDAPGHR
19	3	1	P62630	Elongation factor 1-alpha 1 OS=Rattus norvegicus GN=Eef1a1 PE=1 SV=1	446	50424	9	18.0	9.10	1	390.7111	779.4076	2	779.4065	0.0011	0	24.34	0.026	R	E	YEEIVK
19	3	1	P62630	Elongation factor 1-alpha 1 OS=Rattus norvegicus GN=Eef1a1 PE=1 SV=1	446	50424	9	18.0	9.10	1	390.7114	779.4083	2	779.4065	0.0018	0	27.45	0.011	R	E	YEEIVK
19	3	1	P62630	Elongation factor 1-alpha 1 OS=Rattus norvegicus GN=Eef1a1 PE=1 SV=1	446	50424	9	18.0	9.10	1	420.2296	838.4446	2	838.4436	0.0010	0	35.75	0.0021	K	K	EVSTYIK
19	3	1	P62630	Elongation factor 1-alpha 1 OS=Rattus norvegicus GN=Eef1a1 PE=1 SV=1	446	50424	9	18.0	9.10	1	435.7743	869.5340	2	869.5334	0.0006	0	44.84	0.00012	K	M	QLIVGVNK
19	3	1	P62630	Elongation factor 1-alpha 1 OS=Rattus norvegicus GN=Eef1a1 PE=1 SV=1	446	50424	9	18.0	9.10	1	457.7864	913.5582	2	913.5597	-0.0015	0	44.63	0.00016	R	A	QTVAVGVIK
19	3	1	P62630	Elongation factor 1-alpha 1 OS=Rattus norvegicus GN=Eef1a1 PE=1 SV=1	446	50424	9	18.0	9.10	1	488.2796	974.5446	2	974.5437	0.0009	0	30.14	0.0074	R	I	LPLQDVYK
19	3	1	P62630	Elongation factor 1-alpha 1 OS=Rattus norvegicus GN=Eef1a1 PE=1 SV=1	446	50424	9	18.0	9.10	1	488.2798	974.5450	2	974.5437	0.0013	0	44.71	0.00026	R	I	LPLQDVYK
19	3	1	P62630	Elongation factor 1-alpha 1 OS=Rattus norvegicus GN=Eef1a1 PE=1 SV=1	446	50424	9	18.0	9.10	1	513.3085	1024.6024	2	1024.6030	-0.0006	0	61.35	1.8e-006	K	V	IGGIGTVPVGR
19	3	1	P62630	Elongation factor 1-alpha 1 OS=Rattus norvegicus GN=Eef1a1 PE=1 SV=1	446	50424	9	18.0	9.10	1	513.3094	1024.6042	2	1024.6030	0.0013	0	74.69	1.1e-007	K	V	IGGIGTVPVGR
19	3	1	P62630	Elongation factor 1-alpha 1 OS=Rattus norvegicus GN=Eef1a1 PE=1 SV=1	446	50424	9	18.0	9.10	1	560.8043	1119.5941	2	1119.5924	0.0016	0	46.82	0.00021	K	C	STTTGHLIYK
19	3	1	P62630	Elongation factor 1-alpha 1 OS=Rattus norvegicus GN=Eef1a1 PE=1 SV=1	446	50424	9	18.0	9.10	1	374.2053	1119.5941	3	1119.5924	0.0016	0	39.64	0.0011	K	C	STTTGHLIYK
19	3	1	P62630	Elongation factor 1-alpha 1 OS=Rattus norvegicus GN=Eef1a1 PE=1 SV=1	446	50424	9	18.0	9.10	1	657.8745	1313.7345	2	1313.7343	0.0002	0	61.22	5.3e-006	R	Q	EHALLAYTLGVK
19	3	1	P62630	Elongation factor 1-alpha 1 OS=Rattus norvegicus GN=Eef1a1 PE=1 SV=1	446	50424	9	18.0	9.10	1	438.9188	1313.7345	3	1313.7343	0.0002	0	61.72	4.7e-006	R	Q	EHALLAYTLGVK
19	3	1	P62630	Elongation factor 1-alpha 1 OS=Rattus norvegicus GN=Eef1a1 PE=1 SV=1	446	50424	9	18.0	9.10	1	468.9137	1403.7193	3	1403.7197	-0.0005	0	65.06	3.3e-006	K	D	YYVTIIDAPGHR
19	3	1	P62630	Elongation factor 1-alpha 1 OS=Rattus norvegicus GN=Eef1a1 PE=1 SV=1	446	50424	9	18.0	9.10	1	468.9144	1403.7213	3	1403.7197	0.0015	0	50.07	0.00011	K	D	YYVTIIDAPGHR
19	3	1	P62630	Elongation factor 1-alpha 1 OS=Rattus norvegicus GN=Eef1a1 PE=1 SV=1	446	50424	9	18.0	9.10	1	702.8679	1403.7213	2	1403.7197	0.0015	0	38.80	0.0014	K	D	YYVTIIDAPGHR
19	4	1	Q8BWM0	Prostaglandin E synthase 2 OS=Mus musculus GN=Ptges2 PE=1 SV=3	353	43581	6	16.1	9.11	1	380.7213	759.4280	2	759.4279	0.0001	0	48.25	0.0003	K	D	WVTAVGK
19	4	1	Q8BWM0	Prostaglandin E synthase 2 OS=Mus musculus GN=Ptges2 PE=1 SV=3	353	43581	6	16.1	9.11	1	380.7213	759.4281	2	759.4279	0.0002	0	54.59	7.1e-005	K	D	WVTAVGK
19	4	1	Q8BWM0	Prostaglandin E synthase 2 OS=Mus musculus GN=Ptges2 PE=1 SV=3	353	43581	6	16.1	9.11	1	513.7318	1025.4490	2	1025.4488	0.0002	0	28.49	0.0049	K	Y	EVTEFCNK
19	4	1	Q8BWM0	Prostaglandin E synthase 2 OS=Mus musculus GN=Ptges2 PE=1 SV=3	353	43581	6	16.1	9.11	1	513.7324	1025.4503	2	1025.4488	0.0015	0	40.58	0.00046	K	Y	EVTEFCNK
19	4	1	Q8BWM0	Prostaglandin E synthase 2 OS=Mus musculus GN=Ptges2 PE=1 SV=3	353	43581	6	16.1	9.11	1	549.2700	1096.5254	2	1096.5263	-0.0009	0	42.86	0.00037	K	E	YWLMLDEK
19	4	1	Q8BWM0	Prostaglandin E synthase 2 OS=Mus musculus GN=Ptges2 PE=1 SV=3	353	43581	6	16.1	9.11	1	557.2678	1112.5211	2	1112.5212	-0.0002	0	31.59	0.0038	K	E	YWLMLDEK	Oxidation (M)	0.00010000.0
19	4	1	Q8BWM0	Prostaglandin E synthase 2 OS=Mus musculus GN=Ptges2 PE=1 SV=3	353	43581	6	16.1	9.11	1	557.2687	1112.5228	2	1112.5212	0.0016	0	39.75	0.00064	K	E	YWLMLDEK	Oxidation (M)	0.00010000.0
19	4	1	Q8BWM0	Prostaglandin E synthase 2 OS=Mus musculus GN=Ptges2 PE=1 SV=3	353	43581	6	16.1	9.11	1	643.8439	1285.6733	2	1285.6740	-0.0007	0	71.09	8.2e-007	K	R	YVGAAAMYLISK
19	4	1	Q8BWM0	Prostaglandin E synthase 2 OS=Mus musculus GN=Ptges2 PE=1 SV=3	353	43581	6	16.1	9.11	1	643.8449	1285.6753	2	1285.6740	0.0013	0	55.63	3.6e-005	K	R	YVGAAAMYLISK
19	4	1	Q8BWM0	Prostaglandin E synthase 2 OS=Mus musculus GN=Ptges2 PE=1 SV=3	353	43581	6	16.1	9.11	1	434.8969	1301.6690	3	1301.6689	0.0001	0	36.93	0.0018	K	R	YVGAAAMYLISK	Oxidation (M)	0.000000100000.0
19	4	1	Q8BWM0	Prostaglandin E synthase 2 OS=Mus musculus GN=Ptges2 PE=1 SV=3	353	43581	6	16.1	9.11	1	651.8418	1301.6690	2	1301.6689	0.0001	0	72.57	5e-07	K	R	YVGAAAMYLISK	Oxidation (M)	0.000000100000.0
19	4	1	Q8BWM0	Prostaglandin E synthase 2 OS=Mus musculus GN=Ptges2 PE=1 SV=3	353	43581	6	16.1	9.11	1	651.8420	1301.6694	2	1301.6689	0.0005	0	48.91	0.00012	K	R	YVGAAAMYLISK	Oxidation (M)	0.000000100000.0
19	4	1	Q8BWM0	Prostaglandin E synthase 2 OS=Mus musculus GN=Ptges2 PE=1 SV=3	353	43581	6	16.1	9.11	1	514.5707	1540.6904	3	1540.6902	0.0002	0	28.61	0.0059	R	H	VMEGLEAFDDLMR	Oxidation (M)	0.0000000000010.0
19	4	1	Q8BWM0	Prostaglandin E synthase 2 OS=Mus musculus GN=Ptges2 PE=1 SV=3	353	43581	6	16.1	9.11	1	771.3525	1540.6904	2	1540.6902	0.0002	0	58.91	5.5e-006	R	H	VMEGLEAFDDLMR	Oxidation (M)	0.0000000000010.0
19	4	1	Q8BWM0	Prostaglandin E synthase 2 OS=Mus musculus GN=Ptges2 PE=1 SV=3	353	43581	6	16.1	9.11	1	771.3567	1540.6988	2	1540.6902	0.0086	0	58.01	5.9e-006	R	H	VMEGLEAFDDLMR	Oxidation (M)	0.0100000000000.0
19	4	1	Q8BWM0	Prostaglandin E synthase 2 OS=Mus musculus GN=Ptges2 PE=1 SV=3	353	43581	6	16.1	9.11	1	518.2721	1551.7945	3	1551.7933	0.0013	0	57.35	1.4e-005	R	E	TPAEALASFDYIVR
19	4	1	Q8BWM0	Prostaglandin E synthase 2 OS=Mus musculus GN=Ptges2 PE=1 SV=3	353	43581	6	16.1	9.11	1	776.9045	1551.7945	2	1551.7933	0.0013	0	66.14	1.9e-006	R	E	TPAEALASFDYIVR
19	4	1	Q8BWM0	Prostaglandin E synthase 2 OS=Mus musculus GN=Ptges2 PE=1 SV=3	353	43581	6	16.1	9.11	1	519.9024	1556.6854	3	1556.6851	0.0003	0	46.17	8.1e-005	R	H	VMEGLEAFDDLMR	2 Oxidation (M)	0.0100000000010.0
19	4	1	Q8BWM0	Prostaglandin E synthase 2 OS=Mus musculus GN=Ptges2 PE=1 SV=3	353	43581	6	16.1	9.11	1	779.3500	1556.6854	2	1556.6851	0.0003	0	61.31	2.5e-006	R	H	VMEGLEAFDDLMR	2 Oxidation (M)	0.0100000000010.0
19	4	1	Q8BWM0	Prostaglandin E synthase 2 OS=Mus musculus GN=Ptges2 PE=1 SV=3	353	43581	6	16.1	9.11	1	519.9026	1556.6861	3	1556.6851	0.0010	0	48.42	4.7e-005	R	H	VMEGLEAFDDLMR	2 Oxidation (M)	0.0100000000010.0
19	4	1	Q8BWM0	Prostaglandin E synthase 2 OS=Mus musculus GN=Ptges2 PE=1 SV=3	353	43581	6	16.1	9.11	1	779.3503	1556.6861	2	1556.6851	0.0010	0	75.98	8.3e-008	R	H	VMEGLEAFDDLMR	2 Oxidation (M)	0.0100000000010.0	emPAI	1.47
20	1	1	P14851	Peptidyl-prolyl cis-trans isomerase A OS=Cricetulus griseus GN=PPIA PE=2 SV=2	876	18059	15	82.3	8.44	0	343.7030	685.3914	2	685.3912	0.0002	0	33.65	0.0027	K	V	HVVFGK
20	1	1	P14851	Peptidyl-prolyl cis-trans isomerase A OS=Cricetulus griseus GN=PPIA PE=2 SV=2	876	18059	15	82.3	8.44	0	343.7032	685.3918	2	685.3912	0.0007	0	25.78	0.031	K	V	HVVFGK
20	1	1	P14851	Peptidyl-prolyl cis-trans isomerase A OS=Cricetulus griseus GN=PPIA PE=2 SV=2	876	18059	15	82.3	8.44	1	348.6816	695.3487	2	695.3490	-0.0003	0	35.21	0.0035	R	F	SIYGEK
20	1	1	P14851	Peptidyl-prolyl cis-trans isomerase A OS=Cricetulus griseus GN=PPIA PE=2 SV=2	876	18059	15	82.3	8.44	1	353.1925	704.3705	2	704.3705	0.0000	0	43.38	0.00083	R	G	ALSTGEK
20	1	1	P14851	Peptidyl-prolyl cis-trans isomerase A OS=Cricetulus griseus GN=PPIA PE=2 SV=2	876	18059	15	82.3	8.44	1	353.1927	704.3708	2	704.3705	0.0003	0	36.27	0.0042	R	G	ALSTGEK
20	1	1	P14851	Peptidyl-prolyl cis-trans isomerase A OS=Cricetulus griseus GN=PPIA PE=2 SV=2	876	18059	15	82.3	8.44	0	369.1826	736.3506	2	736.3504	0.0002	0	34.99	0.003	K	A	TAENFR
20	1	1	P14851	Peptidyl-prolyl cis-trans isomerase A OS=Cricetulus griseus GN=PPIA PE=2 SV=2	876	18059	15	82.3	8.44	1	424.7113	847.4080	2	847.4076	0.0004	0	40.82	0.00094	K	H	TEWLDGK
20	1	1	P14851	Peptidyl-prolyl cis-trans isomerase A OS=Cricetulus griseus GN=PPIA PE=2 SV=2	876	18059	15	82.3	8.44	1	424.7116	847.4087	2	847.4076	0.0011	0	28.53	0.016	K	H	TEWLDGK
20	1	1	P14851	Peptidyl-prolyl cis-trans isomerase A OS=Cricetulus griseus GN=PPIA PE=2 SV=2	876	18059	15	82.3	8.44	1	424.7120	847.4094	2	847.4076	0.0019	0	40.13	0.0011	K	H	TEWLDGK
20	1	1	P14851	Peptidyl-prolyl cis-trans isomerase A OS=Cricetulus griseus GN=PPIA PE=2 SV=2	876	18059	15	82.3	8.44	1	424.7122	847.4098	2	847.4076	0.0022	0	35.06	0.0031	K	H	TEWLDGK
20	1	1	P14851	Peptidyl-prolyl cis-trans isomerase A OS=Cricetulus griseus GN=PPIA PE=2 SV=2	876	18059	15	82.3	8.44	1	528.2743	1054.5340	2	1054.5335	0.0005	0	55.22	2e-05	R	V	VSFELFADK
20	1	1	P14851	Peptidyl-prolyl cis-trans isomerase A OS=Cricetulus griseus GN=PPIA PE=2 SV=2	876	18059	15	82.3	8.44	1	528.2743	1054.5340	2	1054.5335	0.0005	0	54.96	2.1e-005	R	V	VSFELFADK
20	1	1	P14851	Peptidyl-prolyl cis-trans isomerase A OS=Cricetulus griseus GN=PPIA PE=2 SV=2	876	18059	15	82.3	8.44	1	528.2750	1054.5355	2	1054.5335	0.0020	0	49.16	9.9e-005	R	V	VSFELFADK
20	1	1	P14851	Peptidyl-prolyl cis-trans isomerase A OS=Cricetulus griseus GN=PPIA PE=2 SV=2	876	18059	15	82.3	8.44	1	528.2754	1054.5363	2	1054.5335	0.0028	0	54.27	3.1e-005	R	V	VSFELFADK
20	1	1	P14851	Peptidyl-prolyl cis-trans isomerase A OS=Cricetulus griseus GN=PPIA PE=2 SV=2	876	18059	15	82.3	8.44	1	528.2769	1054.5392	2	1054.5335	0.0057	0	51.66	6.1e-005	R	V	VSFELFADK
20	1	1	P14851	Peptidyl-prolyl cis-trans isomerase A OS=Cricetulus griseus GN=PPIA PE=2 SV=2	876	18059	15	82.3	8.44	1	567.7907	1133.5669	2	1133.5751	-0.0082	1	27.69	0.02	K	-	KITISDCGQL
20	1	1	P14851	Peptidyl-prolyl cis-trans isomerase A OS=Cricetulus griseus GN=PPIA PE=2 SV=2	876	18059	15	82.3	8.44	1	567.7934	1133.5722	2	1133.5751	-0.0028	1	57.22	2.4e-005	K	-	KITISDCGQL
20	1	1	P14851	Peptidyl-prolyl cis-trans isomerase A OS=Cricetulus griseus GN=PPIA PE=2 SV=2	876	18059	15	82.3	8.44	1	567.7935	1133.5725	2	1133.5751	-0.0025	1	42.99	0.00061	K	-	KITISDCGQL
20	1	1	P14851	Peptidyl-prolyl cis-trans isomerase A OS=Cricetulus griseus GN=PPIA PE=2 SV=2	876	18059	15	82.3	8.44	1	567.7946	1133.5747	2	1133.5751	-0.0004	1	46.60	0.00025	K	-	KITISDCGQL
20	1	1	P14851	Peptidyl-prolyl cis-trans isomerase A OS=Cricetulus griseus GN=PPIA PE=2 SV=2	876	18059	15	82.3	8.44	1	567.7960	1133.5775	2	1133.5751	0.0025	1	49.03	0.00015	K	-	KITISDCGQL
20	1	1	P14851	Peptidyl-prolyl cis-trans isomerase A OS=Cricetulus griseus GN=PPIA PE=2 SV=2	876	18059	15	82.3	8.44	1	567.7963	1133.5781	2	1133.5751	0.0030	1	40.70	0.001	K	-	KITISDCGQL
20	1	1	P14851	Peptidyl-prolyl cis-trans isomerase A OS=Cricetulus griseus GN=PPIA PE=2 SV=2	876	18059	15	82.3	8.44	1	567.7969	1133.5793	2	1133.5751	0.0042	1	46.03	0.0003	K	-	KITISDCGQL
20	1	1	P14851	Peptidyl-prolyl cis-trans isomerase A OS=Cricetulus griseus GN=PPIA PE=2 SV=2	876	18059	15	82.3	8.44	1	378.8670	1133.5793	3	1133.5751	0.0042	1	41.55	0.00085	K	-	KITISDCGQL
20	1	1	P14851	Peptidyl-prolyl cis-trans isomerase A OS=Cricetulus griseus GN=PPIA PE=2 SV=2	876	18059	15	82.3	8.44	1	577.7905	1153.5665	2	1153.5655	0.0010	0	37.18	0.0015	K	H	FEDENFILK
20	1	1	P14851	Peptidyl-prolyl cis-trans isomerase A OS=Cricetulus griseus GN=PPIA PE=2 SV=2	876	18059	15	82.3	8.44	1	577.7910	1153.5675	2	1153.5655	0.0020	0	31.52	0.0045	K	H	FEDENFILK
20	1	1	P14851	Peptidyl-prolyl cis-trans isomerase A OS=Cricetulus griseus GN=PPIA PE=2 SV=2	876	18059	15	82.3	8.44	1	577.7912	1153.5679	2	1153.5655	0.0024	0	50.97	5.2e-005	K	H	FEDENFILK
20	1	1	P14851	Peptidyl-prolyl cis-trans isomerase A OS=Cricetulus griseus GN=PPIA PE=2 SV=2	876	18059	15	82.3	8.44	1	577.7941	1153.5736	2	1153.5655	0.0080	0	44.30	0.00029	K	H	FEDENFILK
20	1	1	P14851	Peptidyl-prolyl cis-trans isomerase A OS=Cricetulus griseus GN=PPIA PE=2 SV=2	876	18059	15	82.3	8.44	1	577.7949	1153.5753	2	1153.5655	0.0098	0	45.99	0.00018	K	H	FEDENFILK
20	1	1	P14851	Peptidyl-prolyl cis-trans isomerase A OS=Cricetulus griseus GN=PPIA PE=2 SV=2	876	18059	15	82.3	8.44	1	639.7941	1277.5736	2	1277.5744	-0.0008	0	48.02	8.8e-005	K	F	EGMNIVEAMER
20	1	1	P14851	Peptidyl-prolyl cis-trans isomerase A OS=Cricetulus griseus GN=PPIA PE=2 SV=2	876	18059	15	82.3	8.44	1	639.7947	1277.5748	2	1277.5744	0.0004	0	40.62	0.00046	K	F	EGMNIVEAMER
20	1	1	P14851	Peptidyl-prolyl cis-trans isomerase A OS=Cricetulus griseus GN=PPIA PE=2 SV=2	876	18059	15	82.3	8.44	1	426.8656	1277.5748	3	1277.5744	0.0005	0	61.45	3.8e-006	K	F	EGMNIVEAMER
20	1	1	P14851	Peptidyl-prolyl cis-trans isomerase A OS=Cricetulus griseus GN=PPIA PE=2 SV=2	876	18059	15	82.3	8.44	1	639.7947	1277.5748	2	1277.5744	0.0005	0	66.46	1.2e-006	K	F	EGMNIVEAMER
20	1	1	P14851	Peptidyl-prolyl cis-trans isomerase A OS=Cricetulus griseus GN=PPIA PE=2 SV=2	876	18059	15	82.3	8.44	1	639.7950	1277.5755	2	1277.5744	0.0012	0	73.24	2.5e-007	K	F	EGMNIVEAMER
20	1	1	P14851	Peptidyl-prolyl cis-trans isomerase A OS=Cricetulus griseus GN=PPIA PE=2 SV=2	876	18059	15	82.3	8.44	1	426.8658	1277.5755	3	1277.5744	0.0012	0	43.89	0.00021	K	F	EGMNIVEAMER
20	1	1	P14851	Peptidyl-prolyl cis-trans isomerase A OS=Cricetulus griseus GN=PPIA PE=2 SV=2	876	18059	15	82.3	8.44	1	647.7916	1293.5686	2	1293.5693	-0.0007	0	43.71	0.00017	K	F	EGMNIVEAMER	Oxidation (M)	0.00100000000.0
20	1	1	P14851	Peptidyl-prolyl cis-trans isomerase A OS=Cricetulus griseus GN=PPIA PE=2 SV=2	876	18059	15	82.3	8.44	1	647.7916	1293.5686	2	1293.5693	-0.0007	0	45.96	0.0001	K	F	EGMNIVEAMER	Oxidation (M)	0.00000000100.0
20	1	1	P14851	Peptidyl-prolyl cis-trans isomerase A OS=Cricetulus griseus GN=PPIA PE=2 SV=2	876	18059	15	82.3	8.44	1	647.7920	1293.5694	2	1293.5693	0.0001	0	37.27	0.00069	K	F	EGMNIVEAMER	Oxidation (M)	0.00000000100.0
20	1	1	P14851	Peptidyl-prolyl cis-trans isomerase A OS=Cricetulus griseus GN=PPIA PE=2 SV=2	876	18059	15	82.3	8.44	1	647.7922	1293.5699	2	1293.5693	0.0006	0	46.92	7.5e-005	K	F	EGMNIVEAMER	Oxidation (M)	0.00000000100.0
20	1	1	P14851	Peptidyl-prolyl cis-trans isomerase A OS=Cricetulus griseus GN=PPIA PE=2 SV=2	876	18059	15	82.3	8.44	1	647.7923	1293.5700	2	1293.5693	0.0007	0	41.68	0.00025	K	F	EGMNIVEAMER	Oxidation (M)	0.00100000000.0
20	1	1	P14851	Peptidyl-prolyl cis-trans isomerase A OS=Cricetulus griseus GN=PPIA PE=2 SV=2	876	18059	15	82.3	8.44	1	647.7924	1293.5702	2	1293.5693	0.0010	0	80.49	3.3e-008	K	F	EGMNIVEAMER	Oxidation (M)	0.00100000000.0
20	1	1	P14851	Peptidyl-prolyl cis-trans isomerase A OS=Cricetulus griseus GN=PPIA PE=2 SV=2	876	18059	15	82.3	8.44	1	647.7927	1293.5708	2	1293.5693	0.0015	0	78.98	4.9e-008	K	F	EGMNIVEAMER	Oxidation (M)	0.00100000000.0
20	1	1	P14851	Peptidyl-prolyl cis-trans isomerase A OS=Cricetulus griseus GN=PPIA PE=2 SV=2	876	18059	15	82.3	8.44	1	432.1976	1293.5708	3	1293.5693	0.0015	0	51.99	2.5e-005	K	F	EGMNIVEAMER	Oxidation (M)	0.00100000000.0
20	1	1	P14851	Peptidyl-prolyl cis-trans isomerase A OS=Cricetulus griseus GN=PPIA PE=2 SV=2	876	18059	15	82.3	8.44	1	647.7927	1293.5709	2	1293.5693	0.0016	0	74.22	1.5e-007	K	F	EGMNIVEAMER	Oxidation (M)	0.00000000100.0
20	1	1	P14851	Peptidyl-prolyl cis-trans isomerase A OS=Cricetulus griseus GN=PPIA PE=2 SV=2	876	18059	15	82.3	8.44	1	432.1976	1293.5710	3	1293.5693	0.0017	0	39.85	0.0004	K	F	EGMNIVEAMER	Oxidation (M)	0.00100000000.0
20	1	1	P14851	Peptidyl-prolyl cis-trans isomerase A OS=Cricetulus griseus GN=PPIA PE=2 SV=2	876	18059	15	82.3	8.44	1	647.7929	1293.5712	2	1293.5693	0.0019	0	63.49	1.7e-006	K	F	EGMNIVEAMER	Oxidation (M)	0.00000000100.0
20	1	1	P14851	Peptidyl-prolyl cis-trans isomerase A OS=Cricetulus griseus GN=PPIA PE=2 SV=2	876	18059	15	82.3	8.44	1	647.7929	1293.5713	2	1293.5693	0.0020	0	79.33	4.6e-008	K	F	EGMNIVEAMER	Oxidation (M)	0.00100000000.0
20	1	1	P14851	Peptidyl-prolyl cis-trans isomerase A OS=Cricetulus griseus GN=PPIA PE=2 SV=2	876	18059	15	82.3	8.44	1	647.7932	1293.5719	2	1293.5693	0.0026	0	64.90	1.3e-006	K	F	EGMNIVEAMER	Oxidation (M)	0.00000000100.0
20	1	1	P14851	Peptidyl-prolyl cis-trans isomerase A OS=Cricetulus griseus GN=PPIA PE=2 SV=2	876	18059	15	82.3	8.44	1	655.7891	1309.5636	2	1309.5642	-0.0006	0	21.03	0.027	K	F	EGMNIVEAMER	2 Oxidation (M)	0.00100000100.0
20	1	1	P14851	Peptidyl-prolyl cis-trans isomerase A OS=Cricetulus griseus GN=PPIA PE=2 SV=2	876	18059	15	82.3	8.44	1	655.7894	1309.5642	2	1309.5642	0.0000	0	40.02	0.00033	K	F	EGMNIVEAMER	2 Oxidation (M)	0.00100000100.0
20	1	1	P14851	Peptidyl-prolyl cis-trans isomerase A OS=Cricetulus griseus GN=PPIA PE=2 SV=2	876	18059	15	82.3	8.44	1	655.7900	1309.5655	2	1309.5642	0.0013	0	45.16	0.00011	K	F	EGMNIVEAMER	2 Oxidation (M)	0.00100000100.0
20	1	1	P14851	Peptidyl-prolyl cis-trans isomerase A OS=Cricetulus griseus GN=PPIA PE=2 SV=2	876	18059	15	82.3	8.44	1	437.5291	1309.5655	3	1309.5642	0.0013	0	40.80	0.00029	K	F	EGMNIVEAMER	2 Oxidation (M)	0.00100000100.0
20	1	1	P14851	Peptidyl-prolyl cis-trans isomerase A OS=Cricetulus griseus GN=PPIA PE=2 SV=2	876	18059	15	82.3	8.44	1	655.7901	1309.5657	2	1309.5642	0.0015	0	46.11	8.4e-005	K	F	EGMNIVEAMER	2 Oxidation (M)	0.00100000100.0
20	1	1	P14851	Peptidyl-prolyl cis-trans isomerase A OS=Cricetulus griseus GN=PPIA PE=2 SV=2	876	18059	15	82.3	8.44	1	437.5292	1309.5657	3	1309.5642	0.0015	0	27.04	0.0068	K	F	EGMNIVEAMER	2 Oxidation (M)	0.00100000100.0
20	1	1	P14851	Peptidyl-prolyl cis-trans isomerase A OS=Cricetulus griseus GN=PPIA PE=2 SV=2	876	18059	15	82.3	8.44	1	690.3840	1378.7534	2	1378.7496	0.0038	1	54.91	2.1e-005	R	T	VSFELFADKVPK
20	1	1	P14851	Peptidyl-prolyl cis-trans isomerase A OS=Cricetulus griseus GN=PPIA PE=2 SV=2	876	18059	15	82.3	8.44	1	460.5917	1378.7534	3	1378.7496	0.0038	1	34.51	0.0023	R	T	VSFELFADKVPK
20	1	1	P14851	Peptidyl-prolyl cis-trans isomerase A OS=Cricetulus griseus GN=PPIA PE=2 SV=2	876	18059	15	82.3	8.44	1	460.5920	1378.7542	3	1378.7496	0.0045	1	31.55	0.0046	R	T	VSFELFADKVPK
20	1	1	P14851	Peptidyl-prolyl cis-trans isomerase A OS=Cricetulus griseus GN=PPIA PE=2 SV=2	876	18059	15	82.3	8.44	1	690.3844	1378.7542	2	1378.7496	0.0045	1	67.68	1.1e-006	R	T	VSFELFADKVPK
20	1	1	P14851	Peptidyl-prolyl cis-trans isomerase A OS=Cricetulus griseus GN=PPIA PE=2 SV=2	876	18059	15	82.3	8.44	1	502.5861	1504.7365	3	1504.7377	-0.0012	1	86.34	1.8e-008	K	F	VKEGMNIVEAMER
20	1	1	P14851	Peptidyl-prolyl cis-trans isomerase A OS=Cricetulus griseus GN=PPIA PE=2 SV=2	876	18059	15	82.3	8.44	1	753.3776	1504.7406	2	1504.7377	0.0028	1	73.17	4.7e-007	K	F	VKEGMNIVEAMER
20	1	1	P14851	Peptidyl-prolyl cis-trans isomerase A OS=Cricetulus griseus GN=PPIA PE=2 SV=2	876	18059	15	82.3	8.44	1	502.5875	1504.7406	3	1504.7377	0.0028	1	55.17	2.9e-005	K	F	VKEGMNIVEAMER
20	1	1	P14851	Peptidyl-prolyl cis-trans isomerase A OS=Cricetulus griseus GN=PPIA PE=2 SV=2	876	18059	15	82.3	8.44	1	753.3784	1504.7422	2	1504.7377	0.0044	1	68.74	1.3e-006	K	F	VKEGMNIVEAMER
20	1	1	P14851	Peptidyl-prolyl cis-trans isomerase A OS=Cricetulus griseus GN=PPIA PE=2 SV=2	876	18059	15	82.3	8.44	1	507.9179	1520.7317	3	1520.7327	-0.0009	1	49.87	8.4e-005	K	F	VKEGMNIVEAMER	Oxidation (M)	0.0000100000000.0
20	1	1	P14851	Peptidyl-prolyl cis-trans isomerase A OS=Cricetulus griseus GN=PPIA PE=2 SV=2	876	18059	15	82.3	8.44	1	507.9191	1520.7353	3	1520.7327	0.0027	1	56.28	2.2e-005	K	F	VKEGMNIVEAMER	Oxidation (M)	0.0000000000100.0
20	1	1	P14851	Peptidyl-prolyl cis-trans isomerase A OS=Cricetulus griseus GN=PPIA PE=2 SV=2	876	18059	15	82.3	8.44	1	761.3749	1520.7353	2	1520.7327	0.0027	1	54.44	3.3e-005	K	F	VKEGMNIVEAMER	Oxidation (M)	0.0000000000100.0
20	1	1	P14851	Peptidyl-prolyl cis-trans isomerase A OS=Cricetulus griseus GN=PPIA PE=2 SV=2	876	18059	15	82.3	8.44	1	507.9195	1520.7366	3	1520.7327	0.0039	1	58.70	1.3e-005	K	F	VKEGMNIVEAMER	Oxidation (M)	0.0000000000100.0
20	1	1	P14851	Peptidyl-prolyl cis-trans isomerase A OS=Cricetulus griseus GN=PPIA PE=2 SV=2	876	18059	15	82.3	8.44	1	761.3756	1520.7366	2	1520.7327	0.0039	1	70.93	7.8e-007	K	F	VKEGMNIVEAMER	Oxidation (M)	0.0000000000100.0
20	1	1	P14851	Peptidyl-prolyl cis-trans isomerase A OS=Cricetulus griseus GN=PPIA PE=2 SV=2	876	18059	15	82.3	8.44	1	761.3756	1520.7367	2	1520.7327	0.0041	1	53.21	4.6e-005	K	F	VKEGMNIVEAMER	Oxidation (M)	0.0000100000000.0
20	1	1	P14851	Peptidyl-prolyl cis-trans isomerase A OS=Cricetulus griseus GN=PPIA PE=2 SV=2	876	18059	15	82.3	8.44	1	761.3758	1520.7370	2	1520.7327	0.0044	1	74.74	3.2e-007	K	F	VKEGMNIVEAMER	Oxidation (M)	0.0000100000000.0
20	1	1	P14851	Peptidyl-prolyl cis-trans isomerase A OS=Cricetulus griseus GN=PPIA PE=2 SV=2	876	18059	15	82.3	8.44	1	507.9196	1520.7370	3	1520.7327	0.0044	1	64.66	3.3e-006	K	F	VKEGMNIVEAMER	Oxidation (M)	0.0000100000000.0
20	1	1	P14851	Peptidyl-prolyl cis-trans isomerase A OS=Cricetulus griseus GN=PPIA PE=2 SV=2	876	18059	15	82.3	8.44	1	513.2493	1536.7260	3	1536.7276	-0.0016	1	58.47	1.1e-005	K	F	VKEGMNIVEAMER	2 Oxidation (M)	0.0000100000100.0
20	1	1	P14851	Peptidyl-prolyl cis-trans isomerase A OS=Cricetulus griseus GN=PPIA PE=2 SV=2	876	18059	15	82.3	8.44	1	513.2503	1536.7291	3	1536.7276	0.0015	1	29.91	0.0088	K	F	VKEGMNIVEAMER	2 Oxidation (M)	0.0000100000100.0
20	1	1	P14851	Peptidyl-prolyl cis-trans isomerase A OS=Cricetulus griseus GN=PPIA PE=2 SV=2	876	18059	15	82.3	8.44	1	513.2511	1536.7315	3	1536.7276	0.0039	1	61.94	5.7e-006	K	F	VKEGMNIVEAMER	2 Oxidation (M)	0.0000100000100.0
20	1	1	P14851	Peptidyl-prolyl cis-trans isomerase A OS=Cricetulus griseus GN=PPIA PE=2 SV=2	876	18059	15	82.3	8.44	1	769.3730	1536.7315	2	1536.7276	0.0039	1	86.51	2e-08	K	F	VKEGMNIVEAMER	2 Oxidation (M)	0.0000100000100.0
20	1	1	P14851	Peptidyl-prolyl cis-trans isomerase A OS=Cricetulus griseus GN=PPIA PE=2 SV=2	876	18059	15	82.3	8.44	1	799.8711	1597.7277	2	1597.7381	-0.0105	0	68.89	7.4e-007	R	H	IIPGFMCQGGDFTR
20	1	1	P14851	Peptidyl-prolyl cis-trans isomerase A OS=Cricetulus griseus GN=PPIA PE=2 SV=2	876	18059	15	82.3	8.44	1	533.5847	1597.7324	3	1597.7381	-0.0058	0	73.12	3e-07	R	H	IIPGFMCQGGDFTR
20	1	1	P14851	Peptidyl-prolyl cis-trans isomerase A OS=Cricetulus griseus GN=PPIA PE=2 SV=2	876	18059	15	82.3	8.44	1	799.8770	1597.7394	2	1597.7381	0.0013	0	38.24	0.00091	R	H	IIPGFMCQGGDFTR
20	1	1	P14851	Peptidyl-prolyl cis-trans isomerase A OS=Cricetulus griseus GN=PPIA PE=2 SV=2	876	18059	15	82.3	8.44	1	799.8778	1597.7410	2	1597.7381	0.0029	0	93.64	2.7e-009	R	H	IIPGFMCQGGDFTR
20	1	1	P14851	Peptidyl-prolyl cis-trans isomerase A OS=Cricetulus griseus GN=PPIA PE=2 SV=2	876	18059	15	82.3	8.44	1	533.5876	1597.7410	3	1597.7381	0.0029	0	89.10	7.8e-009	R	H	IIPGFMCQGGDFTR
20	1	1	P14851	Peptidyl-prolyl cis-trans isomerase A OS=Cricetulus griseus GN=PPIA PE=2 SV=2	876	18059	15	82.3	8.44	1	799.8781	1597.7416	2	1597.7381	0.0034	0	107.15	1.3e-010	R	H	IIPGFMCQGGDFTR
20	1	1	P14851	Peptidyl-prolyl cis-trans isomerase A OS=Cricetulus griseus GN=PPIA PE=2 SV=2	876	18059	15	82.3	8.44	1	533.5878	1597.7416	3	1597.7381	0.0034	0	70.40	6e-07	R	H	IIPGFMCQGGDFTR
20	1	1	P14851	Peptidyl-prolyl cis-trans isomerase A OS=Cricetulus griseus GN=PPIA PE=2 SV=2	876	18059	15	82.3	8.44	1	538.9158	1613.7255	3	1613.7331	-0.0076	0	35.15	0.0016	R	H	IIPGFMCQGGDFTR	Oxidation (M)	0.00000100000000.0
20	1	1	P14851	Peptidyl-prolyl cis-trans isomerase A OS=Cricetulus griseus GN=PPIA PE=2 SV=2	876	18059	15	82.3	8.44	1	807.8714	1613.7283	2	1613.7331	-0.0048	0	102.00	3.7e-010	R	H	IIPGFMCQGGDFTR	Oxidation (M)	0.00000100000000.0
20	1	1	P14851	Peptidyl-prolyl cis-trans isomerase A OS=Cricetulus griseus GN=PPIA PE=2 SV=2	876	18059	15	82.3	8.44	1	538.9167	1613.7283	3	1613.7331	-0.0048	0	63.35	2.7e-006	R	H	IIPGFMCQGGDFTR	Oxidation (M)	0.00000100000000.0
20	1	1	P14851	Peptidyl-prolyl cis-trans isomerase A OS=Cricetulus griseus GN=PPIA PE=2 SV=2	876	18059	15	82.3	8.44	1	807.8724	1613.7302	2	1613.7331	-0.0028	0	73.53	2.6e-007	R	H	IIPGFMCQGGDFTR	Oxidation (M)	0.00000100000000.0
20	1	1	P14851	Peptidyl-prolyl cis-trans isomerase A OS=Cricetulus griseus GN=PPIA PE=2 SV=2	876	18059	15	82.3	8.44	1	807.8745	1613.7344	2	1613.7331	0.0013	0	21.66	0.037	R	H	IIPGFMCQGGDFTR	Oxidation (M)	0.00000100000000.0
20	1	1	P14851	Peptidyl-prolyl cis-trans isomerase A OS=Cricetulus griseus GN=PPIA PE=2 SV=2	876	18059	15	82.3	8.44	1	807.8754	1613.7362	2	1613.7331	0.0032	0	93.80	2.6e-009	R	H	IIPGFMCQGGDFTR	Oxidation (M)	0.00000100000000.0
20	1	1	P14851	Peptidyl-prolyl cis-trans isomerase A OS=Cricetulus griseus GN=PPIA PE=2 SV=2	876	18059	15	82.3	8.44	1	538.9194	1613.7362	3	1613.7331	0.0032	0	67.10	1.2e-006	R	H	IIPGFMCQGGDFTR	Oxidation (M)	0.00000100000000.0
20	1	1	P14851	Peptidyl-prolyl cis-trans isomerase A OS=Cricetulus griseus GN=PPIA PE=2 SV=2	876	18059	15	82.3	8.44	1	807.8757	1613.7369	2	1613.7331	0.0039	0	93.38	2.9e-009	R	H	IIPGFMCQGGDFTR	Oxidation (M)	0.00000100000000.0
20	1	1	P14851	Peptidyl-prolyl cis-trans isomerase A OS=Cricetulus griseus GN=PPIA PE=2 SV=2	876	18059	15	82.3	8.44	1	538.9196	1613.7369	3	1613.7331	0.0039	0	73.39	2.9e-007	R	H	IIPGFMCQGGDFTR	Oxidation (M)	0.00000100000000.0
20	1	1	P14851	Peptidyl-prolyl cis-trans isomerase A OS=Cricetulus griseus GN=PPIA PE=2 SV=2	876	18059	15	82.3	8.44	1	807.8763	1613.7381	2	1613.7331	0.0051	0	101.47	4.6e-010	R	H	IIPGFMCQGGDFTR	Oxidation (M)	0.00000100000000.0
20	1	1	P14851	Peptidyl-prolyl cis-trans isomerase A OS=Cricetulus griseus GN=PPIA PE=2 SV=2	876	18059	15	82.3	8.44	1	538.9200	1613.7381	3	1613.7331	0.0051	0	73.50	2.9e-007	R	H	IIPGFMCQGGDFTR	Oxidation (M)	0.00000100000000.0
20	1	1	P14851	Peptidyl-prolyl cis-trans isomerase A OS=Cricetulus griseus GN=PPIA PE=2 SV=2	876	18059	15	82.3	8.44	1	611.3095	1830.9067	3	1830.9039	0.0028	1	35.47	0.0025	R	H	SIYGEKFEDENFILK
20	1	1	P14851	Peptidyl-prolyl cis-trans isomerase A OS=Cricetulus griseus GN=PPIA PE=2 SV=2	876	18059	15	82.3	8.44	1	611.3100	1830.9081	3	1830.9039	0.0041	1	56.99	1.8e-005	R	H	SIYGEKFEDENFILK
20	1	1	P14851	Peptidyl-prolyl cis-trans isomerase A OS=Cricetulus griseus GN=PPIA PE=2 SV=2	876	18059	15	82.3	8.44	1	967.4865	1932.9585	2	1932.9582	0.0003	0	68.42	1.3e-006	M	V	VNPTVFFDISADGEPLGR
20	1	1	P14851	Peptidyl-prolyl cis-trans isomerase A OS=Cricetulus griseus GN=PPIA PE=2 SV=2	876	18059	15	82.3	8.44	1	967.4869	1932.9593	2	1932.9582	0.0012	0	27.46	0.016	M	V	VNPTVFFDISADGEPLGR
20	1	1	P14851	Peptidyl-prolyl cis-trans isomerase A OS=Cricetulus griseus GN=PPIA PE=2 SV=2	876	18059	15	82.3	8.44	1	936.4443	2806.3111	3	2806.3167	-0.0056	0	32.53	0.0027	K	T	HTGPGILSMANAGPNTNGSQFFICTAK	Oxidation (M)	0.000000001000000000000000000.0
20	1	1	P14851	Peptidyl-prolyl cis-trans isomerase A OS=Cricetulus griseus GN=PPIA PE=2 SV=2	876	18059	15	82.3	8.44	1	936.4463	2806.3170	3	2806.3167	0.0003	0	56.92	1e-05	K	T	HTGPGILSMANAGPNTNGSQFFICTAK	Oxidation (M)	0.000000001000000000000000000.0	emPAI	133.32
22	1	1	Q8VHF5	Citrate synthase, mitochondrial OS=Rattus norvegicus GN=Cs PE=1 SV=1	699	52176	12	24.9	8.53	0	304.1759	606.3372	2	606.3377	-0.0005	0	30.91	0.0086	R	H	EFALK
22	1	1	Q8VHF5	Citrate synthase, mitochondrial OS=Rattus norvegicus GN=Cs PE=1 SV=1	699	52176	12	24.9	8.53	0	304.1761	606.3376	2	606.3377	-0.0001	0	35.76	0.0028	R	H	EFALK
22	1	1	Q8VHF5	Citrate synthase, mitochondrial OS=Rattus norvegicus GN=Cs PE=1 SV=1	699	52176	12	24.9	8.53	0	379.7151	757.4156	2	757.4156	-0.0001	0	32.33	0.011	K	I	LPCVAAK
22	1	1	Q8VHF5	Citrate synthase, mitochondrial OS=Rattus norvegicus GN=Cs PE=1 SV=1	699	52176	12	24.9	8.53	0	379.7155	757.4165	2	757.4156	0.0009	0	38.57	0.0017	K	I	LPCVAAK
22	1	1	Q8VHF5	Citrate synthase, mitochondrial OS=Rattus norvegicus GN=Cs PE=1 SV=1	699	52176	12	24.9	8.53	0	379.7156	757.4166	2	757.4156	0.0010	0	30.57	0.011	K	I	LPCVAAK
22	1	1	Q8VHF5	Citrate synthase, mitochondrial OS=Rattus norvegicus GN=Cs PE=1 SV=1	699	52176	12	24.9	8.53	0	417.7570	833.4994	2	833.5011	-0.0017	0	28.10	0.0069	K	I	LVAQLYK
22	1	1	Q8VHF5	Citrate synthase, mitochondrial OS=Rattus norvegicus GN=Cs PE=1 SV=1	699	52176	12	24.9	8.53	0	417.7589	833.5033	2	833.5011	0.0023	0	26.50	0.0094	K	I	LVAQLYK
22	1	1	Q8VHF5	Citrate synthase, mitochondrial OS=Rattus norvegicus GN=Cs PE=1 SV=1	699	52176	12	24.9	8.53	0	485.2261	968.4376	2	968.4307	0.0069	0	44.44	0.0002	K	F	SMSTDGLMK
22	1	1	Q8VHF5	Citrate synthase, mitochondrial OS=Rattus norvegicus GN=Cs PE=1 SV=1	699	52176	12	24.9	8.53	0	493.2208	984.4270	2	984.4256	0.0013	0	43.73	0.00014	K	F	SMSTDGLMK	Oxidation (M)	0.000000010.0
22	1	1	Q8VHF5	Citrate synthase, mitochondrial OS=Rattus norvegicus GN=Cs PE=1 SV=1	699	52176	12	24.9	8.53	0	493.2220	984.4295	2	984.4256	0.0039	0	26.92	0.0069	K	F	SMSTDGLMK	Oxidation (M)	0.010000000.0
22	1	1	Q8VHF5	Citrate synthase, mitochondrial OS=Rattus norvegicus GN=Cs PE=1 SV=1	699	52176	12	24.9	8.53	1	532.2679	1062.5213	2	1062.5193	0.0020	0	77.40	2.2e-007	R	L	EGSSIGAIDSK
22	1	1	Q8VHF5	Citrate synthase, mitochondrial OS=Rattus norvegicus GN=Cs PE=1 SV=1	699	52176	12	24.9	8.53	1	532.2686	1062.5227	2	1062.5193	0.0034	0	91.14	9.2e-009	R	L	EGSSIGAIDSK
22	1	1	Q8VHF5	Citrate synthase, mitochondrial OS=Rattus norvegicus GN=Cs PE=1 SV=1	699	52176	12	24.9	8.53	0	376.5568	1126.6484	3	1126.6499	-0.0014	0	43.02	0.00025	R	S	ALGFPLERPK
22	1	1	Q8VHF5	Citrate synthase, mitochondrial OS=Rattus norvegicus GN=Cs PE=1 SV=1	699	52176	12	24.9	8.53	0	376.5570	1126.6493	3	1126.6499	-0.0006	0	30.13	0.0053	R	S	ALGFPLERPK
22	1	1	Q8VHF5	Citrate synthase, mitochondrial OS=Rattus norvegicus GN=Cs PE=1 SV=1	699	52176	12	24.9	8.53	0	376.5579	1126.6518	3	1126.6499	0.0019	0	51.56	4e-05	R	S	ALGFPLERPK
22	1	1	Q8VHF5	Citrate synthase, mitochondrial OS=Rattus norvegicus GN=Cs PE=1 SV=1	699	52176	12	24.9	8.53	0	376.5580	1126.6523	3	1126.6499	0.0024	0	53.53	2.6e-005	R	S	ALGFPLERPK
22	1	1	Q8VHF5	Citrate synthase, mitochondrial OS=Rattus norvegicus GN=Cs PE=1 SV=1	699	52176	12	24.9	8.53	0	564.3346	1126.6546	2	1126.6499	0.0048	0	43.57	0.00026	R	S	ALGFPLERPK
22	1	1	Q8VHF5	Citrate synthase, mitochondrial OS=Rattus norvegicus GN=Cs PE=1 SV=1	699	52176	12	24.9	8.53	0	564.3346	1126.6546	2	1126.6499	0.0048	0	42.71	0.00032	R	S	ALGFPLERPK
22	1	1	Q8VHF5	Citrate synthase, mitochondrial OS=Rattus norvegicus GN=Cs PE=1 SV=1	699	52176	12	24.9	8.53	0	584.3371	1166.6597	2	1166.6560	0.0036	0	76.21	1.1e-007	R	K	VVPGYGHAVLR
22	1	1	Q8VHF5	Citrate synthase, mitochondrial OS=Rattus norvegicus GN=Cs PE=1 SV=1	699	52176	12	24.9	8.53	0	389.8938	1166.6597	3	1166.6560	0.0036	0	56.71	1e-05	R	K	VVPGYGHAVLR
22	1	1	Q8VHF5	Citrate synthase, mitochondrial OS=Rattus norvegicus GN=Cs PE=1 SV=1	699	52176	12	24.9	8.53	0	584.3381	1166.6616	2	1166.6560	0.0056	0	75.94	1.1e-007	R	K	VVPGYGHAVLR
22	1	1	Q8VHF5	Citrate synthase, mitochondrial OS=Rattus norvegicus GN=Cs PE=1 SV=1	699	52176	12	24.9	8.53	0	389.8945	1166.6616	3	1166.6560	0.0056	0	50.38	3.8e-005	R	K	VVPGYGHAVLR
22	1	1	Q8VHF5	Citrate synthase, mitochondrial OS=Rattus norvegicus GN=Cs PE=1 SV=1	699	52176	12	24.9	8.53	0	612.3724	1222.7302	2	1222.7285	0.0017	0	58.79	2.1e-006	K	A	IVPNILLEQGK
22	1	1	Q8VHF5	Citrate synthase, mitochondrial OS=Rattus norvegicus GN=Cs PE=1 SV=1	699	52176	12	24.9	8.53	0	408.5847	1222.7323	3	1222.7285	0.0038	0	29.01	0.0019	K	A	IVPNILLEQGK
22	1	1	Q8VHF5	Citrate synthase, mitochondrial OS=Rattus norvegicus GN=Cs PE=1 SV=1	699	52176	12	24.9	8.53	0	612.3734	1222.7323	2	1222.7285	0.0038	0	61.08	1.2e-006	K	A	IVPNILLEQGK
22	1	1	Q8VHF5	Citrate synthase, mitochondrial OS=Rattus norvegicus GN=Cs PE=1 SV=1	699	52176	12	24.9	8.53	0	669.8265	1337.6384	2	1337.6364	0.0020	0	55.78	2.7e-005	R	V	DYIWNTLNSGR
22	1	1	Q8VHF5	Citrate synthase, mitochondrial OS=Rattus norvegicus GN=Cs PE=1 SV=1	699	52176	12	24.9	8.53	0	669.8268	1337.6391	2	1337.6364	0.0027	0	51.96	6.2e-005	R	V	DYIWNTLNSGR
22	1	1	Q8VHF5	Citrate synthase, mitochondrial OS=Rattus norvegicus GN=Cs PE=1 SV=1	699	52176	12	24.9	8.53	0	446.8874	1337.6404	3	1337.6364	0.0040	0	41.44	0.00073	R	V	DYIWNTLNSGR
22	1	1	Q8VHF5	Citrate synthase, mitochondrial OS=Rattus norvegicus GN=Cs PE=1 SV=1	699	52176	12	24.9	8.53	0	536.6149	1606.8227	3	1606.8216	0.0012	1	62.94	4.6e-006	K	V	LRDYIWNTLNSGR
22	1	1	Q8VHF5	Citrate synthase, mitochondrial OS=Rattus norvegicus GN=Cs PE=1 SV=1	699	52176	12	24.9	8.53	0	536.6159	1606.8258	3	1606.8216	0.0042	1	52.39	5.6e-005	K	V	LRDYIWNTLNSGR
22	1	1	Q8VHF5	Citrate synthase, mitochondrial OS=Rattus norvegicus GN=Cs PE=1 SV=1	699	52176	12	24.9	8.53	0	881.9470	1761.8794	2	1761.8785	0.0009	0	78.93	1.3e-007	K	F	GLVYETSVLDPDEGIR
22	1	1	Q8VHF5	Citrate synthase, mitochondrial OS=Rattus norvegicus GN=Cs PE=1 SV=1	699	52176	12	24.9	8.53	0	588.3004	1761.8794	3	1761.8785	0.0009	0	21.61	0.069	K	F	GLVYETSVLDPDEGIR
22	1	1	Q8VHF5	Citrate synthase, mitochondrial OS=Rattus norvegicus GN=Cs PE=1 SV=1	699	52176	12	24.9	8.53	0	881.9471	1761.8797	2	1761.8785	0.0012	0	68.47	1.5e-006	K	F	GLVYETSVLDPDEGIR
22	1	1	Q8VHF5	Citrate synthase, mitochondrial OS=Rattus norvegicus GN=Cs PE=1 SV=1	699	52176	12	24.9	8.53	0	881.9476	1761.8807	2	1761.8785	0.0022	0	37.27	0.0019	K	F	GLVYETSVLDPDEGIR
22	1	1	Q8VHF5	Citrate synthase, mitochondrial OS=Rattus norvegicus GN=Cs PE=1 SV=1	699	52176	12	24.9	8.53	0	588.3031	1761.8875	3	1761.8785	0.0090	0	59.37	1.1e-005	K	F	GLVYETSVLDPDEGIR
22	1	1	Q8VHF5	Citrate synthase, mitochondrial OS=Rattus norvegicus GN=Cs PE=1 SV=1	699	52176	12	24.9	8.53	0	881.9510	1761.8875	2	1761.8785	0.0090	0	89.96	9.7e-009	K	F	GLVYETSVLDPDEGIR
22	1	1	Q8VHF5	Citrate synthase, mitochondrial OS=Rattus norvegicus GN=Cs PE=1 SV=1	699	52176	12	24.9	8.53	0	588.3037	1761.8892	3	1761.8785	0.0107	0	57.58	1.7e-005	K	F	GLVYETSVLDPDEGIR
22	1	1	Q8VHF5	Citrate synthase, mitochondrial OS=Rattus norvegicus GN=Cs PE=1 SV=1	699	52176	12	24.9	8.53	0	881.9519	1761.8892	2	1761.8785	0.0107	0	89.04	1.2e-008	K	F	GLVYETSVLDPDEGIR
22	1	1	Q8VHF5	Citrate synthase, mitochondrial OS=Rattus norvegicus GN=Cs PE=1 SV=1	699	52176	12	24.9	8.53	0	597.2812	1788.8217	3	1788.8209	0.0008	0	52.12	3.6e-005	K	G	TVVGQITVDMMYGGMR	2 Oxidation (M)	0.0000000001000010.0
22	1	1	Q8VHF5	Citrate synthase, mitochondrial OS=Rattus norvegicus GN=Cs PE=1 SV=1	699	52176	12	24.9	8.53	0	895.4181	1788.8217	2	1788.8209	0.0008	0	49.39	6.7e-005	K	G	TVVGQITVDMMYGGMR	2 Oxidation (M)	0.0000000001000010.0
22	1	1	Q8VHF5	Citrate synthase, mitochondrial OS=Rattus norvegicus GN=Cs PE=1 SV=1	699	52176	12	24.9	8.53	0	597.2819	1788.8238	3	1788.8209	0.0029	0	37.33	0.0012	K	G	TVVGQITVDMMYGGMR	2 Oxidation (M)	0.0000000001000010.0
22	1	1	Q8VHF5	Citrate synthase, mitochondrial OS=Rattus norvegicus GN=Cs PE=1 SV=1	699	52176	12	24.9	8.53	0	602.6131	1804.8175	3	1804.8158	0.0017	0	50.54	5e-05	K	G	TVVGQITVDMMYGGMR	3 Oxidation (M)	0.0000000001100010.0
22	1	1	Q8VHF5	Citrate synthase, mitochondrial OS=Rattus norvegicus GN=Cs PE=1 SV=1	699	52176	12	24.9	8.53	0	903.4164	1804.8182	2	1804.8158	0.0024	0	33.38	0.0026	K	G	TVVGQITVDMMYGGMR	3 Oxidation (M)	0.0000000001100010.0
22	1	1	Q8VHF5	Citrate synthase, mitochondrial OS=Rattus norvegicus GN=Cs PE=1 SV=1	699	52176	12	24.9	8.53	0	602.6137	1804.8192	3	1804.8158	0.0033	0	47.60	9.6e-005	K	G	TVVGQITVDMMYGGMR	3 Oxidation (M)	0.0000000001100010.0
22	1	1	Q8VHF5	Citrate synthase, mitochondrial OS=Rattus norvegicus GN=Cs PE=1 SV=1	699	52176	12	24.9	8.53	0	903.4169	1804.8192	2	1804.8158	0.0033	0	61.57	3.8e-006	K	G	TVVGQITVDMMYGGMR	3 Oxidation (M)	0.0000000001100010.0	emPAI	2.62
22	1	2	Q9CZU6	Citrate synthase, mitochondrial OS=Mus musculus GN=Cs PE=1 SV=1	638	51988	12	24.6	8.72	0	304.1759	606.3372	2	606.3377	-0.0005	0	30.91	0.0086	R	H	EFALK
22	1	2	Q9CZU6	Citrate synthase, mitochondrial OS=Mus musculus GN=Cs PE=1 SV=1	638	51988	12	24.6	8.72	0	304.1761	606.3376	2	606.3377	-0.0001	0	35.76	0.0028	R	H	EFALK
22	1	2	Q9CZU6	Citrate synthase, mitochondrial OS=Mus musculus GN=Cs PE=1 SV=1	638	51988	12	24.6	8.72	0	379.7151	757.4156	2	757.4156	-0.0001	0	32.33	0.011	K	I	LPCVAAK
22	1	2	Q9CZU6	Citrate synthase, mitochondrial OS=Mus musculus GN=Cs PE=1 SV=1	638	51988	12	24.6	8.72	0	379.7155	757.4165	2	757.4156	0.0009	0	38.57	0.0017	K	I	LPCVAAK
22	1	2	Q9CZU6	Citrate synthase, mitochondrial OS=Mus musculus GN=Cs PE=1 SV=1	638	51988	12	24.6	8.72	0	379.7156	757.4166	2	757.4156	0.0010	0	30.57	0.011	K	I	LPCVAAK
22	1	2	Q9CZU6	Citrate synthase, mitochondrial OS=Mus musculus GN=Cs PE=1 SV=1	638	51988	12	24.6	8.72	0	417.7570	833.4994	2	833.5011	-0.0017	0	28.10	0.0069	K	I	LVAQLYK
22	1	2	Q9CZU6	Citrate synthase, mitochondrial OS=Mus musculus GN=Cs PE=1 SV=1	638	51988	12	24.6	8.72	0	417.7589	833.5033	2	833.5011	0.0023	0	26.50	0.0094	K	I	LVAQLYK
22	1	2	Q9CZU6	Citrate synthase, mitochondrial OS=Mus musculus GN=Cs PE=1 SV=1	638	51988	12	24.6	8.72	0	485.2261	968.4376	2	968.4307	0.0069	0	44.44	0.0002	K	F	SMSTDGLMK
22	1	2	Q9CZU6	Citrate synthase, mitochondrial OS=Mus musculus GN=Cs PE=1 SV=1	638	51988	12	24.6	8.72	0	493.2208	984.4270	2	984.4256	0.0013	0	43.73	0.00014	K	F	SMSTDGLMK	Oxidation (M)	0.000000010.0
22	1	2	Q9CZU6	Citrate synthase, mitochondrial OS=Mus musculus GN=Cs PE=1 SV=1	638	51988	12	24.6	8.72	0	493.2220	984.4295	2	984.4256	0.0039	0	26.92	0.0069	K	F	SMSTDGLMK	Oxidation (M)	0.010000000.0
22	1	2	Q9CZU6	Citrate synthase, mitochondrial OS=Mus musculus GN=Cs PE=1 SV=1	638	51988	12	24.6	8.72	1	499.7989	997.5833	2	997.5808	0.0025	0	30.24	0.0056	K	E	DVLSNLIPK
22	1	2	Q9CZU6	Citrate synthase, mitochondrial OS=Mus musculus GN=Cs PE=1 SV=1	638	51988	12	24.6	8.72	0	376.5568	1126.6484	3	1126.6499	-0.0014	0	43.02	0.00025	R	S	ALGFPLERPK
22	1	2	Q9CZU6	Citrate synthase, mitochondrial OS=Mus musculus GN=Cs PE=1 SV=1	638	51988	12	24.6	8.72	0	376.5570	1126.6493	3	1126.6499	-0.0006	0	30.13	0.0053	R	S	ALGFPLERPK
22	1	2	Q9CZU6	Citrate synthase, mitochondrial OS=Mus musculus GN=Cs PE=1 SV=1	638	51988	12	24.6	8.72	0	376.5579	1126.6518	3	1126.6499	0.0019	0	51.56	4e-05	R	S	ALGFPLERPK
22	1	2	Q9CZU6	Citrate synthase, mitochondrial OS=Mus musculus GN=Cs PE=1 SV=1	638	51988	12	24.6	8.72	0	376.5580	1126.6523	3	1126.6499	0.0024	0	53.53	2.6e-005	R	S	ALGFPLERPK
22	1	2	Q9CZU6	Citrate synthase, mitochondrial OS=Mus musculus GN=Cs PE=1 SV=1	638	51988	12	24.6	8.72	0	564.3346	1126.6546	2	1126.6499	0.0048	0	43.57	0.00026	R	S	ALGFPLERPK
22	1	2	Q9CZU6	Citrate synthase, mitochondrial OS=Mus musculus GN=Cs PE=1 SV=1	638	51988	12	24.6	8.72	0	564.3346	1126.6546	2	1126.6499	0.0048	0	42.71	0.00032	R	S	ALGFPLERPK
22	1	2	Q9CZU6	Citrate synthase, mitochondrial OS=Mus musculus GN=Cs PE=1 SV=1	638	51988	12	24.6	8.72	0	584.3371	1166.6597	2	1166.6560	0.0036	0	76.21	1.1e-007	R	K	VVPGYGHAVLR
22	1	2	Q9CZU6	Citrate synthase, mitochondrial OS=Mus musculus GN=Cs PE=1 SV=1	638	51988	12	24.6	8.72	0	389.8938	1166.6597	3	1166.6560	0.0036	0	56.71	1e-05	R	K	VVPGYGHAVLR
22	1	2	Q9CZU6	Citrate synthase, mitochondrial OS=Mus musculus GN=Cs PE=1 SV=1	638	51988	12	24.6	8.72	0	584.3381	1166.6616	2	1166.6560	0.0056	0	75.94	1.1e-007	R	K	VVPGYGHAVLR
22	1	2	Q9CZU6	Citrate synthase, mitochondrial OS=Mus musculus GN=Cs PE=1 SV=1	638	51988	12	24.6	8.72	0	389.8945	1166.6616	3	1166.6560	0.0056	0	50.38	3.8e-005	R	K	VVPGYGHAVLR
22	1	2	Q9CZU6	Citrate synthase, mitochondrial OS=Mus musculus GN=Cs PE=1 SV=1	638	51988	12	24.6	8.72	0	612.3724	1222.7302	2	1222.7285	0.0017	0	58.79	2.1e-006	K	A	IVPNILLEQGK
22	1	2	Q9CZU6	Citrate synthase, mitochondrial OS=Mus musculus GN=Cs PE=1 SV=1	638	51988	12	24.6	8.72	0	408.5847	1222.7323	3	1222.7285	0.0038	0	29.01	0.0019	K	A	IVPNILLEQGK
22	1	2	Q9CZU6	Citrate synthase, mitochondrial OS=Mus musculus GN=Cs PE=1 SV=1	638	51988	12	24.6	8.72	0	612.3734	1222.7323	2	1222.7285	0.0038	0	61.08	1.2e-006	K	A	IVPNILLEQGK
22	1	2	Q9CZU6	Citrate synthase, mitochondrial OS=Mus musculus GN=Cs PE=1 SV=1	638	51988	12	24.6	8.72	0	669.8265	1337.6384	2	1337.6364	0.0020	0	55.78	2.7e-005	R	V	DYIWNTLNSGR
22	1	2	Q9CZU6	Citrate synthase, mitochondrial OS=Mus musculus GN=Cs PE=1 SV=1	638	51988	12	24.6	8.72	0	669.8268	1337.6391	2	1337.6364	0.0027	0	51.96	6.2e-005	R	V	DYIWNTLNSGR
22	1	2	Q9CZU6	Citrate synthase, mitochondrial OS=Mus musculus GN=Cs PE=1 SV=1	638	51988	12	24.6	8.72	0	446.8874	1337.6404	3	1337.6364	0.0040	0	41.44	0.00073	R	V	DYIWNTLNSGR
22	1	2	Q9CZU6	Citrate synthase, mitochondrial OS=Mus musculus GN=Cs PE=1 SV=1	638	51988	12	24.6	8.72	0	536.6149	1606.8227	3	1606.8216	0.0012	1	62.94	4.6e-006	K	V	LRDYIWNTLNSGR
22	1	2	Q9CZU6	Citrate synthase, mitochondrial OS=Mus musculus GN=Cs PE=1 SV=1	638	51988	12	24.6	8.72	0	536.6159	1606.8258	3	1606.8216	0.0042	1	52.39	5.6e-005	K	V	LRDYIWNTLNSGR
22	1	2	Q9CZU6	Citrate synthase, mitochondrial OS=Mus musculus GN=Cs PE=1 SV=1	638	51988	12	24.6	8.72	0	881.9470	1761.8794	2	1761.8785	0.0009	0	78.93	1.3e-007	K	F	GLVYETSVLDPDEGIR
22	1	2	Q9CZU6	Citrate synthase, mitochondrial OS=Mus musculus GN=Cs PE=1 SV=1	638	51988	12	24.6	8.72	0	588.3004	1761.8794	3	1761.8785	0.0009	0	21.61	0.069	K	F	GLVYETSVLDPDEGIR
22	1	2	Q9CZU6	Citrate synthase, mitochondrial OS=Mus musculus GN=Cs PE=1 SV=1	638	51988	12	24.6	8.72	0	881.9471	1761.8797	2	1761.8785	0.0012	0	68.47	1.5e-006	K	F	GLVYETSVLDPDEGIR
22	1	2	Q9CZU6	Citrate synthase, mitochondrial OS=Mus musculus GN=Cs PE=1 SV=1	638	51988	12	24.6	8.72	0	881.9476	1761.8807	2	1761.8785	0.0022	0	37.27	0.0019	K	F	GLVYETSVLDPDEGIR
22	1	2	Q9CZU6	Citrate synthase, mitochondrial OS=Mus musculus GN=Cs PE=1 SV=1	638	51988	12	24.6	8.72	0	588.3031	1761.8875	3	1761.8785	0.0090	0	59.37	1.1e-005	K	F	GLVYETSVLDPDEGIR
22	1	2	Q9CZU6	Citrate synthase, mitochondrial OS=Mus musculus GN=Cs PE=1 SV=1	638	51988	12	24.6	8.72	0	881.9510	1761.8875	2	1761.8785	0.0090	0	89.96	9.7e-009	K	F	GLVYETSVLDPDEGIR
22	1	2	Q9CZU6	Citrate synthase, mitochondrial OS=Mus musculus GN=Cs PE=1 SV=1	638	51988	12	24.6	8.72	0	588.3037	1761.8892	3	1761.8785	0.0107	0	57.58	1.7e-005	K	F	GLVYETSVLDPDEGIR
22	1	2	Q9CZU6	Citrate synthase, mitochondrial OS=Mus musculus GN=Cs PE=1 SV=1	638	51988	12	24.6	8.72	0	881.9519	1761.8892	2	1761.8785	0.0107	0	89.04	1.2e-008	K	F	GLVYETSVLDPDEGIR
22	1	2	Q9CZU6	Citrate synthase, mitochondrial OS=Mus musculus GN=Cs PE=1 SV=1	638	51988	12	24.6	8.72	0	597.2812	1788.8217	3	1788.8209	0.0008	0	52.12	3.6e-005	K	G	TVVGQITVDMMYGGMR	2 Oxidation (M)	0.0000000001000010.0
22	1	2	Q9CZU6	Citrate synthase, mitochondrial OS=Mus musculus GN=Cs PE=1 SV=1	638	51988	12	24.6	8.72	0	895.4181	1788.8217	2	1788.8209	0.0008	0	49.39	6.7e-005	K	G	TVVGQITVDMMYGGMR	2 Oxidation (M)	0.0000000001000010.0
22	1	2	Q9CZU6	Citrate synthase, mitochondrial OS=Mus musculus GN=Cs PE=1 SV=1	638	51988	12	24.6	8.72	0	597.2819	1788.8238	3	1788.8209	0.0029	0	37.33	0.0012	K	G	TVVGQITVDMMYGGMR	2 Oxidation (M)	0.0000000001000010.0
22	1	2	Q9CZU6	Citrate synthase, mitochondrial OS=Mus musculus GN=Cs PE=1 SV=1	638	51988	12	24.6	8.72	0	602.6131	1804.8175	3	1804.8158	0.0017	0	50.54	5e-05	K	G	TVVGQITVDMMYGGMR	3 Oxidation (M)	0.0000000001100010.0
22	1	2	Q9CZU6	Citrate synthase, mitochondrial OS=Mus musculus GN=Cs PE=1 SV=1	638	51988	12	24.6	8.72	0	903.4164	1804.8182	2	1804.8158	0.0024	0	33.38	0.0026	K	G	TVVGQITVDMMYGGMR	3 Oxidation (M)	0.0000000001100010.0
22	1	2	Q9CZU6	Citrate synthase, mitochondrial OS=Mus musculus GN=Cs PE=1 SV=1	638	51988	12	24.6	8.72	0	602.6137	1804.8192	3	1804.8158	0.0033	0	47.60	9.6e-005	K	G	TVVGQITVDMMYGGMR	3 Oxidation (M)	0.0000000001100010.0
22	1	2	Q9CZU6	Citrate synthase, mitochondrial OS=Mus musculus GN=Cs PE=1 SV=1	638	51988	12	24.6	8.72	0	903.4169	1804.8192	2	1804.8158	0.0033	0	61.57	3.8e-006	K	G	TVVGQITVDMMYGGMR	3 Oxidation (M)	0.0000000001100010.0	emPAI	2.64
22	1	3	Q0QEL7	Citrate synthase, mitochondrial (Fragment) OS=Mesocricetus auratus GN=CS PE=1 SV=1	380	23926	7	26.3	6.82	0	304.1759	606.3372	2	606.3377	-0.0005	0	30.91	0.0086	R	H	EFALK
22	1	3	Q0QEL7	Citrate synthase, mitochondrial (Fragment) OS=Mesocricetus auratus GN=CS PE=1 SV=1	380	23926	7	26.3	6.82	0	304.1761	606.3376	2	606.3377	-0.0001	0	35.76	0.0028	R	H	EFALK
22	1	3	Q0QEL7	Citrate synthase, mitochondrial (Fragment) OS=Mesocricetus auratus GN=CS PE=1 SV=1	380	23926	7	26.3	6.82	0	417.7570	833.4994	2	833.5011	-0.0017	0	28.10	0.0069	K	I	LVAQLYK
22	1	3	Q0QEL7	Citrate synthase, mitochondrial (Fragment) OS=Mesocricetus auratus GN=CS PE=1 SV=1	380	23926	7	26.3	6.82	0	417.7589	833.5033	2	833.5011	0.0023	0	26.50	0.0094	K	I	LVAQLYK
22	1	3	Q0QEL7	Citrate synthase, mitochondrial (Fragment) OS=Mesocricetus auratus GN=CS PE=1 SV=1	380	23926	7	26.3	6.82	1	360.8661	1079.5766	3	1079.5764	0.0002	0	33.54	0.0035	K	L	HLPNDPLFK
22	1	3	Q0QEL7	Citrate synthase, mitochondrial (Fragment) OS=Mesocricetus auratus GN=CS PE=1 SV=1	380	23926	7	26.3	6.82	1	360.8662	1079.5769	3	1079.5764	0.0005	0	31.65	0.0058	K	L	HLPNDPLFK
22	1	3	Q0QEL7	Citrate synthase, mitochondrial (Fragment) OS=Mesocricetus auratus GN=CS PE=1 SV=1	380	23926	7	26.3	6.82	1	540.7957	1079.5769	2	1079.5764	0.0005	0	47.18	0.00016	K	L	HLPNDPLFK
22	1	3	Q0QEL7	Citrate synthase, mitochondrial (Fragment) OS=Mesocricetus auratus GN=CS PE=1 SV=1	380	23926	7	26.3	6.82	1	540.7957	1079.5769	2	1079.5764	0.0006	0	46.37	0.0002	K	L	HLPNDPLFK
22	1	3	Q0QEL7	Citrate synthase, mitochondrial (Fragment) OS=Mesocricetus auratus GN=CS PE=1 SV=1	380	23926	7	26.3	6.82	1	360.8668	1079.5787	3	1079.5764	0.0023	0	42.94	0.00043	K	L	HLPNDPLFK
22	1	3	Q0QEL7	Citrate synthase, mitochondrial (Fragment) OS=Mesocricetus auratus GN=CS PE=1 SV=1	380	23926	7	26.3	6.82	1	540.7966	1079.5787	2	1079.5764	0.0023	0	59.83	8.8e-006	K	L	HLPNDPLFK
22	1	3	Q0QEL7	Citrate synthase, mitochondrial (Fragment) OS=Mesocricetus auratus GN=CS PE=1 SV=1	380	23926	7	26.3	6.82	1	540.7966	1079.5787	2	1079.5764	0.0024	0	48.18	0.00013	K	L	HLPNDPLFK
22	1	3	Q0QEL7	Citrate synthase, mitochondrial (Fragment) OS=Mesocricetus auratus GN=CS PE=1 SV=1	380	23926	7	26.3	6.82	1	360.8675	1079.5806	3	1079.5764	0.0043	0	32.21	0.0052	K	L	HLPNDPLFK
22	1	3	Q0QEL7	Citrate synthase, mitochondrial (Fragment) OS=Mesocricetus auratus GN=CS PE=1 SV=1	380	23926	7	26.3	6.82	0	584.3371	1166.6597	2	1166.6560	0.0036	0	76.21	1.1e-007	R	K	VVPGYGHAVLR
22	1	3	Q0QEL7	Citrate synthase, mitochondrial (Fragment) OS=Mesocricetus auratus GN=CS PE=1 SV=1	380	23926	7	26.3	6.82	0	389.8938	1166.6597	3	1166.6560	0.0036	0	56.71	1e-05	R	K	VVPGYGHAVLR
22	1	3	Q0QEL7	Citrate synthase, mitochondrial (Fragment) OS=Mesocricetus auratus GN=CS PE=1 SV=1	380	23926	7	26.3	6.82	0	584.3381	1166.6616	2	1166.6560	0.0056	0	75.94	1.1e-007	R	K	VVPGYGHAVLR
22	1	3	Q0QEL7	Citrate synthase, mitochondrial (Fragment) OS=Mesocricetus auratus GN=CS PE=1 SV=1	380	23926	7	26.3	6.82	0	389.8945	1166.6616	3	1166.6560	0.0056	0	50.38	3.8e-005	R	K	VVPGYGHAVLR
22	1	3	Q0QEL7	Citrate synthase, mitochondrial (Fragment) OS=Mesocricetus auratus GN=CS PE=1 SV=1	380	23926	7	26.3	6.82	0	612.3724	1222.7302	2	1222.7285	0.0017	0	58.79	2.1e-006	K	A	IVPNILLEQGK
22	1	3	Q0QEL7	Citrate synthase, mitochondrial (Fragment) OS=Mesocricetus auratus GN=CS PE=1 SV=1	380	23926	7	26.3	6.82	0	408.5847	1222.7323	3	1222.7285	0.0038	0	29.01	0.0019	K	A	IVPNILLEQGK
22	1	3	Q0QEL7	Citrate synthase, mitochondrial (Fragment) OS=Mesocricetus auratus GN=CS PE=1 SV=1	380	23926	7	26.3	6.82	0	612.3734	1222.7323	2	1222.7285	0.0038	0	61.08	1.2e-006	K	A	IVPNILLEQGK
22	1	3	Q0QEL7	Citrate synthase, mitochondrial (Fragment) OS=Mesocricetus auratus GN=CS PE=1 SV=1	380	23926	7	26.3	6.82	0	669.8265	1337.6384	2	1337.6364	0.0020	0	55.78	2.7e-005	R	V	DYIWNTLNSGR
22	1	3	Q0QEL7	Citrate synthase, mitochondrial (Fragment) OS=Mesocricetus auratus GN=CS PE=1 SV=1	380	23926	7	26.3	6.82	0	669.8268	1337.6391	2	1337.6364	0.0027	0	51.96	6.2e-005	R	V	DYIWNTLNSGR
22	1	3	Q0QEL7	Citrate synthase, mitochondrial (Fragment) OS=Mesocricetus auratus GN=CS PE=1 SV=1	380	23926	7	26.3	6.82	0	446.8874	1337.6404	3	1337.6364	0.0040	0	41.44	0.00073	R	V	DYIWNTLNSGR
22	1	3	Q0QEL7	Citrate synthase, mitochondrial (Fragment) OS=Mesocricetus auratus GN=CS PE=1 SV=1	380	23926	7	26.3	6.82	0	536.6149	1606.8227	3	1606.8216	0.0012	1	62.94	4.6e-006	K	V	LRDYIWNTLNSGR
22	1	3	Q0QEL7	Citrate synthase, mitochondrial (Fragment) OS=Mesocricetus auratus GN=CS PE=1 SV=1	380	23926	7	26.3	6.82	0	536.6159	1606.8258	3	1606.8216	0.0042	1	52.39	5.6e-005	K	V	LRDYIWNTLNSGR			emPAI	3.21
23	1	1	Q6IFW6	Keratin, type I cytoskeletal 10 OS=Rattus norvegicus GN=Krt10 PE=3 SV=1	180	56699	4	6.3	5.10	0	404.2037	806.3928	2	806.3923	0.0006	0	64.67	4e-06	R	L	LAADDFR
23	1	1	Q6IFW6	Keratin, type I cytoskeletal 10 OS=Rattus norvegicus GN=Krt10 PE=3 SV=1	180	56699	4	6.3	5.10	1	497.2526	992.4906	2	992.4927	-0.0021	0	49.19	0.00015	K	Q	YENEVALR
23	1	1	Q6IFW6	Keratin, type I cytoskeletal 10 OS=Rattus norvegicus GN=Krt10 PE=3 SV=1	180	56699	4	6.3	5.10	1	555.2495	1108.4844	2	1108.4825	0.0019	0	40.60	0.00039	K	S	DAEAWFNEK
23	1	1	Q6IFW6	Keratin, type I cytoskeletal 10 OS=Rattus norvegicus GN=Krt10 PE=3 SV=1	180	56699	4	6.3	5.10	0	583.2952	1164.5759	2	1164.5775	-0.0016	0	25.72	0.027	R	S	LENEIQTYR			emPAI	0.24
23	1	2	P02535	Keratin, type I cytoskeletal 10 OS=Mus musculus GN=Krt10 PE=1 SV=3	165	57906	3	4.9	5.04	0	404.2037	806.3928	2	806.3923	0.0006	0	64.67	4e-06	R	L	LAADDFR
23	1	2	P02535	Keratin, type I cytoskeletal 10 OS=Mus musculus GN=Krt10 PE=1 SV=3	165	57906	3	4.9	5.04	0	583.2952	1164.5759	2	1164.5775	-0.0016	0	25.72	0.027	R	S	LENEIQTYR
23	1	2	P02535	Keratin, type I cytoskeletal 10 OS=Mus musculus GN=Krt10 PE=1 SV=3	165	57906	3	4.9	5.04	1	691.3283	1380.6421	2	1380.6408	0.0013	0	75.62	2e-07	R	I	ALEESNYELEGK			emPAI	0.17
23	1	3	Q6IFX2	Keratin, type I cytoskeletal 42 OS=Mus musculus GN=Krt42 PE=1 SV=1	128	50444	2	6.2	5.09	0	404.2037	806.3928	2	806.3923	0.0006	0	64.67	4e-06	R	T	LAADDFR
23	1	3	Q6IFX2	Keratin, type I cytoskeletal 42 OS=Mus musculus GN=Krt42 PE=1 SV=1	128	50444	2	6.2	5.09	1	515.2967	1028.5788	2	1028.5866	-0.0078	0	38.09	0.0018	R	A	VLDELTLAR
23	1	3	Q6IFX2	Keratin, type I cytoskeletal 42 OS=Mus musculus GN=Krt42 PE=1 SV=1	128	50444	2	6.2	5.09	1	651.3332	1300.6518	2	1300.6510	0.0008	0	25.33	0.084	R	I	ALEEANADLEVK			emPAI	0.20
23	1	3	Q6IFU7	Keratin, type I cytoskeletal 42 OS=Rattus norvegicus GN=Krt42 PE=3 SV=1	103	50524	2	3.5	5.09	0	404.2037	806.3928	2	806.3923	0.0006	0	64.67	4e-06	R	T	LAADDFR
23	1	3	Q6IFU7	Keratin, type I cytoskeletal 42 OS=Rattus norvegicus GN=Krt42 PE=3 SV=1	103	50524	2	3.5	5.09	1	515.2967	1028.5788	2	1028.5866	-0.0078	0	38.09	0.0018	R	A	VLDELTLAR
23	1	3	Q6IFU8	Keratin, type I cytoskeletal 17 OS=Rattus norvegicus GN=Krt17 PE=2 SV=1	103	48378	2	3.7	4.97	0	404.2037	806.3928	2	806.3923	0.0006	0	64.67	4e-06	R	T	LAADDFR
23	1	3	Q6IFU8	Keratin, type I cytoskeletal 17 OS=Rattus norvegicus GN=Krt17 PE=2 SV=1	103	48378	2	3.7	4.97	1	515.2967	1028.5788	2	1028.5866	-0.0078	0	38.09	0.0018	R	A	VLDELTLAR
23	1	3	Q6IFV1	Keratin, type I cytoskeletal 14 OS=Rattus norvegicus GN=Krt14 PE=2 SV=1	103	52936	2	3.3	5.08	0	404.2037	806.3928	2	806.3923	0.0006	0	64.67	4e-06	R	T	LAADDFR
23	1	3	Q6IFV1	Keratin, type I cytoskeletal 14 OS=Rattus norvegicus GN=Krt14 PE=2 SV=1	103	52936	2	3.3	5.08	1	515.2967	1028.5788	2	1028.5866	-0.0078	0	38.09	0.0018	R	A	VLDELTLAR
23	1	3	Q6IFV3	Keratin, type I cytoskeletal 15 OS=Rattus norvegicus GN=Krt15 PE=1 SV=1	103	49011	2	3.6	4.80	0	404.2037	806.3928	2	806.3923	0.0006	0	64.67	4e-06	R	L	LAADDFR
23	1	3	Q6IFV3	Keratin, type I cytoskeletal 15 OS=Rattus norvegicus GN=Krt15 PE=1 SV=1	103	49011	2	3.6	4.80	1	515.2967	1028.5788	2	1028.5866	-0.0078	0	38.09	0.0018	R	T	VLDELTLAR
23	1	3	Q9QWL7	Keratin, type I cytoskeletal 17 OS=Mus musculus GN=Krt17 PE=1 SV=3	103	48417	2	3.7	5.00	0	404.2037	806.3928	2	806.3923	0.0006	0	64.67	4e-06	R	T	LAADDFR
23	1	3	Q9QWL7	Keratin, type I cytoskeletal 17 OS=Mus musculus GN=Krt17 PE=1 SV=3	103	48417	2	3.7	5.00	1	515.2967	1028.5788	2	1028.5866	-0.0078	0	38.09	0.0018	R	A	VLDELTLAR
23	1	3	P19001	Keratin, type I cytoskeletal 19 OS=Mus musculus GN=Krt19 PE=1 SV=1	103	44515	2	4.0	5.28	0	404.2037	806.3928	2	806.3923	0.0006	0	64.67	4e-06	R	T	LAADDFR
23	1	3	P19001	Keratin, type I cytoskeletal 19 OS=Mus musculus GN=Krt19 PE=1 SV=1	103	44515	2	4.0	5.28	1	515.2967	1028.5788	2	1028.5866	-0.0078	0	38.09	0.0018	R	T	VLDELTLAR
23	1	3	Q61414	Keratin, type I cytoskeletal 15 OS=Mus musculus GN=Krt15 PE=1 SV=2	103	49278	2	3.5	4.79	0	404.2037	806.3928	2	806.3923	0.0006	0	64.67	4e-06	R	L	LAADDFR
23	1	3	Q61414	Keratin, type I cytoskeletal 15 OS=Mus musculus GN=Krt15 PE=1 SV=2	103	49278	2	3.5	4.79	1	515.2967	1028.5788	2	1028.5866	-0.0078	0	38.09	0.0018	R	T	VLDELTLAR
23	1	3	Q61781	Keratin, type I cytoskeletal 14 OS=Mus musculus GN=Krt14 PE=1 SV=2	103	53176	2	3.3	5.10	0	404.2037	806.3928	2	806.3923	0.0006	0	64.67	4e-06	R	T	LAADDFR
23	1	3	Q61781	Keratin, type I cytoskeletal 14 OS=Mus musculus GN=Krt14 PE=1 SV=2	103	53176	2	3.3	5.10	1	515.2967	1028.5788	2	1028.5866	-0.0078	0	38.09	0.0018	R	A	VLDELTLAR
23	1	3	Q63279	Keratin, type I cytoskeletal 19 OS=Rattus norvegicus GN=Krt19 PE=1 SV=2	103	44609	2	4.0	5.21	0	404.2037	806.3928	2	806.3923	0.0006	0	64.67	4e-06	R	T	LAADDFR
23	1	3	Q63279	Keratin, type I cytoskeletal 19 OS=Rattus norvegicus GN=Krt19 PE=1 SV=2	103	44609	2	4.0	5.21	1	515.2967	1028.5788	2	1028.5866	-0.0078	0	38.09	0.0018	R	T	VLDELTLAR
23	2	1	Q9WUS0	Adenylate kinase 4, mitochondrial OS=Rattus norvegicus GN=Ak4 PE=2 SV=1	177	25301	3	14.3	7.79	1	498.2967	994.5789	2	994.5811	-0.0023	0	55.42	8.8e-006	R	G	AVILGPPGSGK
23	2	1	Q9WUS0	Adenylate kinase 4, mitochondrial OS=Rattus norvegicus GN=Ak4 PE=2 SV=1	177	25301	3	14.3	7.79	1	498.2982	994.5818	2	994.5811	0.0007	0	45.38	6.8e-005	R	G	AVILGPPGSGK
23	2	1	Q9WUS0	Adenylate kinase 4, mitochondrial OS=Rattus norvegicus GN=Ak4 PE=2 SV=1	177	25301	3	14.3	7.79	1	498.2982	994.5819	2	994.5811	0.0008	0	48.49	3.3e-005	R	G	AVILGPPGSGK
23	2	1	Q9WUS0	Adenylate kinase 4, mitochondrial OS=Rattus norvegicus GN=Ak4 PE=2 SV=1	177	25301	3	14.3	7.79	1	498.2985	994.5825	2	994.5811	0.0013	0	52.29	2.1e-005	R	G	AVILGPPGSGK
23	2	1	Q9WUS0	Adenylate kinase 4, mitochondrial OS=Rattus norvegicus GN=Ak4 PE=2 SV=1	177	25301	3	14.3	7.79	1	558.3058	1114.5971	2	1114.5982	-0.0011	0	46.57	0.00025	R	I	TLVQAEALDR
23	2	1	Q9WUS0	Adenylate kinase 4, mitochondrial OS=Rattus norvegicus GN=Ak4 PE=2 SV=1	177	25301	3	14.3	7.79	1	558.3061	1114.5976	2	1114.5982	-0.0006	0	53.51	5e-05	R	I	TLVQAEALDR
23	2	1	Q9WUS0	Adenylate kinase 4, mitochondrial OS=Rattus norvegicus GN=Ak4 PE=2 SV=1	177	25301	3	14.3	7.79	1	558.3062	1114.5979	2	1114.5982	-0.0003	0	44.70	0.00038	R	I	TLVQAEALDR
23	2	1	Q9WUS0	Adenylate kinase 4, mitochondrial OS=Rattus norvegicus GN=Ak4 PE=2 SV=1	177	25301	3	14.3	7.79	1	558.3066	1114.5987	2	1114.5982	0.0005	0	70.85	1.1e-006	R	I	TLVQAEALDR
23	2	1	Q9WUS0	Adenylate kinase 4, mitochondrial OS=Rattus norvegicus GN=Ak4 PE=2 SV=1	177	25301	3	14.3	7.79	1	416.2398	1245.6977	3	1245.6969	0.0008	0	51.17	5.5e-005	K	S	DAAKPVIELYK			emPAI	0.43
23	3	1	Q6IMF3	Keratin, type II cytoskeletal 1 OS=Rattus norvegicus GN=Krt1 PE=2 SV=1	177	65190	3	3.8	8.00	1	633.3212	1264.6278	2	1264.6299	-0.0021	0	70.56	8.9e-007	R	K	TNAENEFVTIK
23	3	1	Q6IMF3	Keratin, type II cytoskeletal 1 OS=Rattus norvegicus GN=Krt1 PE=2 SV=1	177	65190	3	3.8	8.00	1	633.3224	1264.6303	2	1264.6299	0.0003	0	46.22	0.00024	R	K	TNAENEFVTIK
23	3	1	Q6IMF3	Keratin, type II cytoskeletal 1 OS=Rattus norvegicus GN=Krt1 PE=2 SV=1	177	65190	3	3.8	8.00	1	465.2478	1392.7215	3	1392.7249	-0.0034	1	29.93	0.0094	R	D	TNAENEFVTIKK
23	3	1	Q6IMF3	Keratin, type II cytoskeletal 1 OS=Rattus norvegicus GN=Krt1 PE=2 SV=1	177	65190	3	3.8	8.00	1	465.2485	1392.7237	3	1392.7249	-0.0012	1	30.84	0.0087	R	D	TNAENEFVTIKK
23	3	1	Q6IMF3	Keratin, type II cytoskeletal 1 OS=Rattus norvegicus GN=Krt1 PE=2 SV=1	177	65190	3	3.8	8.00	1	738.3948	1474.7750	2	1474.7780	-0.0030	0	75.32	2.9e-007	R	W	FLEQQNQVLQTK			emPAI	0.15
23	3	1	P04104	Keratin, type II cytoskeletal 1 OS=Mus musculus GN=Krt1 PE=1 SV=4	177	66079	3	3.8	8.39	1	633.3212	1264.6278	2	1264.6299	-0.0021	0	70.56	8.9e-007	R	K	TNAENEFVTIK
23	3	1	P04104	Keratin, type II cytoskeletal 1 OS=Mus musculus GN=Krt1 PE=1 SV=4	177	66079	3	3.8	8.39	1	633.3224	1264.6303	2	1264.6299	0.0003	0	46.22	0.00024	R	K	TNAENEFVTIK
23	3	1	P04104	Keratin, type II cytoskeletal 1 OS=Mus musculus GN=Krt1 PE=1 SV=4	177	66079	3	3.8	8.39	1	465.2478	1392.7215	3	1392.7249	-0.0034	1	29.93	0.0094	R	D	TNAENEFVTIKK
23	3	1	P04104	Keratin, type II cytoskeletal 1 OS=Mus musculus GN=Krt1 PE=1 SV=4	177	66079	3	3.8	8.39	1	465.2485	1392.7237	3	1392.7249	-0.0012	1	30.84	0.0087	R	D	TNAENEFVTIKK
23	3	1	P04104	Keratin, type II cytoskeletal 1 OS=Mus musculus GN=Krt1 PE=1 SV=4	177	66079	3	3.8	8.39	1	738.3948	1474.7750	2	1474.7780	-0.0030	0	75.32	2.9e-007	R	W	FLEQQNQVLQTK
23	4	1	Q9WTP6	Adenylate kinase 2, mitochondrial OS=Mus musculus GN=Ak2 PE=1 SV=5	162	26737	3	13.8	6.96	1	490.2996	978.5847	2	978.5862	-0.0016	0	32.09	0.0014	R	G	AVLLGPPGAGK
23	4	1	Q9WTP6	Adenylate kinase 2, mitochondrial OS=Mus musculus GN=Ak2 PE=1 SV=5	162	26737	3	13.8	6.96	1	490.3003	978.5860	2	978.5862	-0.0002	0	45.57	4.2e-005	R	G	AVLLGPPGAGK
23	4	1	Q9WTP6	Adenylate kinase 2, mitochondrial OS=Mus musculus GN=Ak2 PE=1 SV=5	162	26737	3	13.8	6.96	1	533.2661	1064.5176	2	1064.5172	0.0004	0	50.77	7.9e-005	R	K	AMVASGSELGK	Oxidation (M)	0.01000000000.0
23	4	1	Q9WTP6	Adenylate kinase 2, mitochondrial OS=Mus musculus GN=Ak2 PE=1 SV=5	162	26737	3	13.8	6.96	1	677.7958	1353.5770	2	1353.5792	-0.0022	0	65.79	6.2e-007	R	R	QAEMLDDLMEK	2 Oxidation (M)	0.00010000100.0	emPAI	0.40
25	1	1	P24368	Peptidyl-prolyl cis-trans isomerase B OS=Rattus norvegicus GN=Ppib PE=1 SV=3	446	23845	9	37.0	9.50	1	403.7054	805.3963	2	805.3970	-0.0008	0	48.00	0.00019	K	H	TSWLDGK
25	1	1	P24368	Peptidyl-prolyl cis-trans isomerase B OS=Rattus norvegicus GN=Ppib PE=1 SV=3	446	23845	9	37.0	9.50	1	403.7060	805.3975	2	805.3970	0.0005	0	47.46	0.00022	K	H	TSWLDGK
25	1	1	P24368	Peptidyl-prolyl cis-trans isomerase B OS=Rattus norvegicus GN=Ppib PE=1 SV=3	446	23845	9	37.0	9.50	1	434.7490	867.4834	2	867.4855	-0.0021	0	61.83	2.8e-006	R	T	VTFGLFGK
25	1	1	P24368	Peptidyl-prolyl cis-trans isomerase B OS=Rattus norvegicus GN=Ppib PE=1 SV=3	446	23845	9	37.0	9.50	1	434.7502	867.4858	2	867.4855	0.0004	0	47.69	0.0001	R	T	VTFGLFGK
25	1	1	P24368	Peptidyl-prolyl cis-trans isomerase B OS=Rattus norvegicus GN=Ppib PE=1 SV=3	446	23845	9	37.0	9.50	1	448.7098	895.4051	2	895.4076	-0.0025	0	21.24	0.039	R	L	FPDENFK
25	1	1	P24368	Peptidyl-prolyl cis-trans isomerase B OS=Rattus norvegicus GN=Ppib PE=1 SV=3	446	23845	9	37.0	9.50	1	448.7115	895.4084	2	895.4076	0.0008	0	37.41	0.0012	R	L	FPDENFK
25	1	1	P24368	Peptidyl-prolyl cis-trans isomerase B OS=Rattus norvegicus GN=Ppib PE=1 SV=3	446	23845	9	37.0	9.50	1	448.7117	895.4089	2	895.4076	0.0013	0	37.43	0.0012	R	L	FPDENFK
25	1	1	P24368	Peptidyl-prolyl cis-trans isomerase B OS=Rattus norvegicus GN=Ppib PE=1 SV=3	446	23845	9	37.0	9.50	1	448.7118	895.4091	2	895.4076	0.0015	0	33.74	0.0027	R	L	FPDENFK
25	1	1	P24368	Peptidyl-prolyl cis-trans isomerase B OS=Rattus norvegicus GN=Ppib PE=1 SV=3	446	23845	9	37.0	9.50	1	509.2728	1016.5310	2	1016.5325	-0.0015	0	23.19	0.066	K	K	VLEGMDVVR
25	1	1	P24368	Peptidyl-prolyl cis-trans isomerase B OS=Rattus norvegicus GN=Ppib PE=1 SV=3	446	23845	9	37.0	9.50	1	509.2736	1016.5327	2	1016.5325	0.0002	0	54.86	4.4e-005	K	K	VLEGMDVVR
25	1	1	P24368	Peptidyl-prolyl cis-trans isomerase B OS=Rattus norvegicus GN=Ppib PE=1 SV=3	446	23845	9	37.0	9.50	1	517.2720	1032.5294	2	1032.5274	0.0020	0	47.98	0.00024	K	K	VLEGMDVVR	Oxidation (M)	0.000010000.0
25	1	1	P24368	Peptidyl-prolyl cis-trans isomerase B OS=Rattus norvegicus GN=Ppib PE=1 SV=3	446	23845	9	37.0	9.50	1	622.8660	1243.7174	2	1243.7176	-0.0002	0	35.60	0.0011	K	E	IEVEKPFAIAK
25	1	1	P24368	Peptidyl-prolyl cis-trans isomerase B OS=Rattus norvegicus GN=Ppib PE=1 SV=3	446	23845	9	37.0	9.50	1	651.7928	1301.5710	2	1301.5711	-0.0001	0	32.02	0.002	K	G	DFMIQGGDFTR	Oxidation (M)	0.00100000000.0
25	1	1	P24368	Peptidyl-prolyl cis-trans isomerase B OS=Rattus norvegicus GN=Ppib PE=1 SV=3	446	23845	9	37.0	9.50	1	682.8567	1363.6989	2	1363.6983	0.0006	0	75.71	2.4e-007	K	G	TVDNFVALATGEK
25	1	1	P24368	Peptidyl-prolyl cis-trans isomerase B OS=Rattus norvegicus GN=Ppib PE=1 SV=3	446	23845	9	37.0	9.50	1	455.5740	1363.7000	3	1363.6983	0.0017	0	44.31	0.00035	K	G	TVDNFVALATGEK
25	1	1	P24368	Peptidyl-prolyl cis-trans isomerase B OS=Rattus norvegicus GN=Ppib PE=1 SV=3	446	23845	9	37.0	9.50	1	682.8573	1363.7000	2	1363.6983	0.0017	0	68.92	1.2e-006	K	G	TVDNFVALATGEK
25	1	1	P24368	Peptidyl-prolyl cis-trans isomerase B OS=Rattus norvegicus GN=Ppib PE=1 SV=3	446	23845	9	37.0	9.50	1	458.5934	1372.7583	3	1372.7602	-0.0019	1	30.06	0.009	K	-	IEVEKPFAIAKE
25	1	1	P24368	Peptidyl-prolyl cis-trans isomerase B OS=Rattus norvegicus GN=Ppib PE=1 SV=3	446	23845	9	37.0	9.50	1	729.3640	1456.7134	2	1456.7198	-0.0065	0	70.07	7.3e-007	K	T	DTNGSQFFITTVK			emPAI	2.99
26	1	1	P09411	Phosphoglycerate kinase 1 OS=Mus musculus GN=Pgk1 PE=1 SV=4	870	44921	17	47.7	8.02	1	343.2138	684.4131	2	684.4170	-0.0039	0	58.14	9.9e-006	K	F	AAVPSIK
26	1	1	P09411	Phosphoglycerate kinase 1 OS=Mus musculus GN=Pgk1 PE=1 SV=4	870	44921	17	47.7	8.02	1	362.1956	722.3766	2	722.3785	-0.0020	0	28.41	0.015	K	K	AGGFLMK
26	1	1	P09411	Phosphoglycerate kinase 1 OS=Mus musculus GN=Pgk1 PE=1 SV=4	870	44921	17	47.7	8.02	1	362.1961	722.3777	2	722.3785	-0.0008	0	35.43	0.0031	K	K	AGGFLMK
26	1	1	P09411	Phosphoglycerate kinase 1 OS=Mus musculus GN=Pgk1 PE=1 SV=4	870	44921	17	47.7	8.02	1	362.1966	722.3787	2	722.3785	0.0001	0	37.96	0.00073	K	K	AGGFLMK
26	1	1	P09411	Phosphoglycerate kinase 1 OS=Mus musculus GN=Pgk1 PE=1 SV=4	870	44921	17	47.7	8.02	1	367.7259	733.4372	2	733.4374	-0.0003	0	24.91	0.0081	K	D	DVLFLK
26	1	1	P09411	Phosphoglycerate kinase 1 OS=Mus musculus GN=Pgk1 PE=1 SV=4	870	44921	17	47.7	8.02	1	370.1938	738.3731	2	738.3734	-0.0003	0	26.43	0.02	K	K	AGGFLMK	Oxidation (M)	0.0000010.0
26	1	1	P09411	Phosphoglycerate kinase 1 OS=Mus musculus GN=Pgk1 PE=1 SV=4	870	44921	17	47.7	8.02	1	442.7299	883.4452	2	883.4439	0.0013	0	29.68	0.0073	K	A	ELNYFAK
26	1	1	P09411	Phosphoglycerate kinase 1 OS=Mus musculus GN=Pgk1 PE=1 SV=4	870	44921	17	47.7	8.02	1	460.7417	919.4689	2	919.4685	0.0004	0	41.71	0.00075	K	A	SLMDEVVK
26	1	1	P09411	Phosphoglycerate kinase 1 OS=Mus musculus GN=Pgk1 PE=1 SV=4	870	44921	17	47.7	8.02	1	460.7421	919.4697	2	919.4685	0.0012	0	34.78	0.0037	K	A	SLMDEVVK
26	1	1	P09411	Phosphoglycerate kinase 1 OS=Mus musculus GN=Pgk1 PE=1 SV=4	870	44921	17	47.7	8.02	1	462.7131	923.4117	2	923.4171	-0.0054	0	36.27	0.0013	K	S	FCLDNGAK
26	1	1	P09411	Phosphoglycerate kinase 1 OS=Mus musculus GN=Pgk1 PE=1 SV=4	870	44921	17	47.7	8.02	1	468.7381	935.4616	2	935.4634	-0.0017	0	28.74	0.011	K	A	SLMDEVVK	Oxidation (M)	0.00100000.0
26	1	1	P09411	Phosphoglycerate kinase 1 OS=Mus musculus GN=Pgk1 PE=1 SV=4	870	44921	17	47.7	8.02	1	468.7390	935.4635	2	935.4634	0.0001	0	31.56	0.007	K	A	SLMDEVVK	Oxidation (M)	0.00100000.0
26	1	1	P09411	Phosphoglycerate kinase 1 OS=Mus musculus GN=Pgk1 PE=1 SV=4	870	44921	17	47.7	8.02	1	468.7392	935.4639	2	935.4634	0.0005	0	26.38	0.023	K	A	SLMDEVVK	Oxidation (M)	0.00100000.0
26	1	1	P09411	Phosphoglycerate kinase 1 OS=Mus musculus GN=Pgk1 PE=1 SV=4	870	44921	17	47.7	8.02	1	475.2446	948.4747	2	948.4739	0.0008	0	58.99	1.7e-005	R	N	VDFNVPMK
26	1	1	P09411	Phosphoglycerate kinase 1 OS=Mus musculus GN=Pgk1 PE=1 SV=4	870	44921	17	47.7	8.02	1	483.2412	964.4679	2	964.4688	-0.0009	0	36.56	0.0022	R	N	VDFNVPMK	Oxidation (M)	0.00000010.0
26	1	1	P09411	Phosphoglycerate kinase 1 OS=Mus musculus GN=Pgk1 PE=1 SV=4	870	44921	17	47.7	8.02	1	483.2413	964.4681	2	964.4688	-0.0007	0	40.70	0.00086	R	N	VDFNVPMK	Oxidation (M)	0.00000010.0
26	1	1	P09411	Phosphoglycerate kinase 1 OS=Mus musculus GN=Pgk1 PE=1 SV=4	870	44921	17	47.7	8.02	1	483.2420	964.4694	2	964.4688	0.0006	0	31.19	0.0076	R	N	VDFNVPMK	Oxidation (M)	0.00000010.0
26	1	1	P09411	Phosphoglycerate kinase 1 OS=Mus musculus GN=Pgk1 PE=1 SV=4	870	44921	17	47.7	8.02	1	522.8177	1043.6208	2	1043.6227	-0.0018	1	33.61	0.0018	K	G	LTLDKLDVK
26	1	1	P09411	Phosphoglycerate kinase 1 OS=Mus musculus GN=Pgk1 PE=1 SV=4	870	44921	17	47.7	8.02	1	348.8820	1043.6243	3	1043.6227	0.0016	1	52.83	2e-05	K	G	LTLDKLDVK
26	1	1	P09411	Phosphoglycerate kinase 1 OS=Mus musculus GN=Pgk1 PE=1 SV=4	870	44921	17	47.7	8.02	1	609.3313	1216.6481	2	1216.6485	-0.0005	0	38.52	0.0016	K	V	IQLINNMLDK	Oxidation (M)	0.0000001000.0
26	1	1	P09411	Phosphoglycerate kinase 1 OS=Mus musculus GN=Pgk1 PE=1 SV=4	870	44921	17	47.7	8.02	1	609.3322	1216.6498	2	1216.6485	0.0013	0	57.92	1.9e-005	K	V	IQLINNMLDK	Oxidation (M)	0.0000001000.0
26	1	1	P09411	Phosphoglycerate kinase 1 OS=Mus musculus GN=Pgk1 PE=1 SV=4	870	44921	17	47.7	8.02	1	610.3322	1218.6498	2	1218.6496	0.0002	0	44.23	0.00035	K	S	YSLEPVAAELK
26	1	1	P09411	Phosphoglycerate kinase 1 OS=Mus musculus GN=Pgk1 PE=1 SV=4	870	44921	17	47.7	8.02	1	610.3322	1218.6498	2	1218.6496	0.0002	0	56.57	2.1e-005	K	S	YSLEPVAAELK
26	1	1	P09411	Phosphoglycerate kinase 1 OS=Mus musculus GN=Pgk1 PE=1 SV=4	870	44921	17	47.7	8.02	1	659.8668	1317.7191	2	1317.7180	0.0011	0	62.39	4.1e-006	K	F	ITLPVDFVTADK
26	1	1	P09411	Phosphoglycerate kinase 1 OS=Mus musculus GN=Pgk1 PE=1 SV=4	870	44921	17	47.7	8.02	1	456.5746	1366.7020	3	1366.7027	-0.0007	0	35.30	0.0023	R	A	AHSSMVGVNLPQK
26	1	1	P09411	Phosphoglycerate kinase 1 OS=Mus musculus GN=Pgk1 PE=1 SV=4	870	44921	17	47.7	8.02	1	461.9071	1382.6993	3	1382.6976	0.0017	0	60.59	7.1e-006	R	A	AHSSMVGVNLPQK	Oxidation (M)	0.0000100000000.0
26	1	1	P09411	Phosphoglycerate kinase 1 OS=Mus musculus GN=Pgk1 PE=1 SV=4	870	44921	17	47.7	8.02	1	461.9078	1382.7016	3	1382.6976	0.0040	0	55.22	2.5e-005	R	A	AHSSMVGVNLPQK	Oxidation (M)	0.0000100000000.0
26	1	1	P09411	Phosphoglycerate kinase 1 OS=Mus musculus GN=Pgk1 PE=1 SV=4	870	44921	17	47.7	8.02	1	692.3581	1382.7016	2	1382.6976	0.0040	0	51.90	5.3e-005	R	A	AHSSMVGVNLPQK	Oxidation (M)	0.0000100000000.0
26	1	1	P09411	Phosphoglycerate kinase 1 OS=Mus musculus GN=Pgk1 PE=1 SV=4	870	44921	17	47.7	8.02	1	545.6031	1633.7876	3	1633.7849	0.0027	0	69.82	9.5e-007	K	A	LGDVYVNDAFGTAHR
26	1	1	P09411	Phosphoglycerate kinase 1 OS=Mus musculus GN=Pgk1 PE=1 SV=4	870	44921	17	47.7	8.02	1	545.6038	1633.7894	3	1633.7849	0.0045	0	82.97	4.4e-008	K	A	LGDVYVNDAFGTAHR
26	1	1	P09411	Phosphoglycerate kinase 1 OS=Mus musculus GN=Pgk1 PE=1 SV=4	870	44921	17	47.7	8.02	1	877.8981	1753.7817	2	1753.7798	0.0019	0	86.99	8.5e-009	R	W	GCITIIGGGDTATCCAK
26	1	1	P09411	Phosphoglycerate kinase 1 OS=Mus musculus GN=Pgk1 PE=1 SV=4	870	44921	17	47.7	8.02	1	877.8992	1753.7839	2	1753.7798	0.0042	0	59.75	4.7e-006	R	W	GCITIIGGGDTATCCAK
26	1	1	P09411	Phosphoglycerate kinase 1 OS=Mus musculus GN=Pgk1 PE=1 SV=4	870	44921	17	47.7	8.02	1	590.3375	1767.9907	3	1767.9883	0.0024	0	30.03	0.0031	K	V	ALESPERPFLAILGGAK
26	1	1	P09411	Phosphoglycerate kinase 1 OS=Mus musculus GN=Pgk1 PE=1 SV=4	870	44921	17	47.7	8.02	1	999.9712	1997.9279	2	1997.9252	0.0027	0	35.58	0.0016	K	I	VLNNMEIGTSLYDEEGAK	Oxidation (M)	0.000010000000000000.0
26	1	1	P09411	Phosphoglycerate kinase 1 OS=Mus musculus GN=Pgk1 PE=1 SV=4	870	44921	17	47.7	8.02	1	666.9832	1997.9279	3	1997.9252	0.0027	0	61.38	4.2e-006	K	I	VLNNMEIGTSLYDEEGAK	Oxidation (M)	0.000010000000000000.0
26	1	1	P09411	Phosphoglycerate kinase 1 OS=Mus musculus GN=Pgk1 PE=1 SV=4	870	44921	17	47.7	8.02	1	666.9835	1997.9288	3	1997.9252	0.0036	0	60.38	5.3e-006	K	I	VLNNMEIGTSLYDEEGAK	Oxidation (M)	0.000010000000000000.0
26	1	1	P09411	Phosphoglycerate kinase 1 OS=Mus musculus GN=Pgk1 PE=1 SV=4	870	44921	17	47.7	8.02	1	999.9717	1997.9288	2	1997.9252	0.0036	0	64.55	2e-06	K	I	VLNNMEIGTSLYDEEGAK	Oxidation (M)	0.000010000000000000.0
26	1	1	P09411	Phosphoglycerate kinase 1 OS=Mus musculus GN=Pgk1 PE=1 SV=4	870	44921	17	47.7	8.02	1	875.7481	2624.2224	3	2624.2211	0.0013	1	27.80	0.0071	K	Y	TGQATVASGIPAGWMGLDCGTESSKK	Oxidation (M)	0.00000000000000100000000000.0	emPAI	4.48
26	1	1	P16617	Phosphoglycerate kinase 1 OS=Rattus norvegicus GN=Pgk1 PE=1 SV=2	870	44909	17	47.7	8.02	1	343.2138	684.4131	2	684.4170	-0.0039	0	58.14	9.9e-006	K	F	AAVPSIK
26	1	1	P16617	Phosphoglycerate kinase 1 OS=Rattus norvegicus GN=Pgk1 PE=1 SV=2	870	44909	17	47.7	8.02	1	362.1956	722.3766	2	722.3785	-0.0020	0	28.41	0.015	K	K	AGGFLMK
26	1	1	P16617	Phosphoglycerate kinase 1 OS=Rattus norvegicus GN=Pgk1 PE=1 SV=2	870	44909	17	47.7	8.02	1	362.1961	722.3777	2	722.3785	-0.0008	0	35.43	0.0031	K	K	AGGFLMK
26	1	1	P16617	Phosphoglycerate kinase 1 OS=Rattus norvegicus GN=Pgk1 PE=1 SV=2	870	44909	17	47.7	8.02	1	362.1966	722.3787	2	722.3785	0.0001	0	37.96	0.00073	K	K	AGGFLMK
26	1	1	P16617	Phosphoglycerate kinase 1 OS=Rattus norvegicus GN=Pgk1 PE=1 SV=2	870	44909	17	47.7	8.02	1	367.7259	733.4372	2	733.4374	-0.0003	0	24.91	0.0081	K	D	DVLFLK
26	1	1	P16617	Phosphoglycerate kinase 1 OS=Rattus norvegicus GN=Pgk1 PE=1 SV=2	870	44909	17	47.7	8.02	1	370.1938	738.3731	2	738.3734	-0.0003	0	26.43	0.02	K	K	AGGFLMK	Oxidation (M)	0.0000010.0
26	1	1	P16617	Phosphoglycerate kinase 1 OS=Rattus norvegicus GN=Pgk1 PE=1 SV=2	870	44909	17	47.7	8.02	1	442.7299	883.4452	2	883.4439	0.0013	0	29.68	0.0073	K	A	ELNYFAK
26	1	1	P16617	Phosphoglycerate kinase 1 OS=Rattus norvegicus GN=Pgk1 PE=1 SV=2	870	44909	17	47.7	8.02	1	460.7417	919.4689	2	919.4685	0.0004	0	41.71	0.00075	K	A	SLMDEVVK
26	1	1	P16617	Phosphoglycerate kinase 1 OS=Rattus norvegicus GN=Pgk1 PE=1 SV=2	870	44909	17	47.7	8.02	1	460.7421	919.4697	2	919.4685	0.0012	0	34.78	0.0037	K	A	SLMDEVVK
26	1	1	P16617	Phosphoglycerate kinase 1 OS=Rattus norvegicus GN=Pgk1 PE=1 SV=2	870	44909	17	47.7	8.02	1	462.7131	923.4117	2	923.4171	-0.0054	0	36.27	0.0013	K	S	FCLDNGAK
26	1	1	P16617	Phosphoglycerate kinase 1 OS=Rattus norvegicus GN=Pgk1 PE=1 SV=2	870	44909	17	47.7	8.02	1	468.7381	935.4616	2	935.4634	-0.0017	0	28.74	0.011	K	A	SLMDEVVK	Oxidation (M)	0.00100000.0
26	1	1	P16617	Phosphoglycerate kinase 1 OS=Rattus norvegicus GN=Pgk1 PE=1 SV=2	870	44909	17	47.7	8.02	1	468.7390	935.4635	2	935.4634	0.0001	0	31.56	0.007	K	A	SLMDEVVK	Oxidation (M)	0.00100000.0
26	1	1	P16617	Phosphoglycerate kinase 1 OS=Rattus norvegicus GN=Pgk1 PE=1 SV=2	870	44909	17	47.7	8.02	1	468.7392	935.4639	2	935.4634	0.0005	0	26.38	0.023	K	A	SLMDEVVK	Oxidation (M)	0.00100000.0
26	1	1	P16617	Phosphoglycerate kinase 1 OS=Rattus norvegicus GN=Pgk1 PE=1 SV=2	870	44909	17	47.7	8.02	1	475.2446	948.4747	2	948.4739	0.0008	0	58.99	1.7e-005	R	N	VDFNVPMK
26	1	1	P16617	Phosphoglycerate kinase 1 OS=Rattus norvegicus GN=Pgk1 PE=1 SV=2	870	44909	17	47.7	8.02	1	483.2412	964.4679	2	964.4688	-0.0009	0	36.56	0.0022	R	N	VDFNVPMK	Oxidation (M)	0.00000010.0
26	1	1	P16617	Phosphoglycerate kinase 1 OS=Rattus norvegicus GN=Pgk1 PE=1 SV=2	870	44909	17	47.7	8.02	1	483.2413	964.4681	2	964.4688	-0.0007	0	40.70	0.00086	R	N	VDFNVPMK	Oxidation (M)	0.00000010.0
26	1	1	P16617	Phosphoglycerate kinase 1 OS=Rattus norvegicus GN=Pgk1 PE=1 SV=2	870	44909	17	47.7	8.02	1	483.2420	964.4694	2	964.4688	0.0006	0	31.19	0.0076	R	N	VDFNVPMK	Oxidation (M)	0.00000010.0
26	1	1	P16617	Phosphoglycerate kinase 1 OS=Rattus norvegicus GN=Pgk1 PE=1 SV=2	870	44909	17	47.7	8.02	1	522.8177	1043.6208	2	1043.6227	-0.0018	1	33.61	0.0018	K	G	LTLDKLDVK
26	1	1	P16617	Phosphoglycerate kinase 1 OS=Rattus norvegicus GN=Pgk1 PE=1 SV=2	870	44909	17	47.7	8.02	1	348.8820	1043.6243	3	1043.6227	0.0016	1	52.83	2e-05	K	G	LTLDKLDVK
26	1	1	P16617	Phosphoglycerate kinase 1 OS=Rattus norvegicus GN=Pgk1 PE=1 SV=2	870	44909	17	47.7	8.02	1	609.3313	1216.6481	2	1216.6485	-0.0005	0	38.52	0.0016	K	V	IQLINNMLDK	Oxidation (M)	0.0000001000.0
26	1	1	P16617	Phosphoglycerate kinase 1 OS=Rattus norvegicus GN=Pgk1 PE=1 SV=2	870	44909	17	47.7	8.02	1	609.3322	1216.6498	2	1216.6485	0.0013	0	57.92	1.9e-005	K	V	IQLINNMLDK	Oxidation (M)	0.0000001000.0
26	1	1	P16617	Phosphoglycerate kinase 1 OS=Rattus norvegicus GN=Pgk1 PE=1 SV=2	870	44909	17	47.7	8.02	1	610.3322	1218.6498	2	1218.6496	0.0002	0	44.23	0.00035	K	S	YSLEPVAAELK
26	1	1	P16617	Phosphoglycerate kinase 1 OS=Rattus norvegicus GN=Pgk1 PE=1 SV=2	870	44909	17	47.7	8.02	1	610.3322	1218.6498	2	1218.6496	0.0002	0	56.57	2.1e-005	K	S	YSLEPVAAELK
26	1	1	P16617	Phosphoglycerate kinase 1 OS=Rattus norvegicus GN=Pgk1 PE=1 SV=2	870	44909	17	47.7	8.02	1	659.8668	1317.7191	2	1317.7180	0.0011	0	62.39	4.1e-006	K	F	ITLPVDFVTADK
26	1	1	P16617	Phosphoglycerate kinase 1 OS=Rattus norvegicus GN=Pgk1 PE=1 SV=2	870	44909	17	47.7	8.02	1	456.5746	1366.7020	3	1366.7027	-0.0007	0	35.30	0.0023	R	A	AHSSMVGVNLPQK
26	1	1	P16617	Phosphoglycerate kinase 1 OS=Rattus norvegicus GN=Pgk1 PE=1 SV=2	870	44909	17	47.7	8.02	1	461.9071	1382.6993	3	1382.6976	0.0017	0	60.59	7.1e-006	R	A	AHSSMVGVNLPQK	Oxidation (M)	0.0000100000000.0
26	1	1	P16617	Phosphoglycerate kinase 1 OS=Rattus norvegicus GN=Pgk1 PE=1 SV=2	870	44909	17	47.7	8.02	1	461.9078	1382.7016	3	1382.6976	0.0040	0	55.22	2.5e-005	R	A	AHSSMVGVNLPQK	Oxidation (M)	0.0000100000000.0
26	1	1	P16617	Phosphoglycerate kinase 1 OS=Rattus norvegicus GN=Pgk1 PE=1 SV=2	870	44909	17	47.7	8.02	1	692.3581	1382.7016	2	1382.6976	0.0040	0	51.90	5.3e-005	R	A	AHSSMVGVNLPQK	Oxidation (M)	0.0000100000000.0
26	1	1	P16617	Phosphoglycerate kinase 1 OS=Rattus norvegicus GN=Pgk1 PE=1 SV=2	870	44909	17	47.7	8.02	1	545.6031	1633.7876	3	1633.7849	0.0027	0	69.82	9.5e-007	K	A	LGDVYVNDAFGTAHR
26	1	1	P16617	Phosphoglycerate kinase 1 OS=Rattus norvegicus GN=Pgk1 PE=1 SV=2	870	44909	17	47.7	8.02	1	545.6038	1633.7894	3	1633.7849	0.0045	0	82.97	4.4e-008	K	A	LGDVYVNDAFGTAHR
26	1	1	P16617	Phosphoglycerate kinase 1 OS=Rattus norvegicus GN=Pgk1 PE=1 SV=2	870	44909	17	47.7	8.02	1	877.8981	1753.7817	2	1753.7798	0.0019	0	86.99	8.5e-009	R	W	GCITIIGGGDTATCCAK
26	1	1	P16617	Phosphoglycerate kinase 1 OS=Rattus norvegicus GN=Pgk1 PE=1 SV=2	870	44909	17	47.7	8.02	1	877.8992	1753.7839	2	1753.7798	0.0042	0	59.75	4.7e-006	R	W	GCITIIGGGDTATCCAK
26	1	1	P16617	Phosphoglycerate kinase 1 OS=Rattus norvegicus GN=Pgk1 PE=1 SV=2	870	44909	17	47.7	8.02	1	590.3375	1767.9907	3	1767.9883	0.0024	0	30.03	0.0031	K	V	ALESPERPFLAILGGAK
26	1	1	P16617	Phosphoglycerate kinase 1 OS=Rattus norvegicus GN=Pgk1 PE=1 SV=2	870	44909	17	47.7	8.02	1	999.9712	1997.9279	2	1997.9252	0.0027	0	35.58	0.0016	K	I	VLNNMEIGTSLYDEEGAK	Oxidation (M)	0.000010000000000000.0
26	1	1	P16617	Phosphoglycerate kinase 1 OS=Rattus norvegicus GN=Pgk1 PE=1 SV=2	870	44909	17	47.7	8.02	1	666.9832	1997.9279	3	1997.9252	0.0027	0	61.38	4.2e-006	K	I	VLNNMEIGTSLYDEEGAK	Oxidation (M)	0.000010000000000000.0
26	1	1	P16617	Phosphoglycerate kinase 1 OS=Rattus norvegicus GN=Pgk1 PE=1 SV=2	870	44909	17	47.7	8.02	1	666.9835	1997.9288	3	1997.9252	0.0036	0	60.38	5.3e-006	K	I	VLNNMEIGTSLYDEEGAK	Oxidation (M)	0.000010000000000000.0
26	1	1	P16617	Phosphoglycerate kinase 1 OS=Rattus norvegicus GN=Pgk1 PE=1 SV=2	870	44909	17	47.7	8.02	1	999.9717	1997.9288	2	1997.9252	0.0036	0	64.55	2e-06	K	I	VLNNMEIGTSLYDEEGAK	Oxidation (M)	0.000010000000000000.0
26	1	1	P16617	Phosphoglycerate kinase 1 OS=Rattus norvegicus GN=Pgk1 PE=1 SV=2	870	44909	17	47.7	8.02	1	875.7481	2624.2224	3	2624.2211	0.0013	1	27.80	0.0071	K	Y	TGQATVASGIPAGWMGLDCGTESSKK	Oxidation (M)	0.00000000000000100000000000.0
26	1	1	P50310	Phosphoglycerate kinase 1 OS=Cricetulus griseus GN=PGK1 PE=2 SV=2	870	44933	17	47.7	8.02	1	343.2138	684.4131	2	684.4170	-0.0039	0	58.14	9.9e-006	K	F	AAVPSIK
26	1	1	P50310	Phosphoglycerate kinase 1 OS=Cricetulus griseus GN=PGK1 PE=2 SV=2	870	44933	17	47.7	8.02	1	362.1956	722.3766	2	722.3785	-0.0020	0	28.41	0.015	K	K	AGGFLMK
26	1	1	P50310	Phosphoglycerate kinase 1 OS=Cricetulus griseus GN=PGK1 PE=2 SV=2	870	44933	17	47.7	8.02	1	362.1961	722.3777	2	722.3785	-0.0008	0	35.43	0.0031	K	K	AGGFLMK
26	1	1	P50310	Phosphoglycerate kinase 1 OS=Cricetulus griseus GN=PGK1 PE=2 SV=2	870	44933	17	47.7	8.02	1	362.1966	722.3787	2	722.3785	0.0001	0	37.96	0.00073	K	K	AGGFLMK
26	1	1	P50310	Phosphoglycerate kinase 1 OS=Cricetulus griseus GN=PGK1 PE=2 SV=2	870	44933	17	47.7	8.02	1	367.7259	733.4372	2	733.4374	-0.0003	0	24.91	0.0081	K	D	DVLFLK
26	1	1	P50310	Phosphoglycerate kinase 1 OS=Cricetulus griseus GN=PGK1 PE=2 SV=2	870	44933	17	47.7	8.02	1	370.1938	738.3731	2	738.3734	-0.0003	0	26.43	0.02	K	K	AGGFLMK	Oxidation (M)	0.0000010.0
26	1	1	P50310	Phosphoglycerate kinase 1 OS=Cricetulus griseus GN=PGK1 PE=2 SV=2	870	44933	17	47.7	8.02	1	442.7299	883.4452	2	883.4439	0.0013	0	29.68	0.0073	K	A	ELNYFAK
26	1	1	P50310	Phosphoglycerate kinase 1 OS=Cricetulus griseus GN=PGK1 PE=2 SV=2	870	44933	17	47.7	8.02	1	460.7417	919.4689	2	919.4685	0.0004	0	41.71	0.00075	K	A	SLMDEVVK
26	1	1	P50310	Phosphoglycerate kinase 1 OS=Cricetulus griseus GN=PGK1 PE=2 SV=2	870	44933	17	47.7	8.02	1	460.7421	919.4697	2	919.4685	0.0012	0	34.78	0.0037	K	A	SLMDEVVK
26	1	1	P50310	Phosphoglycerate kinase 1 OS=Cricetulus griseus GN=PGK1 PE=2 SV=2	870	44933	17	47.7	8.02	1	462.7131	923.4117	2	923.4171	-0.0054	0	36.27	0.0013	K	S	FCLDNGAK
26	1	1	P50310	Phosphoglycerate kinase 1 OS=Cricetulus griseus GN=PGK1 PE=2 SV=2	870	44933	17	47.7	8.02	1	468.7381	935.4616	2	935.4634	-0.0017	0	28.74	0.011	K	A	SLMDEVVK	Oxidation (M)	0.00100000.0
26	1	1	P50310	Phosphoglycerate kinase 1 OS=Cricetulus griseus GN=PGK1 PE=2 SV=2	870	44933	17	47.7	8.02	1	468.7390	935.4635	2	935.4634	0.0001	0	31.56	0.007	K	A	SLMDEVVK	Oxidation (M)	0.00100000.0
26	1	1	P50310	Phosphoglycerate kinase 1 OS=Cricetulus griseus GN=PGK1 PE=2 SV=2	870	44933	17	47.7	8.02	1	468.7392	935.4639	2	935.4634	0.0005	0	26.38	0.023	K	A	SLMDEVVK	Oxidation (M)	0.00100000.0
26	1	1	P50310	Phosphoglycerate kinase 1 OS=Cricetulus griseus GN=PGK1 PE=2 SV=2	870	44933	17	47.7	8.02	1	475.2446	948.4747	2	948.4739	0.0008	0	58.99	1.7e-005	R	N	VDFNVPMK
26	1	1	P50310	Phosphoglycerate kinase 1 OS=Cricetulus griseus GN=PGK1 PE=2 SV=2	870	44933	17	47.7	8.02	1	483.2412	964.4679	2	964.4688	-0.0009	0	36.56	0.0022	R	N	VDFNVPMK	Oxidation (M)	0.00000010.0
26	1	1	P50310	Phosphoglycerate kinase 1 OS=Cricetulus griseus GN=PGK1 PE=2 SV=2	870	44933	17	47.7	8.02	1	483.2413	964.4681	2	964.4688	-0.0007	0	40.70	0.00086	R	N	VDFNVPMK	Oxidation (M)	0.00000010.0
26	1	1	P50310	Phosphoglycerate kinase 1 OS=Cricetulus griseus GN=PGK1 PE=2 SV=2	870	44933	17	47.7	8.02	1	483.2420	964.4694	2	964.4688	0.0006	0	31.19	0.0076	R	N	VDFNVPMK	Oxidation (M)	0.00000010.0
26	1	1	P50310	Phosphoglycerate kinase 1 OS=Cricetulus griseus GN=PGK1 PE=2 SV=2	870	44933	17	47.7	8.02	1	522.8177	1043.6208	2	1043.6227	-0.0018	1	33.61	0.0018	K	G	LTLDKLDVK
26	1	1	P50310	Phosphoglycerate kinase 1 OS=Cricetulus griseus GN=PGK1 PE=2 SV=2	870	44933	17	47.7	8.02	1	348.8820	1043.6243	3	1043.6227	0.0016	1	52.83	2e-05	K	G	LTLDKLDVK
26	1	1	P50310	Phosphoglycerate kinase 1 OS=Cricetulus griseus GN=PGK1 PE=2 SV=2	870	44933	17	47.7	8.02	1	609.3313	1216.6481	2	1216.6485	-0.0005	0	38.52	0.0016	K	V	IQLINNMLDK	Oxidation (M)	0.0000001000.0
26	1	1	P50310	Phosphoglycerate kinase 1 OS=Cricetulus griseus GN=PGK1 PE=2 SV=2	870	44933	17	47.7	8.02	1	609.3322	1216.6498	2	1216.6485	0.0013	0	57.92	1.9e-005	K	V	IQLINNMLDK	Oxidation (M)	0.0000001000.0
26	1	1	P50310	Phosphoglycerate kinase 1 OS=Cricetulus griseus GN=PGK1 PE=2 SV=2	870	44933	17	47.7	8.02	1	610.3322	1218.6498	2	1218.6496	0.0002	0	44.23	0.00035	K	S	YSLEPVAAELK
26	1	1	P50310	Phosphoglycerate kinase 1 OS=Cricetulus griseus GN=PGK1 PE=2 SV=2	870	44933	17	47.7	8.02	1	610.3322	1218.6498	2	1218.6496	0.0002	0	56.57	2.1e-005	K	S	YSLEPVAAELK
26	1	1	P50310	Phosphoglycerate kinase 1 OS=Cricetulus griseus GN=PGK1 PE=2 SV=2	870	44933	17	47.7	8.02	1	659.8668	1317.7191	2	1317.7180	0.0011	0	62.39	4.1e-006	K	F	ITLPVDFVTADK
26	1	1	P50310	Phosphoglycerate kinase 1 OS=Cricetulus griseus GN=PGK1 PE=2 SV=2	870	44933	17	47.7	8.02	1	456.5746	1366.7020	3	1366.7027	-0.0007	0	35.30	0.0023	R	A	AHSSMVGVNLPQK
26	1	1	P50310	Phosphoglycerate kinase 1 OS=Cricetulus griseus GN=PGK1 PE=2 SV=2	870	44933	17	47.7	8.02	1	461.9071	1382.6993	3	1382.6976	0.0017	0	60.59	7.1e-006	R	A	AHSSMVGVNLPQK	Oxidation (M)	0.0000100000000.0
26	1	1	P50310	Phosphoglycerate kinase 1 OS=Cricetulus griseus GN=PGK1 PE=2 SV=2	870	44933	17	47.7	8.02	1	461.9078	1382.7016	3	1382.6976	0.0040	0	55.22	2.5e-005	R	A	AHSSMVGVNLPQK	Oxidation (M)	0.0000100000000.0
26	1	1	P50310	Phosphoglycerate kinase 1 OS=Cricetulus griseus GN=PGK1 PE=2 SV=2	870	44933	17	47.7	8.02	1	692.3581	1382.7016	2	1382.6976	0.0040	0	51.90	5.3e-005	R	A	AHSSMVGVNLPQK	Oxidation (M)	0.0000100000000.0
26	1	1	P50310	Phosphoglycerate kinase 1 OS=Cricetulus griseus GN=PGK1 PE=2 SV=2	870	44933	17	47.7	8.02	1	545.6031	1633.7876	3	1633.7849	0.0027	0	69.82	9.5e-007	K	A	LGDVYVNDAFGTAHR
26	1	1	P50310	Phosphoglycerate kinase 1 OS=Cricetulus griseus GN=PGK1 PE=2 SV=2	870	44933	17	47.7	8.02	1	545.6038	1633.7894	3	1633.7849	0.0045	0	82.97	4.4e-008	K	A	LGDVYVNDAFGTAHR
26	1	1	P50310	Phosphoglycerate kinase 1 OS=Cricetulus griseus GN=PGK1 PE=2 SV=2	870	44933	17	47.7	8.02	1	877.8981	1753.7817	2	1753.7798	0.0019	0	86.99	8.5e-009	R	W	GCITIIGGGDTATCCAK
26	1	1	P50310	Phosphoglycerate kinase 1 OS=Cricetulus griseus GN=PGK1 PE=2 SV=2	870	44933	17	47.7	8.02	1	877.8992	1753.7839	2	1753.7798	0.0042	0	59.75	4.7e-006	R	W	GCITIIGGGDTATCCAK
26	1	1	P50310	Phosphoglycerate kinase 1 OS=Cricetulus griseus GN=PGK1 PE=2 SV=2	870	44933	17	47.7	8.02	1	590.3375	1767.9907	3	1767.9883	0.0024	0	30.03	0.0031	K	V	ALESPERPFLAILGGAK
26	1	1	P50310	Phosphoglycerate kinase 1 OS=Cricetulus griseus GN=PGK1 PE=2 SV=2	870	44933	17	47.7	8.02	1	999.9712	1997.9279	2	1997.9252	0.0027	0	35.58	0.0016	K	I	VLNNMEIGTSLYDEEGAK	Oxidation (M)	0.000010000000000000.0
26	1	1	P50310	Phosphoglycerate kinase 1 OS=Cricetulus griseus GN=PGK1 PE=2 SV=2	870	44933	17	47.7	8.02	1	666.9832	1997.9279	3	1997.9252	0.0027	0	61.38	4.2e-006	K	I	VLNNMEIGTSLYDEEGAK	Oxidation (M)	0.000010000000000000.0
26	1	1	P50310	Phosphoglycerate kinase 1 OS=Cricetulus griseus GN=PGK1 PE=2 SV=2	870	44933	17	47.7	8.02	1	666.9835	1997.9288	3	1997.9252	0.0036	0	60.38	5.3e-006	K	I	VLNNMEIGTSLYDEEGAK	Oxidation (M)	0.000010000000000000.0
26	1	1	P50310	Phosphoglycerate kinase 1 OS=Cricetulus griseus GN=PGK1 PE=2 SV=2	870	44933	17	47.7	8.02	1	999.9717	1997.9288	2	1997.9252	0.0036	0	64.55	2e-06	K	I	VLNNMEIGTSLYDEEGAK	Oxidation (M)	0.000010000000000000.0
26	1	1	P50310	Phosphoglycerate kinase 1 OS=Cricetulus griseus GN=PGK1 PE=2 SV=2	870	44933	17	47.7	8.02	1	875.7481	2624.2224	3	2624.2211	0.0013	1	27.80	0.0071	K	Y	TGQATVASGIPAGWMGLDCGTESSKK	Oxidation (M)	0.00000000000000100000000000.0
27	1	1	P47953	Galectin-3 OS=Cricetulus longicaudatus GN=LGALS3 PE=2 SV=2	400	25780	7	28.2	8.97	0	397.1820	792.3494	2	792.3514	-0.0021	0	23.90	0.028	R	R	FNENNR
27	1	1	P47953	Galectin-3 OS=Cricetulus longicaudatus GN=LGALS3 PE=2 SV=2	400	25780	7	28.2	8.97	0	397.1828	792.3511	2	792.3514	-0.0004	0	23.43	0.037	R	R	FNENNR
27	1	1	P47953	Galectin-3 OS=Cricetulus longicaudatus GN=LGALS3 PE=2 SV=2	400	25780	7	28.2	8.97	0	417.2309	832.4472	2	832.4477	-0.0005	0	39.90	0.001	R	Q	VIVCNTK
27	1	1	P47953	Galectin-3 OS=Cricetulus longicaudatus GN=LGALS3 PE=2 SV=2	400	25780	7	28.2	8.97	0	445.1995	888.3844	2	888.3838	0.0005	0	31.44	0.0013	K	E	QDNNWGR
27	1	1	P47953	Galectin-3 OS=Cricetulus longicaudatus GN=LGALS3 PE=2 SV=2	400	25780	7	28.2	8.97	1	505.7937	1009.5728	2	1009.5743	-0.0014	0	36.61	0.0011	K	M	LPLAGGVMPR
27	1	1	P47953	Galectin-3 OS=Cricetulus longicaudatus GN=LGALS3 PE=2 SV=2	400	25780	7	28.2	8.97	1	505.7949	1009.5753	2	1009.5743	0.0010	0	66.45	9.4e-007	K	M	LPLAGGVMPR
27	1	1	P47953	Galectin-3 OS=Cricetulus longicaudatus GN=LGALS3 PE=2 SV=2	400	25780	7	28.2	8.97	1	505.7952	1009.5758	2	1009.5743	0.0015	0	70.43	3.9e-007	K	M	LPLAGGVMPR
27	1	1	P47953	Galectin-3 OS=Cricetulus longicaudatus GN=LGALS3 PE=2 SV=2	400	25780	7	28.2	8.97	1	505.7957	1009.5769	2	1009.5743	0.0026	0	66.46	9.8e-007	K	M	LPLAGGVMPR
27	1	1	P47953	Galectin-3 OS=Cricetulus longicaudatus GN=LGALS3 PE=2 SV=2	400	25780	7	28.2	8.97	1	513.7916	1025.5686	2	1025.5692	-0.0006	0	23.09	0.028	K	M	LPLAGGVMPR	Oxidation (M)	0.0000000100.0
27	1	1	P47953	Galectin-3 OS=Cricetulus longicaudatus GN=LGALS3 PE=2 SV=2	400	25780	7	28.2	8.97	1	513.7921	1025.5696	2	1025.5692	0.0004	0	47.83	9.7e-005	K	M	LPLAGGVMPR	Oxidation (M)	0.0000000100.0
27	1	1	P47953	Galectin-3 OS=Cricetulus longicaudatus GN=LGALS3 PE=2 SV=2	400	25780	7	28.2	8.97	1	513.7925	1025.5704	2	1025.5692	0.0012	0	59.48	7.2e-006	K	M	LPLAGGVMPR	Oxidation (M)	0.0000000100.0
27	1	1	P47953	Galectin-3 OS=Cricetulus longicaudatus GN=LGALS3 PE=2 SV=2	400	25780	7	28.2	8.97	1	342.8642	1025.5708	3	1025.5692	0.0016	0	56.45	1.4e-005	K	M	LPLAGGVMPR	Oxidation (M)	0.0000000100.0
27	1	1	P47953	Galectin-3 OS=Cricetulus longicaudatus GN=LGALS3 PE=2 SV=2	400	25780	7	28.2	8.97	1	513.7931	1025.5716	2	1025.5692	0.0024	0	33.02	0.0032	K	M	LPLAGGVMPR	Oxidation (M)	0.0000000100.0
27	1	1	P47953	Galectin-3 OS=Cricetulus longicaudatus GN=LGALS3 PE=2 SV=2	400	25780	7	28.2	8.97	1	513.7932	1025.5719	2	1025.5692	0.0027	0	49.47	7.2e-005	K	M	LPLAGGVMPR	Oxidation (M)	0.0000000100.0
27	1	1	P47953	Galectin-3 OS=Cricetulus longicaudatus GN=LGALS3 PE=2 SV=2	400	25780	7	28.2	8.97	1	342.8649	1025.5728	3	1025.5692	0.0036	0	32.37	0.0021	K	M	LPLAGGVMPR	Oxidation (M)	0.0000000100.0
27	1	1	P47953	Galectin-3 OS=Cricetulus longicaudatus GN=LGALS3 PE=2 SV=2	400	25780	7	28.2	8.97	1	513.7937	1025.5728	2	1025.5692	0.0036	0	53.74	1.5e-005	K	M	LPLAGGVMPR	Oxidation (M)	0.0000000100.0
27	1	1	P47953	Galectin-3 OS=Cricetulus longicaudatus GN=LGALS3 PE=2 SV=2	400	25780	7	28.2	8.97	0	429.8765	1286.6077	3	1286.6156	-0.0079	0	28.74	0.0086	R	F	GNDIAFHFNPR
27	1	1	P47953	Galectin-3 OS=Cricetulus longicaudatus GN=LGALS3 PE=2 SV=2	400	25780	7	28.2	8.97	0	429.8805	1286.6196	3	1286.6156	0.0039	0	47.72	0.00012	R	F	GNDIAFHFNPR
27	1	1	P47953	Galectin-3 OS=Cricetulus longicaudatus GN=LGALS3 PE=2 SV=2	400	25780	7	28.2	8.97	0	644.3171	1286.6196	2	1286.6156	0.0039	0	40.91	0.0006	R	F	GNDIAFHFNPR
27	1	1	P47953	Galectin-3 OS=Cricetulus longicaudatus GN=LGALS3 PE=2 SV=2	400	25780	7	28.2	8.97	0	644.3188	1286.6231	2	1286.6156	0.0075	0	67.93	1.3e-006	R	F	GNDIAFHFNPR
27	1	1	P47953	Galectin-3 OS=Cricetulus longicaudatus GN=LGALS3 PE=2 SV=2	400	25780	7	28.2	8.97	0	429.8816	1286.6231	3	1286.6156	0.0075	0	40.16	0.00077	R	F	GNDIAFHFNPR
27	1	1	P47953	Galectin-3 OS=Cricetulus longicaudatus GN=LGALS3 PE=2 SV=2	400	25780	7	28.2	8.97	1	499.9180	1496.7322	3	1496.7412	-0.0090	0	28.84	0.011	R	I	QSAFPFESGRPFK
27	1	1	P47953	Galectin-3 OS=Cricetulus longicaudatus GN=LGALS3 PE=2 SV=2	400	25780	7	28.2	8.97	1	499.9213	1496.7419	3	1496.7412	0.0007	0	33.94	0.0036	R	I	QSAFPFESGRPFK
27	1	1	P47953	Galectin-3 OS=Cricetulus longicaudatus GN=LGALS3 PE=2 SV=2	400	25780	7	28.2	8.97	1	499.9221	1496.7444	3	1496.7412	0.0032	0	43.60	0.0004	R	I	QSAFPFESGRPFK
27	1	1	P47953	Galectin-3 OS=Cricetulus longicaudatus GN=LGALS3 PE=2 SV=2	400	25780	7	28.2	8.97	1	749.3808	1496.7471	2	1496.7412	0.0059	0	55.85	2.4e-005	R	I	QSAFPFESGRPFK
27	1	1	P47953	Galectin-3 OS=Cricetulus longicaudatus GN=LGALS3 PE=2 SV=2	400	25780	7	28.2	8.97	1	749.3810	1496.7474	2	1496.7412	0.0062	0	73.63	4.4e-007	R	I	QSAFPFESGRPFK
27	1	1	P47953	Galectin-3 OS=Cricetulus longicaudatus GN=LGALS3 PE=2 SV=2	400	25780	7	28.2	8.97	1	499.9232	1496.7478	3	1496.7412	0.0066	0	38.13	0.0015	R	I	QSAFPFESGRPFK
27	1	1	P47953	Galectin-3 OS=Cricetulus longicaudatus GN=LGALS3 PE=2 SV=2	400	25780	7	28.2	8.97	1	749.3812	1496.7478	2	1496.7412	0.0066	0	65.25	3e-06	R	I	QSAFPFESGRPFK
27	1	1	P47953	Galectin-3 OS=Cricetulus longicaudatus GN=LGALS3 PE=2 SV=2	400	25780	7	28.2	8.97	1	749.3812	1496.7478	2	1496.7412	0.0066	0	83.03	5e-08	R	I	QSAFPFESGRPFK
27	1	1	P47953	Galectin-3 OS=Cricetulus longicaudatus GN=LGALS3 PE=2 SV=2	400	25780	7	28.2	8.97	1	499.9234	1496.7484	3	1496.7412	0.0072	0	36.13	0.0022	R	I	QSAFPFESGRPFK
27	1	1	P47953	Galectin-3 OS=Cricetulus longicaudatus GN=LGALS3 PE=2 SV=2	400	25780	7	28.2	8.97	1	553.6416	1657.9029	3	1657.9007	0.0021	0	52.68	3e-05	R	I	MLITIMGTVKPNANR
27	1	1	P47953	Galectin-3 OS=Cricetulus longicaudatus GN=LGALS3 PE=2 SV=2	400	25780	7	28.2	8.97	1	829.9587	1657.9029	2	1657.9007	0.0021	0	83.40	2.6e-008	R	I	MLITIMGTVKPNANR
27	1	1	P47953	Galectin-3 OS=Cricetulus longicaudatus GN=LGALS3 PE=2 SV=2	400	25780	7	28.2	8.97	1	553.6419	1657.9037	3	1657.9007	0.0030	0	67.89	9e-07	R	I	MLITIMGTVKPNANR
27	1	1	P47953	Galectin-3 OS=Cricetulus longicaudatus GN=LGALS3 PE=2 SV=2	400	25780	7	28.2	8.97	1	558.9709	1673.8908	3	1673.8957	-0.0049	0	54.28	3.1e-005	R	I	MLITIMGTVKPNANR	Oxidation (M)	0.100000000000000.0
27	1	1	P47953	Galectin-3 OS=Cricetulus longicaudatus GN=LGALS3 PE=2 SV=2	400	25780	7	28.2	8.97	1	558.9712	1673.8917	3	1673.8957	-0.0040	0	50.02	8.2e-005	R	I	MLITIMGTVKPNANR	Oxidation (M)	0.000001000000000.0
27	1	1	P47953	Galectin-3 OS=Cricetulus longicaudatus GN=LGALS3 PE=2 SV=2	400	25780	7	28.2	8.97	1	558.9718	1673.8935	3	1673.8957	-0.0022	0	51.50	6.3e-005	R	I	MLITIMGTVKPNANR	Oxidation (M)	0.000001000000000.0
27	1	1	P47953	Galectin-3 OS=Cricetulus longicaudatus GN=LGALS3 PE=2 SV=2	400	25780	7	28.2	8.97	1	558.9719	1673.8939	3	1673.8957	-0.0017	0	52.73	4.5e-005	R	I	MLITIMGTVKPNANR	Oxidation (M)	0.100000000000000.0
27	1	1	P47953	Galectin-3 OS=Cricetulus longicaudatus GN=LGALS3 PE=2 SV=2	400	25780	7	28.2	8.97	1	837.9570	1673.8994	2	1673.8957	0.0037	0	76.58	1.6e-007	R	I	MLITIMGTVKPNANR	Oxidation (M)	0.100000000000000.0
27	1	1	P47953	Galectin-3 OS=Cricetulus longicaudatus GN=LGALS3 PE=2 SV=2	400	25780	7	28.2	8.97	1	558.9737	1673.8994	3	1673.8957	0.0037	0	81.07	5.8e-008	R	I	MLITIMGTVKPNANR	Oxidation (M)	0.100000000000000.0
27	1	1	P47953	Galectin-3 OS=Cricetulus longicaudatus GN=LGALS3 PE=2 SV=2	400	25780	7	28.2	8.97	1	558.9739	1673.9000	3	1673.8957	0.0043	0	77.04	1.5e-007	R	I	MLITIMGTVKPNANR	Oxidation (M)	0.100000000000000.0
27	1	1	P47953	Galectin-3 OS=Cricetulus longicaudatus GN=LGALS3 PE=2 SV=2	400	25780	7	28.2	8.97	1	837.9585	1673.9024	2	1673.8957	0.0067	0	78.38	9.2e-008	R	I	MLITIMGTVKPNANR	Oxidation (M)	0.100000000000000.0
27	1	1	P47953	Galectin-3 OS=Cricetulus longicaudatus GN=LGALS3 PE=2 SV=2	400	25780	7	28.2	8.97	1	564.3021	1689.8845	3	1689.8906	-0.0061	0	28.93	0.0092	R	I	MLITIMGTVKPNANR	2 Oxidation (M)	0.100001000000000.0
27	1	1	P47953	Galectin-3 OS=Cricetulus longicaudatus GN=LGALS3 PE=2 SV=2	400	25780	7	28.2	8.97	1	564.3039	1689.8899	3	1689.8906	-0.0007	0	29.38	0.0085	R	I	MLITIMGTVKPNANR	2 Oxidation (M)	0.100001000000000.0
27	1	1	P47953	Galectin-3 OS=Cricetulus longicaudatus GN=LGALS3 PE=2 SV=2	400	25780	7	28.2	8.97	1	564.3048	1689.8925	3	1689.8906	0.0019	0	60.50	6.9e-006	R	I	MLITIMGTVKPNANR	2 Oxidation (M)	0.100001000000000.0
27	1	1	P47953	Galectin-3 OS=Cricetulus longicaudatus GN=LGALS3 PE=2 SV=2	400	25780	7	28.2	8.97	1	564.3053	1689.8941	3	1689.8906	0.0035	0	55.61	1.9e-005	R	I	MLITIMGTVKPNANR	2 Oxidation (M)	0.100001000000000.0
27	1	1	P47953	Galectin-3 OS=Cricetulus longicaudatus GN=LGALS3 PE=2 SV=2	400	25780	7	28.2	8.97	1	845.9543	1689.8941	2	1689.8906	0.0035	0	56.64	1.5e-005	R	I	MLITIMGTVKPNANR	2 Oxidation (M)	0.100001000000000.0
27	1	1	P47953	Galectin-3 OS=Cricetulus longicaudatus GN=LGALS3 PE=2 SV=2	400	25780	7	28.2	8.97	1	423.4818	1689.8981	4	1689.8906	0.0075	0	37.91	0.001	R	I	MLITIMGTVKPNANR	2 Oxidation (M)	0.100001000000000.0
27	1	1	P47953	Galectin-3 OS=Cricetulus longicaudatus GN=LGALS3 PE=2 SV=2	400	25780	7	28.2	8.97	1	845.9563	1689.8981	2	1689.8906	0.0075	0	63.89	2.5e-006	R	I	MLITIMGTVKPNANR	2 Oxidation (M)	0.100001000000000.0	emPAI	6.29
28	1	1	P54071	Isocitrate dehydrogenase [NADP], mitochondrial OS=Mus musculus GN=Idh2 PE=1 SV=3	1111	51330	18	38.7	8.88	1	301.8209	902.4409	3	902.4399	0.0010	0	27.92	0.021	K	L	IWYEHR
28	1	1	P54071	Isocitrate dehydrogenase [NADP], mitochondrial OS=Mus musculus GN=Idh2 PE=1 SV=3	1111	51330	18	38.7	8.88	1	452.2277	902.4409	2	902.4399	0.0010	0	47.26	0.00025	K	L	IWYEHR
28	1	1	P54071	Isocitrate dehydrogenase [NADP], mitochondrial OS=Mus musculus GN=Idh2 PE=1 SV=3	1111	51330	18	38.7	8.88	1	452.2279	902.4412	2	902.4399	0.0013	0	47.55	0.00022	K	L	IWYEHR
28	1	1	P54071	Isocitrate dehydrogenase [NADP], mitochondrial OS=Mus musculus GN=Idh2 PE=1 SV=3	1111	51330	18	38.7	8.88	1	461.7353	921.4560	2	921.4556	0.0004	0	56.17	2.5e-005	K	A	ATDFVVDR
28	1	1	P54071	Isocitrate dehydrogenase [NADP], mitochondrial OS=Mus musculus GN=Idh2 PE=1 SV=3	1111	51330	18	38.7	8.88	1	461.7363	921.4580	2	921.4556	0.0024	0	56.44	2.8e-005	K	A	ATDFVVDR
28	1	1	P54071	Isocitrate dehydrogenase [NADP], mitochondrial OS=Mus musculus GN=Idh2 PE=1 SV=3	1111	51330	18	38.7	8.88	1	488.7827	975.5509	2	975.5502	0.0007	0	42.77	0.00036	R	E	NILGGTVFR
28	1	1	P54071	Isocitrate dehydrogenase [NADP], mitochondrial OS=Mus musculus GN=Idh2 PE=1 SV=3	1111	51330	18	38.7	8.88	1	488.7827	975.5509	2	975.5502	0.0008	0	31.89	0.0044	R	E	NILGGTVFR
28	1	1	P54071	Isocitrate dehydrogenase [NADP], mitochondrial OS=Mus musculus GN=Idh2 PE=1 SV=3	1111	51330	18	38.7	8.88	1	504.2808	1006.5471	2	1006.5488	-0.0016	0	40.23	0.0008	K	N	WPLYLSTK
28	1	1	P54071	Isocitrate dehydrogenase [NADP], mitochondrial OS=Mus musculus GN=Idh2 PE=1 SV=3	1111	51330	18	38.7	8.88	1	504.2819	1006.5492	2	1006.5488	0.0004	0	39.64	0.00083	K	N	WPLYLSTK
28	1	1	P54071	Isocitrate dehydrogenase [NADP], mitochondrial OS=Mus musculus GN=Idh2 PE=1 SV=3	1111	51330	18	38.7	8.88	1	504.2819	1006.5493	2	1006.5488	0.0005	0	36.93	0.0016	K	N	WPLYLSTK
28	1	1	P54071	Isocitrate dehydrogenase [NADP], mitochondrial OS=Mus musculus GN=Idh2 PE=1 SV=3	1111	51330	18	38.7	8.88	1	522.2773	1042.5400	2	1042.5407	-0.0007	0	78.51	1.4e-007	K	F	LDGNQDLIR
28	1	1	P54071	Isocitrate dehydrogenase [NADP], mitochondrial OS=Mus musculus GN=Idh2 PE=1 SV=3	1111	51330	18	38.7	8.88	1	522.2784	1042.5422	2	1042.5407	0.0015	0	70.81	1e-06	K	F	LDGNQDLIR
28	1	1	P54071	Isocitrate dehydrogenase [NADP], mitochondrial OS=Mus musculus GN=Idh2 PE=1 SV=3	1111	51330	18	38.7	8.88	1	547.7857	1093.5568	2	1093.5556	0.0012	0	46.31	0.00021	K	D	YFDLGLPNR
28	1	1	P54071	Isocitrate dehydrogenase [NADP], mitochondrial OS=Mus musculus GN=Idh2 PE=1 SV=3	1111	51330	18	38.7	8.88	1	549.7558	1097.4971	2	1097.4964	0.0006	0	75.79	1.2e-007	K	N	SSGGFVWACK
28	1	1	P54071	Isocitrate dehydrogenase [NADP], mitochondrial OS=Mus musculus GN=Idh2 PE=1 SV=3	1111	51330	18	38.7	8.88	1	549.7562	1097.4979	2	1097.4964	0.0014	0	78.95	5.6e-008	K	N	SSGGFVWACK
28	1	1	P54071	Isocitrate dehydrogenase [NADP], mitochondrial OS=Mus musculus GN=Idh2 PE=1 SV=3	1111	51330	18	38.7	8.88	1	567.2660	1132.5174	2	1132.5183	-0.0009	0	68.19	6.4e-007	K	V	CATITPDEAR
28	1	1	P54071	Isocitrate dehydrogenase [NADP], mitochondrial OS=Mus musculus GN=Idh2 PE=1 SV=3	1111	51330	18	38.7	8.88	1	567.2670	1132.5195	2	1132.5183	0.0012	0	82.35	3.3e-008	K	V	CATITPDEAR
28	1	1	P54071	Isocitrate dehydrogenase [NADP], mitochondrial OS=Mus musculus GN=Idh2 PE=1 SV=3	1111	51330	18	38.7	8.88	1	567.2672	1132.5199	2	1132.5183	0.0017	0	70.97	4.5e-007	K	V	CATITPDEAR
28	1	1	P54071	Isocitrate dehydrogenase [NADP], mitochondrial OS=Mus musculus GN=Idh2 PE=1 SV=3	1111	51330	18	38.7	8.88	1	577.7900	1153.5655	2	1153.5655	-0.0001	0	39.74	0.00088	K	H	DIFQEIFDK
28	1	1	P54071	Isocitrate dehydrogenase [NADP], mitochondrial OS=Mus musculus GN=Idh2 PE=1 SV=3	1111	51330	18	38.7	8.88	1	410.2267	1227.6582	3	1227.6571	0.0010	1	43.03	0.00038	R	F	GKLDGNQDLIR
28	1	1	P54071	Isocitrate dehydrogenase [NADP], mitochondrial OS=Mus musculus GN=Idh2 PE=1 SV=3	1111	51330	18	38.7	8.88	1	614.8371	1227.6597	2	1227.6571	0.0026	1	56.35	1.5e-005	R	F	GKLDGNQDLIR
28	1	1	P54071	Isocitrate dehydrogenase [NADP], mitochondrial OS=Mus musculus GN=Idh2 PE=1 SV=3	1111	51330	18	38.7	8.88	1	410.2273	1227.6601	3	1227.6571	0.0030	1	50.05	8.6e-005	R	F	GKLDGNQDLIR
28	1	1	P54071	Isocitrate dehydrogenase [NADP], mitochondrial OS=Mus musculus GN=Idh2 PE=1 SV=3	1111	51330	18	38.7	8.88	1	614.8373	1227.6601	2	1227.6571	0.0030	1	52.54	4.8e-005	R	F	GKLDGNQDLIR
28	1	1	P54071	Isocitrate dehydrogenase [NADP], mitochondrial OS=Mus musculus GN=Idh2 PE=1 SV=3	1111	51330	18	38.7	8.88	1	622.8491	1243.6836	2	1243.6846	-0.0010	0	45.21	0.00027	R	S	LIDDMVAQVLK
28	1	1	P54071	Isocitrate dehydrogenase [NADP], mitochondrial OS=Mus musculus GN=Idh2 PE=1 SV=3	1111	51330	18	38.7	8.88	1	630.8463	1259.6780	2	1259.6795	-0.0016	0	62.93	5.6e-006	R	S	LIDDMVAQVLK	Oxidation (M)	0.00001000000.0
28	1	1	P54071	Isocitrate dehydrogenase [NADP], mitochondrial OS=Mus musculus GN=Idh2 PE=1 SV=3	1111	51330	18	38.7	8.88	1	630.8469	1259.6793	2	1259.6795	-0.0003	0	70.48	9.3e-007	R	S	LIDDMVAQVLK	Oxidation (M)	0.00001000000.0
28	1	1	P54071	Isocitrate dehydrogenase [NADP], mitochondrial OS=Mus musculus GN=Idh2 PE=1 SV=3	1111	51330	18	38.7	8.88	1	630.8471	1259.6796	2	1259.6795	0.0001	0	44.10	0.0004	R	S	LIDDMVAQVLK	Oxidation (M)	0.00001000000.0
28	1	1	P54071	Isocitrate dehydrogenase [NADP], mitochondrial OS=Mus musculus GN=Idh2 PE=1 SV=3	1111	51330	18	38.7	8.88	1	425.5988	1273.7747	3	1273.7758	-0.0011	0	33.84	0.00052	K	Y	LILPHVDVQLK
28	1	1	P54071	Isocitrate dehydrogenase [NADP], mitochondrial OS=Mus musculus GN=Idh2 PE=1 SV=3	1111	51330	18	38.7	8.88	1	452.5698	1354.6877	3	1354.6841	0.0036	0	55.90	2e-05	K	H	TIEAEAAHGTVTR
28	1	1	P54071	Isocitrate dehydrogenase [NADP], mitochondrial OS=Mus musculus GN=Idh2 PE=1 SV=3	1111	51330	18	38.7	8.88	1	678.3511	1354.6877	2	1354.6841	0.0036	0	79.25	9.4e-008	K	H	TIEAEAAHGTVTR
28	1	1	P54071	Isocitrate dehydrogenase [NADP], mitochondrial OS=Mus musculus GN=Idh2 PE=1 SV=3	1111	51330	18	38.7	8.88	1	678.3518	1354.6890	2	1354.6841	0.0049	0	71.52	5.4e-007	K	H	TIEAEAAHGTVTR
28	1	1	P54071	Isocitrate dehydrogenase [NADP], mitochondrial OS=Mus musculus GN=Idh2 PE=1 SV=3	1111	51330	18	38.7	8.88	1	452.5703	1354.6890	3	1354.6841	0.0049	0	64.83	2.5e-006	K	H	TIEAEAAHGTVTR
28	1	1	P54071	Isocitrate dehydrogenase [NADP], mitochondrial OS=Mus musculus GN=Idh2 PE=1 SV=3	1111	51330	18	38.7	8.88	1	461.9070	1382.6992	3	1382.6976	0.0016	0	27.08	0.016	K	L	DLAGCIHGLSNVK
28	1	1	P54071	Isocitrate dehydrogenase [NADP], mitochondrial OS=Mus musculus GN=Idh2 PE=1 SV=3	1111	51330	18	38.7	8.88	1	692.3569	1382.6992	2	1382.6976	0.0016	0	87.06	1.6e-008	K	L	DLAGCIHGLSNVK
28	1	1	P54071	Isocitrate dehydrogenase [NADP], mitochondrial OS=Mus musculus GN=Idh2 PE=1 SV=3	1111	51330	18	38.7	8.88	1	479.9567	1436.8483	3	1436.8504	-0.0021	0	45.34	6.9e-005	R	H	LVPGWTKPITIGR
28	1	1	P54071	Isocitrate dehydrogenase [NADP], mitochondrial OS=Mus musculus GN=Idh2 PE=1 SV=3	1111	51330	18	38.7	8.88	1	479.9579	1436.8518	3	1436.8504	0.0014	0	52.39	9.5e-006	R	H	LVPGWTKPITIGR
28	1	1	P54071	Isocitrate dehydrogenase [NADP], mitochondrial OS=Mus musculus GN=Idh2 PE=1 SV=3	1111	51330	18	38.7	8.88	1	584.2716	1749.7930	3	1749.7913	0.0017	0	57.52	8.7e-006	K	I	VEKPVVEMDGDEMTR	Oxidation (M)	0.000000010000000.0
28	1	1	P54071	Isocitrate dehydrogenase [NADP], mitochondrial OS=Mus musculus GN=Idh2 PE=1 SV=3	1111	51330	18	38.7	8.88	1	584.2718	1749.7934	3	1749.7913	0.0021	0	55.49	1.4e-005	K	I	VEKPVVEMDGDEMTR	Oxidation (M)	0.000000000000100.0
28	1	1	P54071	Isocitrate dehydrogenase [NADP], mitochondrial OS=Mus musculus GN=Idh2 PE=1 SV=3	1111	51330	18	38.7	8.88	1	589.6025	1765.7856	3	1765.7863	-0.0007	0	50.30	3.1e-005	K	I	VEKPVVEMDGDEMTR	2 Oxidation (M)	0.000000010000100.0
28	1	1	P54071	Isocitrate dehydrogenase [NADP], mitochondrial OS=Mus musculus GN=Idh2 PE=1 SV=3	1111	51330	18	38.7	8.88	1	589.6038	1765.7895	3	1765.7863	0.0032	0	54.88	1.1e-005	K	I	VEKPVVEMDGDEMTR	2 Oxidation (M)	0.000000010000100.0
28	1	1	P54071	Isocitrate dehydrogenase [NADP], mitochondrial OS=Mus musculus GN=Idh2 PE=1 SV=3	1111	51330	18	38.7	8.88	1	883.9020	1765.7895	2	1765.7863	0.0032	0	33.08	0.0017	K	I	VEKPVVEMDGDEMTR	2 Oxidation (M)	0.000000010000100.0
28	1	1	P54071	Isocitrate dehydrogenase [NADP], mitochondrial OS=Mus musculus GN=Idh2 PE=1 SV=3	1111	51330	18	38.7	8.88	1	616.6380	1846.8922	3	1846.8909	0.0013	0	29.52	0.0088	R	Y	DQTNDQVTIDSALATQK
28	1	1	P54071	Isocitrate dehydrogenase [NADP], mitochondrial OS=Mus musculus GN=Idh2 PE=1 SV=3	1111	51330	18	38.7	8.88	1	924.4534	1846.8922	2	1846.8909	0.0013	0	48.14	0.00012	R	Y	DQTNDQVTIDSALATQK
28	1	1	P54071	Isocitrate dehydrogenase [NADP], mitochondrial OS=Mus musculus GN=Idh2 PE=1 SV=3	1111	51330	18	38.7	8.88	1	616.6385	1846.8937	3	1846.8909	0.0028	0	86.03	1.9e-008	R	Y	DQTNDQVTIDSALATQK
28	1	1	P54071	Isocitrate dehydrogenase [NADP], mitochondrial OS=Mus musculus GN=Idh2 PE=1 SV=3	1111	51330	18	38.7	8.88	1	924.4541	1846.8937	2	1846.8909	0.0028	0	119.77	8.1e-012	R	Y	DQTNDQVTIDSALATQK
28	1	1	P54071	Isocitrate dehydrogenase [NADP], mitochondrial OS=Mus musculus GN=Idh2 PE=1 SV=3	1111	51330	18	38.7	8.88	1	664.6656	1990.9750	3	1990.9704	0.0046	1	28.79	0.012	R	I	IKVEKPVVEMDGDEMTR	Oxidation (M)	0.00000000010000000.0
28	1	1	P54071	Isocitrate dehydrogenase [NADP], mitochondrial OS=Mus musculus GN=Idh2 PE=1 SV=3	1111	51330	18	38.7	8.88	1	669.9976	2006.9709	3	2006.9653	0.0056	1	23.08	0.037	R	I	IKVEKPVVEMDGDEMTR	2 Oxidation (M)	0.00000000010000100.0
28	1	1	P54071	Isocitrate dehydrogenase [NADP], mitochondrial OS=Mus musculus GN=Idh2 PE=1 SV=3	1111	51330	18	38.7	8.88	1	669.9978	2006.9716	3	2006.9653	0.0064	1	41.94	0.00047	R	I	IKVEKPVVEMDGDEMTR	2 Oxidation (M)	0.00000000010000100.0	emPAI	4.01
28	1	1	P56574	Isocitrate dehydrogenase [NADP], mitochondrial OS=Rattus norvegicus GN=Idh2 PE=1 SV=2	1111	51391	18	38.7	8.88	1	301.8209	902.4409	3	902.4399	0.0010	0	27.92	0.021	K	L	IWYEHR
28	1	1	P56574	Isocitrate dehydrogenase [NADP], mitochondrial OS=Rattus norvegicus GN=Idh2 PE=1 SV=2	1111	51391	18	38.7	8.88	1	452.2277	902.4409	2	902.4399	0.0010	0	47.26	0.00025	K	L	IWYEHR
28	1	1	P56574	Isocitrate dehydrogenase [NADP], mitochondrial OS=Rattus norvegicus GN=Idh2 PE=1 SV=2	1111	51391	18	38.7	8.88	1	452.2279	902.4412	2	902.4399	0.0013	0	47.55	0.00022	K	L	IWYEHR
28	1	1	P56574	Isocitrate dehydrogenase [NADP], mitochondrial OS=Rattus norvegicus GN=Idh2 PE=1 SV=2	1111	51391	18	38.7	8.88	1	461.7353	921.4560	2	921.4556	0.0004	0	56.17	2.5e-005	K	A	ATDFVVDR
28	1	1	P56574	Isocitrate dehydrogenase [NADP], mitochondrial OS=Rattus norvegicus GN=Idh2 PE=1 SV=2	1111	51391	18	38.7	8.88	1	461.7363	921.4580	2	921.4556	0.0024	0	56.44	2.8e-005	K	A	ATDFVVDR
28	1	1	P56574	Isocitrate dehydrogenase [NADP], mitochondrial OS=Rattus norvegicus GN=Idh2 PE=1 SV=2	1111	51391	18	38.7	8.88	1	488.7827	975.5509	2	975.5502	0.0007	0	42.77	0.00036	R	E	NILGGTVFR
28	1	1	P56574	Isocitrate dehydrogenase [NADP], mitochondrial OS=Rattus norvegicus GN=Idh2 PE=1 SV=2	1111	51391	18	38.7	8.88	1	488.7827	975.5509	2	975.5502	0.0008	0	31.89	0.0044	R	E	NILGGTVFR
28	1	1	P56574	Isocitrate dehydrogenase [NADP], mitochondrial OS=Rattus norvegicus GN=Idh2 PE=1 SV=2	1111	51391	18	38.7	8.88	1	504.2808	1006.5471	2	1006.5488	-0.0016	0	40.23	0.0008	K	N	WPLYLSTK
28	1	1	P56574	Isocitrate dehydrogenase [NADP], mitochondrial OS=Rattus norvegicus GN=Idh2 PE=1 SV=2	1111	51391	18	38.7	8.88	1	504.2819	1006.5492	2	1006.5488	0.0004	0	39.64	0.00083	K	N	WPLYLSTK
28	1	1	P56574	Isocitrate dehydrogenase [NADP], mitochondrial OS=Rattus norvegicus GN=Idh2 PE=1 SV=2	1111	51391	18	38.7	8.88	1	504.2819	1006.5493	2	1006.5488	0.0005	0	36.93	0.0016	K	N	WPLYLSTK
28	1	1	P56574	Isocitrate dehydrogenase [NADP], mitochondrial OS=Rattus norvegicus GN=Idh2 PE=1 SV=2	1111	51391	18	38.7	8.88	1	522.2773	1042.5400	2	1042.5407	-0.0007	0	78.51	1.4e-007	K	F	LDGNQDLIR
28	1	1	P56574	Isocitrate dehydrogenase [NADP], mitochondrial OS=Rattus norvegicus GN=Idh2 PE=1 SV=2	1111	51391	18	38.7	8.88	1	522.2784	1042.5422	2	1042.5407	0.0015	0	70.81	1e-06	K	F	LDGNQDLIR
28	1	1	P56574	Isocitrate dehydrogenase [NADP], mitochondrial OS=Rattus norvegicus GN=Idh2 PE=1 SV=2	1111	51391	18	38.7	8.88	1	547.7857	1093.5568	2	1093.5556	0.0012	0	46.31	0.00021	K	D	YFDLGLPNR
28	1	1	P56574	Isocitrate dehydrogenase [NADP], mitochondrial OS=Rattus norvegicus GN=Idh2 PE=1 SV=2	1111	51391	18	38.7	8.88	1	549.7558	1097.4971	2	1097.4964	0.0006	0	75.79	1.2e-007	K	N	SSGGFVWACK
28	1	1	P56574	Isocitrate dehydrogenase [NADP], mitochondrial OS=Rattus norvegicus GN=Idh2 PE=1 SV=2	1111	51391	18	38.7	8.88	1	549.7562	1097.4979	2	1097.4964	0.0014	0	78.95	5.6e-008	K	N	SSGGFVWACK
28	1	1	P56574	Isocitrate dehydrogenase [NADP], mitochondrial OS=Rattus norvegicus GN=Idh2 PE=1 SV=2	1111	51391	18	38.7	8.88	1	567.2660	1132.5174	2	1132.5183	-0.0009	0	68.19	6.4e-007	K	V	CATITPDEAR
28	1	1	P56574	Isocitrate dehydrogenase [NADP], mitochondrial OS=Rattus norvegicus GN=Idh2 PE=1 SV=2	1111	51391	18	38.7	8.88	1	567.2670	1132.5195	2	1132.5183	0.0012	0	82.35	3.3e-008	K	V	CATITPDEAR
28	1	1	P56574	Isocitrate dehydrogenase [NADP], mitochondrial OS=Rattus norvegicus GN=Idh2 PE=1 SV=2	1111	51391	18	38.7	8.88	1	567.2672	1132.5199	2	1132.5183	0.0017	0	70.97	4.5e-007	K	V	CATITPDEAR
28	1	1	P56574	Isocitrate dehydrogenase [NADP], mitochondrial OS=Rattus norvegicus GN=Idh2 PE=1 SV=2	1111	51391	18	38.7	8.88	1	577.7900	1153.5655	2	1153.5655	-0.0001	0	39.74	0.00088	K	H	DIFQEIFDK
28	1	1	P56574	Isocitrate dehydrogenase [NADP], mitochondrial OS=Rattus norvegicus GN=Idh2 PE=1 SV=2	1111	51391	18	38.7	8.88	1	410.2267	1227.6582	3	1227.6571	0.0010	1	43.03	0.00038	R	F	GKLDGNQDLIR
28	1	1	P56574	Isocitrate dehydrogenase [NADP], mitochondrial OS=Rattus norvegicus GN=Idh2 PE=1 SV=2	1111	51391	18	38.7	8.88	1	614.8371	1227.6597	2	1227.6571	0.0026	1	56.35	1.5e-005	R	F	GKLDGNQDLIR
28	1	1	P56574	Isocitrate dehydrogenase [NADP], mitochondrial OS=Rattus norvegicus GN=Idh2 PE=1 SV=2	1111	51391	18	38.7	8.88	1	410.2273	1227.6601	3	1227.6571	0.0030	1	50.05	8.6e-005	R	F	GKLDGNQDLIR
28	1	1	P56574	Isocitrate dehydrogenase [NADP], mitochondrial OS=Rattus norvegicus GN=Idh2 PE=1 SV=2	1111	51391	18	38.7	8.88	1	614.8373	1227.6601	2	1227.6571	0.0030	1	52.54	4.8e-005	R	F	GKLDGNQDLIR
28	1	1	P56574	Isocitrate dehydrogenase [NADP], mitochondrial OS=Rattus norvegicus GN=Idh2 PE=1 SV=2	1111	51391	18	38.7	8.88	1	622.8491	1243.6836	2	1243.6846	-0.0010	0	45.21	0.00027	R	S	LIDDMVAQVLK
28	1	1	P56574	Isocitrate dehydrogenase [NADP], mitochondrial OS=Rattus norvegicus GN=Idh2 PE=1 SV=2	1111	51391	18	38.7	8.88	1	630.8463	1259.6780	2	1259.6795	-0.0016	0	62.93	5.6e-006	R	S	LIDDMVAQVLK	Oxidation (M)	0.00001000000.0
28	1	1	P56574	Isocitrate dehydrogenase [NADP], mitochondrial OS=Rattus norvegicus GN=Idh2 PE=1 SV=2	1111	51391	18	38.7	8.88	1	630.8469	1259.6793	2	1259.6795	-0.0003	0	70.48	9.3e-007	R	S	LIDDMVAQVLK	Oxidation (M)	0.00001000000.0
28	1	1	P56574	Isocitrate dehydrogenase [NADP], mitochondrial OS=Rattus norvegicus GN=Idh2 PE=1 SV=2	1111	51391	18	38.7	8.88	1	630.8471	1259.6796	2	1259.6795	0.0001	0	44.10	0.0004	R	S	LIDDMVAQVLK	Oxidation (M)	0.00001000000.0
28	1	1	P56574	Isocitrate dehydrogenase [NADP], mitochondrial OS=Rattus norvegicus GN=Idh2 PE=1 SV=2	1111	51391	18	38.7	8.88	1	425.5988	1273.7747	3	1273.7758	-0.0011	0	33.84	0.00052	K	Y	LILPHVDVQLK
28	1	1	P56574	Isocitrate dehydrogenase [NADP], mitochondrial OS=Rattus norvegicus GN=Idh2 PE=1 SV=2	1111	51391	18	38.7	8.88	1	452.5698	1354.6877	3	1354.6841	0.0036	0	55.90	2e-05	K	H	TIEAEAAHGTVTR
28	1	1	P56574	Isocitrate dehydrogenase [NADP], mitochondrial OS=Rattus norvegicus GN=Idh2 PE=1 SV=2	1111	51391	18	38.7	8.88	1	678.3511	1354.6877	2	1354.6841	0.0036	0	79.25	9.4e-008	K	H	TIEAEAAHGTVTR
28	1	1	P56574	Isocitrate dehydrogenase [NADP], mitochondrial OS=Rattus norvegicus GN=Idh2 PE=1 SV=2	1111	51391	18	38.7	8.88	1	678.3518	1354.6890	2	1354.6841	0.0049	0	71.52	5.4e-007	K	H	TIEAEAAHGTVTR
28	1	1	P56574	Isocitrate dehydrogenase [NADP], mitochondrial OS=Rattus norvegicus GN=Idh2 PE=1 SV=2	1111	51391	18	38.7	8.88	1	452.5703	1354.6890	3	1354.6841	0.0049	0	64.83	2.5e-006	K	H	TIEAEAAHGTVTR
28	1	1	P56574	Isocitrate dehydrogenase [NADP], mitochondrial OS=Rattus norvegicus GN=Idh2 PE=1 SV=2	1111	51391	18	38.7	8.88	1	461.9070	1382.6992	3	1382.6976	0.0016	0	27.08	0.016	K	L	DLAGCIHGLSNVK
28	1	1	P56574	Isocitrate dehydrogenase [NADP], mitochondrial OS=Rattus norvegicus GN=Idh2 PE=1 SV=2	1111	51391	18	38.7	8.88	1	692.3569	1382.6992	2	1382.6976	0.0016	0	87.06	1.6e-008	K	L	DLAGCIHGLSNVK
28	1	1	P56574	Isocitrate dehydrogenase [NADP], mitochondrial OS=Rattus norvegicus GN=Idh2 PE=1 SV=2	1111	51391	18	38.7	8.88	1	479.9567	1436.8483	3	1436.8504	-0.0021	0	45.34	6.9e-005	R	H	LVPGWTKPITIGR
28	1	1	P56574	Isocitrate dehydrogenase [NADP], mitochondrial OS=Rattus norvegicus GN=Idh2 PE=1 SV=2	1111	51391	18	38.7	8.88	1	479.9579	1436.8518	3	1436.8504	0.0014	0	52.39	9.5e-006	R	H	LVPGWTKPITIGR
28	1	1	P56574	Isocitrate dehydrogenase [NADP], mitochondrial OS=Rattus norvegicus GN=Idh2 PE=1 SV=2	1111	51391	18	38.7	8.88	1	584.2716	1749.7930	3	1749.7913	0.0017	0	57.52	8.7e-006	K	I	VEKPVVEMDGDEMTR	Oxidation (M)	0.000000010000000.0
28	1	1	P56574	Isocitrate dehydrogenase [NADP], mitochondrial OS=Rattus norvegicus GN=Idh2 PE=1 SV=2	1111	51391	18	38.7	8.88	1	584.2718	1749.7934	3	1749.7913	0.0021	0	55.49	1.4e-005	K	I	VEKPVVEMDGDEMTR	Oxidation (M)	0.000000000000100.0
28	1	1	P56574	Isocitrate dehydrogenase [NADP], mitochondrial OS=Rattus norvegicus GN=Idh2 PE=1 SV=2	1111	51391	18	38.7	8.88	1	589.6025	1765.7856	3	1765.7863	-0.0007	0	50.30	3.1e-005	K	I	VEKPVVEMDGDEMTR	2 Oxidation (M)	0.000000010000100.0
28	1	1	P56574	Isocitrate dehydrogenase [NADP], mitochondrial OS=Rattus norvegicus GN=Idh2 PE=1 SV=2	1111	51391	18	38.7	8.88	1	589.6038	1765.7895	3	1765.7863	0.0032	0	54.88	1.1e-005	K	I	VEKPVVEMDGDEMTR	2 Oxidation (M)	0.000000010000100.0
28	1	1	P56574	Isocitrate dehydrogenase [NADP], mitochondrial OS=Rattus norvegicus GN=Idh2 PE=1 SV=2	1111	51391	18	38.7	8.88	1	883.9020	1765.7895	2	1765.7863	0.0032	0	33.08	0.0017	K	I	VEKPVVEMDGDEMTR	2 Oxidation (M)	0.000000010000100.0
28	1	1	P56574	Isocitrate dehydrogenase [NADP], mitochondrial OS=Rattus norvegicus GN=Idh2 PE=1 SV=2	1111	51391	18	38.7	8.88	1	616.6380	1846.8922	3	1846.8909	0.0013	0	29.52	0.0088	R	Y	DQTNDQVTIDSALATQK
28	1	1	P56574	Isocitrate dehydrogenase [NADP], mitochondrial OS=Rattus norvegicus GN=Idh2 PE=1 SV=2	1111	51391	18	38.7	8.88	1	924.4534	1846.8922	2	1846.8909	0.0013	0	48.14	0.00012	R	Y	DQTNDQVTIDSALATQK
28	1	1	P56574	Isocitrate dehydrogenase [NADP], mitochondrial OS=Rattus norvegicus GN=Idh2 PE=1 SV=2	1111	51391	18	38.7	8.88	1	616.6385	1846.8937	3	1846.8909	0.0028	0	86.03	1.9e-008	R	Y	DQTNDQVTIDSALATQK
28	1	1	P56574	Isocitrate dehydrogenase [NADP], mitochondrial OS=Rattus norvegicus GN=Idh2 PE=1 SV=2	1111	51391	18	38.7	8.88	1	924.4541	1846.8937	2	1846.8909	0.0028	0	119.77	8.1e-012	R	Y	DQTNDQVTIDSALATQK
28	1	1	P56574	Isocitrate dehydrogenase [NADP], mitochondrial OS=Rattus norvegicus GN=Idh2 PE=1 SV=2	1111	51391	18	38.7	8.88	1	664.6656	1990.9750	3	1990.9704	0.0046	1	28.79	0.012	R	I	IKVEKPVVEMDGDEMTR	Oxidation (M)	0.00000000010000000.0
28	1	1	P56574	Isocitrate dehydrogenase [NADP], mitochondrial OS=Rattus norvegicus GN=Idh2 PE=1 SV=2	1111	51391	18	38.7	8.88	1	669.9976	2006.9709	3	2006.9653	0.0056	1	23.08	0.037	R	I	IKVEKPVVEMDGDEMTR	2 Oxidation (M)	0.00000000010000100.0
28	1	1	P56574	Isocitrate dehydrogenase [NADP], mitochondrial OS=Rattus norvegicus GN=Idh2 PE=1 SV=2	1111	51391	18	38.7	8.88	1	669.9978	2006.9716	3	2006.9653	0.0064	1	41.94	0.00047	R	I	IKVEKPVVEMDGDEMTR	2 Oxidation (M)	0.00000000010000100.0
28	2	1	Q00285	Glutathione S-transferase Y1 OS=Cricetulus longicaudatus PE=2 SV=2	572	26030	11	45.0	8.74	0	311.1718	620.3291	2	620.3282	0.0009	0	35.48	0.0039	K	F	DFLAR
28	2	1	Q00285	Glutathione S-transferase Y1 OS=Cricetulus longicaudatus PE=2 SV=2	572	26030	11	45.0	8.74	1	356.6883	711.3621	2	711.3625	-0.0004	0	23.19	0.038	K	T	ISAYMK
28	2	1	Q00285	Glutathione S-transferase Y1 OS=Cricetulus longicaudatus PE=2 SV=2	572	26030	11	45.0	8.74	1	385.7291	769.4437	2	769.4446	-0.0009	0	33.11	0.0029	R	L	GLTNPIR
28	2	1	Q00285	Glutathione S-transferase Y1 OS=Cricetulus longicaudatus PE=2 SV=2	572	26030	11	45.0	8.74	1	385.7296	769.4446	2	769.4446	-0.0001	0	30.40	0.0054	R	L	GLTNPIR
28	2	1	Q00285	Glutathione S-transferase Y1 OS=Cricetulus longicaudatus PE=2 SV=2	572	26030	11	45.0	8.74	0	452.7304	903.4463	2	903.4450	0.0013	0	21.42	0.091	R	F	SQWLNEK
28	2	1	Q00285	Glutathione S-transferase Y1 OS=Cricetulus longicaudatus PE=2 SV=2	572	26030	11	45.0	8.74	0	488.7541	975.4937	2	975.4926	0.0011	0	31.94	0.0079	K	V	RPWFAGDK
28	2	1	Q00285	Glutathione S-transferase Y1 OS=Cricetulus longicaudatus PE=2 SV=2	572	26030	11	45.0	8.74	1	495.7340	989.4535	2	989.4528	0.0007	0	34.31	0.0022	K	R	MYSEFLGK	Oxidation (M)	0.10000000.0
28	2	1	Q00285	Glutathione S-transferase Y1 OS=Cricetulus longicaudatus PE=2 SV=2	572	26030	11	45.0	8.74	1	495.7341	989.4536	2	989.4528	0.0008	0	21.53	0.041	K	R	MYSEFLGK	Oxidation (M)	0.10000000.0
28	2	1	Q00285	Glutathione S-transferase Y1 OS=Cricetulus longicaudatus PE=2 SV=2	572	26030	11	45.0	8.74	0	508.2992	1014.5839	2	1014.5822	0.0017	0	76.51	2.1e-007	K	Y	ITQSNAILR
28	2	1	Q00285	Glutathione S-transferase Y1 OS=Cricetulus longicaudatus PE=2 SV=2	572	26030	11	45.0	8.74	0	508.2993	1014.5841	2	1014.5822	0.0019	0	73.04	4.7e-007	K	Y	ITQSNAILR
28	2	1	Q00285	Glutathione S-transferase Y1 OS=Cricetulus longicaudatus PE=2 SV=2	572	26030	11	45.0	8.74	1	552.2811	1102.5476	2	1102.5481	-0.0005	0	38.02	0.0018	K	D	CLDPFPNLK
28	2	1	Q00285	Glutathione S-transferase Y1 OS=Cricetulus longicaudatus PE=2 SV=2	572	26030	11	45.0	8.74	1	695.8362	1389.6578	2	1389.6558	0.0020	0	78.21	1.2e-007	R	M	VDIVENQAMDTR
28	2	1	Q00285	Glutathione S-transferase Y1 OS=Cricetulus longicaudatus PE=2 SV=2	572	26030	11	45.0	8.74	1	695.8362	1389.6579	2	1389.6558	0.0021	0	69.71	8.7e-007	R	M	VDIVENQAMDTR
28	2	1	Q00285	Glutathione S-transferase Y1 OS=Cricetulus longicaudatus PE=2 SV=2	572	26030	11	45.0	8.74	1	703.8329	1405.6513	2	1405.6507	0.0005	0	43.35	0.00026	R	M	VDIVENQAMDTR	Oxidation (M)	0.000000001000.0
28	2	1	Q00285	Glutathione S-transferase Y1 OS=Cricetulus longicaudatus PE=2 SV=2	572	26030	11	45.0	8.74	1	703.8332	1405.6519	2	1405.6507	0.0012	0	84.53	2.3e-008	R	M	VDIVENQAMDTR	Oxidation (M)	0.000000001000.0
28	2	1	Q00285	Glutathione S-transferase Y1 OS=Cricetulus longicaudatus PE=2 SV=2	572	26030	11	45.0	8.74	1	469.5579	1405.6519	3	1405.6507	0.0012	0	56.12	1.6e-005	R	M	VDIVENQAMDTR	Oxidation (M)	0.000000001000.0
28	2	1	Q00285	Glutathione S-transferase Y1 OS=Cricetulus longicaudatus PE=2 SV=2	572	26030	11	45.0	8.74	0	501.2283	1500.6631	3	1500.6627	0.0004	1	55.60	1e-05	R	I	KHNLCGETEEER
28	2	1	Q00285	Glutathione S-transferase Y1 OS=Cricetulus longicaudatus PE=2 SV=2	572	26030	11	45.0	8.74	0	795.3828	1588.7510	2	1588.7508	0.0002	0	91.42	5e-09	R	K	LLLEYTDSSYEEK
28	2	1	Q00285	Glutathione S-transferase Y1 OS=Cricetulus longicaudatus PE=2 SV=2	572	26030	11	45.0	8.74	1	559.2869	1674.8388	3	1674.8359	0.0029	1	46.08	0.00024	R	M	IRVDIVENQAMDTR	Oxidation (M)	0.00000000001000.0	emPAI	4.05
31	1	1	P46424	Glutathione S-transferase P OS=Cricetulus longicaudatus GN=GSTP1 PE=2 SV=2	488	23851	7	34.3	7.64	1	369.2123	736.4101	2	736.4119	-0.0019	0	50.54	5.8e-005	R	D	SLGLYGK
31	1	1	P46424	Glutathione S-transferase P OS=Cricetulus longicaudatus GN=GSTP1 PE=2 SV=2	488	23851	7	34.3	7.64	1	369.2137	736.4129	2	736.4119	0.0010	0	50.40	6.1e-005	R	D	SLGLYGK
31	1	1	P46424	Glutathione S-transferase P OS=Cricetulus longicaudatus GN=GSTP1 PE=2 SV=2	488	23851	7	34.3	7.64	1	507.7944	1013.5742	2	1013.5797	-0.0055	0	30.63	0.0056	K	Y	YITLIYTK
31	1	1	P46424	Glutathione S-transferase P OS=Cricetulus longicaudatus GN=GSTP1 PE=2 SV=2	488	23851	7	34.3	7.64	1	507.7973	1013.5801	2	1013.5797	0.0004	0	43.53	0.00044	K	Y	YITLIYTK
31	1	1	P46424	Glutathione S-transferase P OS=Cricetulus longicaudatus GN=GSTP1 PE=2 SV=2	488	23851	7	34.3	7.64	1	1014.5874	1013.5801	1	1013.5797	0.0004	0	41.29	0.00073	K	Y	YITLIYTK
31	1	1	P46424	Glutathione S-transferase P OS=Cricetulus longicaudatus GN=GSTP1 PE=2 SV=2	488	23851	7	34.3	7.64	1	583.7977	1165.5808	2	1165.5801	0.0007	0	42.30	0.00057	K	F	STCLYGQLPK
31	1	1	P46424	Glutathione S-transferase P OS=Cricetulus longicaudatus GN=GSTP1 PE=2 SV=2	488	23851	7	34.3	7.64	1	583.7981	1165.5816	2	1165.5801	0.0014	0	40.62	0.00082	K	F	STCLYGQLPK
31	1	1	P46424	Glutathione S-transferase P OS=Cricetulus longicaudatus GN=GSTP1 PE=2 SV=2	488	23851	7	34.3	7.64	1	623.2860	1244.5575	2	1244.5561	0.0014	1	61.95	2.9e-006	K	A	YEEGKDDYVK
31	1	1	P46424	Glutathione S-transferase P OS=Cricetulus longicaudatus GN=GSTP1 PE=2 SV=2	488	23851	7	34.3	7.64	1	415.8598	1244.5575	3	1244.5561	0.0014	1	35.35	0.0013	K	A	YEEGKDDYVK
31	1	1	P46424	Glutathione S-transferase P OS=Cricetulus longicaudatus GN=GSTP1 PE=2 SV=2	488	23851	7	34.3	7.64	1	623.2861	1244.5576	2	1244.5561	0.0016	1	56.48	1e-05	K	A	YEEGKDDYVK
31	1	1	P46424	Glutathione S-transferase P OS=Cricetulus longicaudatus GN=GSTP1 PE=2 SV=2	488	23851	7	34.3	7.64	1	415.8598	1244.5576	3	1244.5561	0.0016	1	33.82	0.0019	K	A	YEEGKDDYVK
31	1	1	P46424	Glutathione S-transferase P OS=Cricetulus longicaudatus GN=GSTP1 PE=2 SV=2	488	23851	7	34.3	7.64	1	624.3160	1246.6175	2	1246.6194	-0.0018	0	76.89	2e-07	K	K	EEVVTVETWR
31	1	1	P46424	Glutathione S-transferase P OS=Cricetulus longicaudatus GN=GSTP1 PE=2 SV=2	488	23851	7	34.3	7.64	1	624.3171	1246.6196	2	1246.6194	0.0002	0	76.00	2.6e-007	K	K	EEVVTVETWR
31	1	1	P46424	Glutathione S-transferase P OS=Cricetulus longicaudatus GN=GSTP1 PE=2 SV=2	488	23851	7	34.3	7.64	1	629.8429	1257.6712	2	1257.6717	-0.0005	0	104.11	4.7e-010	R	E	ILLADQGQSWK
[truncated: 514 more rows]
