# Supplementary material for: A threshold of endogenous stress is required to engage cellular response to protect against mutagenesis
Source: Sci Rep. 2016 Jul 11;6:29412. doi: 10.1038/srep29412 (PMC4942696; doi:10.1038/srep29412)
Supplement: Supplementary Table S2 [file srep29412-s3.xls]

## Sheet: Protein Pattern 1
Entry	Entry name	Protein names	Gene names	Organism	Length	Gene ontology (GO)	Gene ontology (biological process)	Gene ontology (molecular function)	Gene ontology (cellular component)	Pathway	Function [CC]
P10126	EF1A1_MOUSE	Elongation factor 1-alpha 1 (EF-1-alpha-1) (Elongation factor Tu) (EF-Tu) (Eukaryotic elongation factor 1 A-1) (eEF1A-1)	Eef1a1 Eef1a	Mus musculus (Mouse)	462	cortical actin cytoskeleton [GO:0030864]; cytoplasm [GO:0005737]; cytosol [GO:0005829]; extracellular exosome [GO:0070062]; extracellular space [GO:0005615]; membrane [GO:0016020]; myelin sheath [GO:0043209]; nucleolus [GO:0005730]; nucleus [GO:0005634]; plasma membrane [GO:0005886]; ruffle membrane [GO:0032587]; GTP binding [GO:0005525]; GTPase activity [GO:0003924]; poly(A) RNA binding [GO:0044…	cellular response to epidermal growth factor stimulus [GO:0071364]; translational elongation [GO:0006414]	GTPase activity [GO:0003924]; GTP binding [GO:0005525]; poly(A) RNA binding [GO:0044822]; protein kinase binding [GO:0019901]; translation elongation factor activity [GO:0003746]; tRNA binding [GO:0000049]	cortical actin cytoskeleton [GO:0030864]; cytoplasm [GO:0005737]; cytosol [GO:0005829]; extracellular exosome [GO:0070062]; extracellular space [GO:0005615]; membrane [GO:0016020]; myelin sheath [GO:0043209]; nucleolus [GO:0005730]; nucleus [GO:0005634]; plasma membrane [GO:0005886]; ruffle membrane [GO:0032587]		FUNCTION: This protein promotes the GTP-dependent binding of aminoacyl-tRNA to the A-site of ribosomes during protein biosynthesis. With PARP1 and TXK, forms a complex that acts as a T helper 1 (Th1) cell-specific transcription factor and binds the promoter of IFN-gamma to directly regulate its transcription, and is thus involved importantly in Th1 cytokine production (By similarity). {ECO:000025…
Q6AXS5	PAIRB_RAT	Plasminogen activator inhibitor 1 RNA-binding protein (PAI1 RNA-binding protein 1) (PAI-RBP1) (RDA288) (SERPINE1 mRNA-binding protein 1) [Cleaved into: Plasminogen activator inhibitor 1 RNA-binding protein, N-terminally processed]	Serbp1 Pairbp1 Rda288	Rattus norvegicus (Rat)	407	cytoplasm [GO:0005737]; extracellular exosome [GO:0070062]; nucleus [GO:0005634]; perinuclear region of cytoplasm [GO:0048471]; plasma membrane [GO:0005886]; mRNA 3'-UTR binding [GO:0003730]; regulation of apoptotic process [GO:0042981]	regulation of apoptotic process [GO:0042981]	mRNA 3'-UTR binding [GO:0003730]	cytoplasm [GO:0005737]; extracellular exosome [GO:0070062]; nucleus [GO:0005634]; perinuclear region of cytoplasm [GO:0048471]; plasma membrane [GO:0005886]		FUNCTION: May play a role in the regulation of mRNA stability. Binds to the 3'-most 134 nt of the SERPINE1/PAI1 mRNA, a region which confers cyclic nucleotide regulation of message decay (By similarity). {ECO:0000250, ECO:0000269|PubMed:14988380}.
P13086	SUCA_RAT	Succinyl-CoA ligase [ADP/GDP-forming] subunit alpha, mitochondrial (EC 6.2.1.4) (EC 6.2.1.5) (Succinyl-CoA synthetase subunit alpha) (SCS-alpha)	Suclg1	Rattus norvegicus (Rat)	346	extracellular exosome [GO:0070062]; mitochondrial inner membrane [GO:0005743]; mitochondrion [GO:0005739]; plasma membrane [GO:0005886]; protein complex [GO:0043234]; succinate-CoA ligase complex (GDP-forming) [GO:0045244]; cofactor binding [GO:0048037]; GDP binding [GO:0019003]; GTP binding [GO:0005525]; poly(A) RNA binding [GO:0044822]; protein heterodimerization activity [GO:0046982]; succinat…	nucleoside triphosphate biosynthetic process [GO:0009142]; succinate metabolic process [GO:0006105]; succinyl-CoA metabolic process [GO:0006104]; tricarboxylic acid cycle [GO:0006099]	cofactor binding [GO:0048037]; GDP binding [GO:0019003]; GTP binding [GO:0005525]; poly(A) RNA binding [GO:0044822]; protein heterodimerization activity [GO:0046982]; succinate-CoA ligase (ADP-forming) activity [GO:0004775]; succinate-CoA ligase (GDP-forming) activity [GO:0004776]	extracellular exosome [GO:0070062]; mitochondrial inner membrane [GO:0005743]; mitochondrion [GO:0005739]; plasma membrane [GO:0005886]; protein complex [GO:0043234]; succinate-CoA ligase complex (GDP-forming) [GO:0045244]	PATHWAY: Carbohydrate metabolism; tricarboxylic acid cycle.	FUNCTION: Catalyzes the ATP- or GTP-dependent ligation of succinate and CoA to form succinyl-CoA. The nature of the beta subunit determines the nucleotide specificity (By similarity). {ECO:0000250}.
P63280	UBC9_MOUSE	SUMO-conjugating enzyme UBC9 (EC 6.3.2.-) (SUMO-protein ligase) (Ubiquitin carrier protein 9) (mUBC9) (Ubiquitin carrier protein I) (Ubiquitin-conjugating enzyme E2 I) (Ubiquitin-protein ligase I)	Ube2i Ubc9 Ubce2i Ubce9	Mus musculus (Mouse)	158	cytoplasm [GO:0005737]; nuclear body [GO:0016604]; nucleoplasm [GO:0005654]; nucleus [GO:0005634]; PML body [GO:0016605]; transferase complex [GO:1990234]; ATP binding [GO:0005524]; enzyme binding [GO:0019899]; HLH domain binding [GO:0043398]; ligase activity [GO:0016874]; poly(A) RNA binding [GO:0044822]; RING-like zinc finger domain binding [GO:0071535]; SUMO conjugating enzyme activity [GO:006…	cell division [GO:0051301]; cellular protein modification process [GO:0006464]; chromosome segregation [GO:0007059]; mitotic nuclear division [GO:0007067]; multicellular organismal development [GO:0007275]; negative regulation of transcription, DNA-templated [GO:0045892]; negative regulation of transcription from RNA polymerase II promoter [GO:0000122]; positive regulation of I-kappaB kinase/NF-k…	ATP binding [GO:0005524]; enzyme binding [GO:0019899]; HLH domain binding [GO:0043398]; ligase activity [GO:0016874]; poly(A) RNA binding [GO:0044822]; RING-like zinc finger domain binding [GO:0071535]; SUMO conjugating enzyme activity [GO:0061656]; SUMO transferase activity [GO:0019789]; transcription factor binding [GO:0008134]	cytoplasm [GO:0005737]; nuclear body [GO:0016604]; nucleoplasm [GO:0005654]; nucleus [GO:0005634]; PML body [GO:0016605]; transferase complex [GO:1990234]	PATHWAY: Protein modification; protein sumoylation.	FUNCTION: Accepts the ubiquitin-like proteins SUMO1, SUMO2 and SUMO3 from the UBLE1A-UBLE1B E1 complex and catalyzes their covalent attachment to other proteins with the help of an E3 ligase such as RANBP2 or CBX4. Can catalyze the formation of poly-SUMO chains. Essential for nuclear architecture, chromosome segregation and embryonic viability. Necessary for sumoylation of FOXL2 and KAT5 (By simi…
P14851	PPIA_CRIGR	Peptidyl-prolyl cis-trans isomerase A (PPIase A) (EC 5.2.1.8) (Cyclophilin A) (Cyclosporin A-binding protein) (Rotamase A) [Cleaved into: Peptidyl-prolyl cis-trans isomerase A, N-terminally processed]	PPIA	Cricetulus griseus (Chinese hamster) (Cricetulus barabensis griseus)	164	cytosol [GO:0005829]; extracellular region [GO:0005576]; midbody [GO:0030496]; nucleus [GO:0005634]; peptide binding [GO:0042277]; peptidyl-prolyl cis-trans isomerase activity [GO:0003755]; protein folding [GO:0006457]; protein peptidyl-prolyl isomerization [GO:0000413]; regulation of viral genome replication [GO:0045069]	protein folding [GO:0006457]; protein peptidyl-prolyl isomerization [GO:0000413]; regulation of viral genome replication [GO:0045069]	peptide binding [GO:0042277]; peptidyl-prolyl cis-trans isomerase activity [GO:0003755]	cytosol [GO:0005829]; extracellular region [GO:0005576]; midbody [GO:0030496]; nucleus [GO:0005634]		FUNCTION: PPIases accelerate the folding of proteins. It catalyzes the cis-trans isomerization of proline imidic peptide bonds in oligopeptides.
P57784	RU2A_MOUSE	U2 small nuclear ribonucleoprotein A' (U2 snRNP A')	Snrpa1	Mus musculus (Mouse)	255	catalytic step 2 spliceosome [GO:0071013]; nucleoplasm [GO:0005654]; spliceosomal complex [GO:0005681]; U2 snRNP [GO:0005686]; poly(A) RNA binding [GO:0044822]; U2 snRNA binding [GO:0030620]; mRNA splicing, via spliceosome [GO:0000398]	mRNA splicing, via spliceosome [GO:0000398]	poly(A) RNA binding [GO:0044822]; U2 snRNA binding [GO:0030620]	catalytic step 2 spliceosome [GO:0071013]; nucleoplasm [GO:0005654]; spliceosomal complex [GO:0005681]; U2 snRNP [GO:0005686]		FUNCTION: This protein is associated with sn-RNP U2. It helps the A' protein to bind stem loop IV of U2 snRNA (By similarity). {ECO:0000250}.
Q99K85	SERC_MOUSE	Phosphoserine aminotransferase (PSAT) (EC 2.6.1.52) (Endometrial progesterone-induced protein) (EPIP) (Phosphohydroxythreonine aminotransferase)	Psat1 Psa Psat	Mus musculus (Mouse)	370	cytoplasm [GO:0005737]; extracellular exosome [GO:0070062]; O-phospho-L-serine:2-oxoglutarate aminotransferase activity [GO:0004648]; L-serine biosynthetic process [GO:0006564]	L-serine biosynthetic process [GO:0006564]	O-phospho-L-serine:2-oxoglutarate aminotransferase activity [GO:0004648]	cytoplasm [GO:0005737]; extracellular exosome [GO:0070062]	PATHWAY: Amino-acid biosynthesis; L-serine biosynthesis; L-serine from 3-phospho-D-glycerate: step 2/3.; PATHWAY: Cofactor biosynthesis; pyridoxine 5'-phosphate biosynthesis; pyridoxine 5'-phosphate from D-erythrose 4-phosphate: step 3/5.	FUNCTION: Catalyzes the reversible conversion of 3-phosphohydroxypyruvate to phosphoserine and of 3-hydroxy-2-oxo-4-phosphonooxybutanoate to phosphohydroxythreonine. {ECO:0000250|UniProtKB:P10658}.
Q7M0E3	DEST_RAT	Destrin (Actin-depolymerizing factor) (ADF)	Dstn	Rattus norvegicus (Rat)	165	actin cytoskeleton [GO:0015629]; actin filament depolymerization [GO:0030042]; actin filament severing [GO:0051014]; positive regulation of actin filament depolymerization [GO:0030836]	actin filament depolymerization [GO:0030042]; actin filament severing [GO:0051014]; positive regulation of actin filament depolymerization [GO:0030836]		actin cytoskeleton [GO:0015629]		FUNCTION: Actin-depolymerizing protein. Severs actin filaments (F-actin) and binds to actin monomers (G-actin). Acts in a pH-independent manner.
Q9CZY3	UB2V1_MOUSE	Ubiquitin-conjugating enzyme E2 variant 1 (UEV-1) (CROC-1)	Ube2v1 Croc1	Mus musculus (Mouse)	147	cytoplasm [GO:0005737]; extracellular exosome [GO:0070062]; nucleus [GO:0005634]; protein complex [GO:0043234]; UBC13-UEV1A complex [GO:0035370]; ubiquitin conjugating enzyme complex [GO:0031371]; ubiquitin ligase complex [GO:0000151]; ubiquitin conjugating enzyme binding [GO:0031624]; ubiquitin protein ligase activity [GO:0061630]; ubiquitin protein ligase binding [GO:0031625]; error-free postre…	error-free postreplication DNA repair [GO:0042275]; positive regulation of I-kappaB kinase/NF-kappaB signaling [GO:0043123]; positive regulation of NF-kappaB transcription factor activity [GO:0051092]; protein K63-linked ubiquitination [GO:0070534]	ubiquitin conjugating enzyme binding [GO:0031624]; ubiquitin protein ligase activity [GO:0061630]; ubiquitin protein ligase binding [GO:0031625]	cytoplasm [GO:0005737]; extracellular exosome [GO:0070062]; nucleus [GO:0005634]; protein complex [GO:0043234]; UBC13-UEV1A complex [GO:0035370]; ubiquitin conjugating enzyme complex [GO:0031371]; ubiquitin ligase complex [GO:0000151]		FUNCTION: Has no ubiquitin ligase activity on its own. The UBE2V1-UBE2N heterodimer catalyzes the synthesis of non-canonical poly-ubiquitin chains that are linked through 'Lys-63'. This type of poly-ubiquitination activates IKK and does not seem to involve protein degradation by the proteasome. Plays a role in the activation of NF-kappa-B mediated by IL1B, TNF, TRAF6 and TRAF2. Mediates transcrip…
P11348	DHPR_RAT	Dihydropteridine reductase (EC 1.5.1.34) (HDHPR) (Quinoid dihydropteridine reductase)	Qdpr Dhpr	Rattus norvegicus (Rat)	241	cytosol [GO:0005829]; extracellular exosome [GO:0070062]; mitochondrion [GO:0005739]; neuron projection [GO:0043005]; 6,7-dihydropteridine reductase activity [GO:0004155]; NADH binding [GO:0070404]; NADPH binding [GO:0070402]; protein homodimerization activity [GO:0042803]; cellular response to drug [GO:0035690]; L-phenylalanine catabolic process [GO:0006559]; liver development [GO:0001889]; resp…	cellular response to drug [GO:0035690]; liver development [GO:0001889]; L-phenylalanine catabolic process [GO:0006559]; response to aluminum ion [GO:0010044]; response to glucagon [GO:0033762]; response to lead ion [GO:0010288]; tetrahydrobiopterin biosynthetic process [GO:0006729]	6,7-dihydropteridine reductase activity [GO:0004155]; NADH binding [GO:0070404]; NADPH binding [GO:0070402]; protein homodimerization activity [GO:0042803]	cytosol [GO:0005829]; extracellular exosome [GO:0070062]; mitochondrion [GO:0005739]; neuron projection [GO:0043005]		FUNCTION: The product of this enzyme, tetrahydrobiopterin (BH-4), is an essential cofactor for phenylalanine, tyrosine, and tryptophan hydroxylases.
Q60930	VDAC2_MOUSE	Voltage-dependent anion-selective channel protein 2 (VDAC-2) (mVDAC2) (Outer mitochondrial membrane protein porin 2) (Voltage-dependent anion-selective channel protein 6) (VDAC-6) (mVDAC6)	Vdac2 Vdac6	Mus musculus (Mouse)	295	extracellular exosome [GO:0070062]; membrane raft [GO:0045121]; mitochondrial inner membrane [GO:0005743]; mitochondrial nucleoid [GO:0042645]; mitochondrial outer membrane [GO:0005741]; mitochondrion [GO:0005739]; myelin sheath [GO:0043209]; nucleus [GO:0005634]; pore complex [GO:0046930]; nucleotide binding [GO:0000166]; porin activity [GO:0015288]; voltage-gated anion channel activity [GO:0008…	anion transport [GO:0006820]; negative regulation of intrinsic apoptotic signaling pathway [GO:2001243]; negative regulation of protein polymerization [GO:0032272]; regulation of anion transmembrane transport [GO:1903959]	nucleotide binding [GO:0000166]; porin activity [GO:0015288]; voltage-gated anion channel activity [GO:0008308]	extracellular exosome [GO:0070062]; membrane raft [GO:0045121]; mitochondrial inner membrane [GO:0005743]; mitochondrial nucleoid [GO:0042645]; mitochondrial outer membrane [GO:0005741]; mitochondrion [GO:0005739]; myelin sheath [GO:0043209]; nucleus [GO:0005634]; pore complex [GO:0046930]		FUNCTION: Forms a channel through the mitochondrial outer membrane that allows diffusion of small hydrophilic molecules. The channel adopts an open conformation at low or zero membrane potential and a closed conformation at potentials above 30-40 mV. The open state has a weak anion selectivity whereas the closed state is cation-selective (By similarity). {ECO:0000250}.
P70372	ELAV1_MOUSE	ELAV-like protein 1 (Elav-like generic protein) (Hu-antigen R) (HuR) (MelG)	Elavl1 Elra Hua	Mus musculus (Mouse)	326	cytoplasm [GO:0005737]; membrane [GO:0016020]; nucleus [GO:0005634]; AU-rich element binding [GO:0017091]; double-stranded RNA binding [GO:0003725]; mRNA 3'-UTR AU-rich region binding [GO:0035925]; mRNA 3'-UTR binding [GO:0003730]; nucleotide binding [GO:0000166]; poly(A) RNA binding [GO:0044822]; protein kinase binding [GO:0019901]; RNA binding [GO:0003723]; 3'-UTR-mediated mRNA stabilization [G…	3'-UTR-mediated mRNA stabilization [GO:0070935]; mRNA stabilization [GO:0048255]; positive regulation of translation [GO:0045727]; regulation of stem cell population maintenance [GO:2000036]	AU-rich element binding [GO:0017091]; double-stranded RNA binding [GO:0003725]; mRNA 3'-UTR AU-rich region binding [GO:0035925]; mRNA 3'-UTR binding [GO:0003730]; nucleotide binding [GO:0000166]; poly(A) RNA binding [GO:0044822]; protein kinase binding [GO:0019901]; RNA binding [GO:0003723]	cytoplasm [GO:0005737]; membrane [GO:0016020]; nucleus [GO:0005634]		FUNCTION: RNA-binding protein that binds to the 3'-UTR region of mRNAs and increases their stability. Involved in embryonic stem cells (ESCs) differentiation: preferentially binds mRNAs that are not methylated by N6-methyladenosine (m6A), stabilizing them, promoting ESCs differentiation. Binds to poly-U elements and AU-rich elements (AREs) in the 3'-UTR of target mRNAs. Binds avidly to the AU-ric…
P09651	ROA1_HUMAN	Heterogeneous nuclear ribonucleoprotein A1 (hnRNP A1) (Helix-destabilizing protein) (Single-strand RNA-binding protein) (hnRNP core protein A1) [Cleaved into: Heterogeneous nuclear ribonucleoprotein A1, N-terminally processed]	HNRNPA1 HNRPA1	Homo sapiens (Human)	372	catalytic step 2 spliceosome [GO:0071013]; cytoplasm [GO:0005737]; extracellular exosome [GO:0070062]; membrane [GO:0016020]; nucleoplasm [GO:0005654]; ribonucleoprotein complex [GO:0030529]; spliceosomal complex [GO:0005681]; nucleotide binding [GO:0000166]; poly(A) RNA binding [GO:0044822]; RNA binding [GO:0003723]; single-stranded DNA binding [GO:0003697]; single-stranded RNA binding [GO:00037…	gene expression [GO:0010467]; mRNA processing [GO:0006397]; mRNA splicing, via spliceosome [GO:0000398]; mRNA transport [GO:0051028]; nuclear export [GO:0051168]; nuclear import [GO:0051170]; RNA export from nucleus [GO:0006405]; RNA splicing [GO:0008380]; viral process [GO:0016032]	nucleotide binding [GO:0000166]; poly(A) RNA binding [GO:0044822]; RNA binding [GO:0003723]; single-stranded DNA binding [GO:0003697]; single-stranded RNA binding [GO:0003727]	catalytic step 2 spliceosome [GO:0071013]; cytoplasm [GO:0005737]; extracellular exosome [GO:0070062]; membrane [GO:0016020]; nucleoplasm [GO:0005654]; ribonucleoprotein complex [GO:0030529]; spliceosomal complex [GO:0005681]		FUNCTION: Involved in the packaging of pre-mRNA into hnRNP particles, transport of poly(A) mRNA from the nucleus to the cytoplasm and may modulate splice site selection. May play a role in HCV RNA replication. {ECO:0000269|PubMed:17229681}.
O09061	PSB1_MOUSE	Proteasome subunit beta type-1 (EC 3.4.25.1) (Macropain subunit C5) (Multicatalytic endopeptidase complex subunit C5) (Proteasome component C5) (Proteasome gamma chain)	Psmb1	Mus musculus (Mouse)	240	cytoplasm [GO:0005737]; cytosol [GO:0005829]; extracellular exosome [GO:0070062]; nucleus [GO:0005634]; proteasome complex [GO:0000502]; proteasome core complex [GO:0005839]; endopeptidase activity [GO:0004175]; threonine-type endopeptidase activity [GO:0004298]; proteasomal ubiquitin-independent protein catabolic process [GO:0010499]; proteasome-mediated ubiquitin-dependent protein catabolic pro…	proteasomal ubiquitin-independent protein catabolic process [GO:0010499]; proteasome-mediated ubiquitin-dependent protein catabolic process [GO:0043161]	endopeptidase activity [GO:0004175]; threonine-type endopeptidase activity [GO:0004298]	cytoplasm [GO:0005737]; cytosol [GO:0005829]; extracellular exosome [GO:0070062]; nucleus [GO:0005634]; proteasome complex [GO:0000502]; proteasome core complex [GO:0005839]		FUNCTION: The proteasome is a multicatalytic proteinase complex which is characterized by its ability to cleave peptides with Arg, Phe, Tyr, Leu, and Glu adjacent to the leaving group at neutral or slightly basic pH. The proteasome has an ATP-dependent proteolytic activity. {ECO:0000269|PubMed:22341445}.
Q91VN4	MIC25_MOUSE	MICOS complex subunit Mic25 (Coiled-coil-helix-coiled-coil-helix domain-containing protein 6)	Chchd6 Mic25	Mus musculus (Mouse)	273	MICOS complex [GO:0061617]; mitochondrial inner membrane [GO:0005743]; mitochondrion [GO:0005739]; cellular response to DNA damage stimulus [GO:0006974]; cristae formation [GO:0042407]	cellular response to DNA damage stimulus [GO:0006974]; cristae formation [GO:0042407]		MICOS complex [GO:0061617]; mitochondrial inner membrane [GO:0005743]; mitochondrion [GO:0005739]		FUNCTION: Component of the MICOS complex, a large protein complex of the mitochondrial inner membrane that plays crucial roles in the maintenance of crista junctions, inner membrane architecture, and formation of contact sites to the outer membrane. {ECO:0000250|UniProtKB:Q9BRQ6}.
Q99JW4	LIMS1_MOUSE	LIM and senescent cell antigen-like-containing domain protein 1 (Particularly interesting new Cys-His protein 1) (PINCH-1)	Lims1 Pinch1	Mus musculus (Mouse)	325	cell-cell junction [GO:0005911]; focal adhesion [GO:0005925]; perinuclear region of cytoplasm [GO:0048471]; plasma membrane [GO:0005886]; protein kinase binding [GO:0019901]; zinc ion binding [GO:0008270]; cell-cell junction organization [GO:0045216]; cell-matrix adhesion [GO:0007160]; chordate embryonic development [GO:0043009]; establishment of protein localization [GO:0045184]; establishment o…	cell-cell junction organization [GO:0045216]; cell-matrix adhesion [GO:0007160]; chordate embryonic development [GO:0043009]; establishment of protein localization [GO:0045184]; establishment or maintenance of cell polarity [GO:0007163]; negative regulation of apoptotic process [GO:0043066]; negative regulation of epithelial cell proliferation [GO:0050680]; negative regulation of hepatocyte proli…	protein kinase binding [GO:0019901]; zinc ion binding [GO:0008270]	cell-cell junction [GO:0005911]; focal adhesion [GO:0005925]; perinuclear region of cytoplasm [GO:0048471]; plasma membrane [GO:0005886]		FUNCTION: Adapter protein in a cytoplasmic complex linking beta-integrins to the actin cytoskeleton, bridges the complex to cell surface receptor tyrosine kinases and growth factor receptors. Involved in the regulation of cell survival, cell proliferation and cell differentiation.
Q8VHF5	CISY_RAT	Citrate synthase, mitochondrial (EC 2.3.3.1) (Citrate (Si)-synthase)	Cs	Rattus norvegicus (Rat)	466	mitochondrial matrix [GO:0005759]; mitochondrion [GO:0005739]; citrate (Si)-synthase activity [GO:0004108]; acetyl-CoA metabolic process [GO:0006084]; carbohydrate metabolic process [GO:0005975]; citrate metabolic process [GO:0006101]; oxaloacetate metabolic process [GO:0006107]; tricarboxylic acid cycle [GO:0006099]	acetyl-CoA metabolic process [GO:0006084]; carbohydrate metabolic process [GO:0005975]; citrate metabolic process [GO:0006101]; oxaloacetate metabolic process [GO:0006107]; tricarboxylic acid cycle [GO:0006099]	citrate (Si)-synthase activity [GO:0004108]	mitochondrial matrix [GO:0005759]; mitochondrion [GO:0005739]	PATHWAY: Carbohydrate metabolism; tricarboxylic acid cycle; isocitrate from oxaloacetate: step 1/2.
Q9WUS0	KAD4_RAT	Adenylate kinase 4, mitochondrial (AK 4) (EC 2.7.4.10) (EC 2.7.4.6) (Adenylate kinase 3-like) (Adenylate kinase isoenzyme 4) (GTP:AMP phosphotransferase AK4)	Ak4 Ak3l1	Rattus norvegicus (Rat)	223	extracellular exosome [GO:0070062]; mitochondrial matrix [GO:0005759]; adenylate kinase activity [GO:0004017]; ATP binding [GO:0005524]; GTP binding [GO:0005525]; nucleoside diphosphate kinase activity [GO:0004550]; nucleoside triphosphate adenylate kinase activity [GO:0046899]; ADP biosynthetic process [GO:0006172]; AMP metabolic process [GO:0046033]; ATP metabolic process [GO:0046034]; brain de…	ADP biosynthetic process [GO:0006172]; AMP metabolic process [GO:0046033]; ATP metabolic process [GO:0046034]; brain development [GO:0007420]; GTP metabolic process [GO:0046039]; liver development [GO:0001889]; nucleoside diphosphate phosphorylation [GO:0006165]; nucleoside triphosphate biosynthetic process [GO:0009142]; response to drug [GO:0042493]	adenylate kinase activity [GO:0004017]; ATP binding [GO:0005524]; GTP binding [GO:0005525]; nucleoside diphosphate kinase activity [GO:0004550]; nucleoside triphosphate adenylate kinase activity [GO:0046899]	extracellular exosome [GO:0070062]; mitochondrial matrix [GO:0005759]		FUNCTION: Involved in maintaining the homeostasis of cellular nucleotides by catalyzing the interconversion of nucleoside phosphates. Efficiently phosphorylates AMP and dAMP using ATP as phosphate donor, but phosphorylates only AMP when using GTP as phosphate donor. Also displays broad nucleoside diphosphate kinase activity. {ECO:0000255|HAMAP-Rule:MF_03170}.
P24368	PPIB_RAT	Peptidyl-prolyl cis-trans isomerase B (PPIase B) (EC 5.2.1.8) (CYP-S1) (Cyclophilin B) (Rotamase B) (S-cyclophilin) (SCYLP)	Ppib	Rattus norvegicus (Rat)	216	endoplasmic reticulum chaperone complex [GO:0034663]; endoplasmic reticulum lumen [GO:0005788]; extracellular exosome [GO:0070062]; focal adhesion [GO:0005925]; macromolecular complex [GO:0032991]; melanosome [GO:0042470]; membrane [GO:0016020]; nucleus [GO:0005634]; perinuclear region of cytoplasm [GO:0048471]; smooth endoplasmic reticulum [GO:0005790]; peptide binding [GO:0042277]; peptidyl-pro…	bone development [GO:0060348]; chaperone-mediated protein folding [GO:0061077]; nuclear transport [GO:0051169]; positive regulation by host of viral genome replication [GO:0044829]; positive regulation of multicellular organism growth [GO:0040018]; protein peptidyl-prolyl isomerization [GO:0000413]; protein stabilization [GO:0050821]	peptide binding [GO:0042277]; peptidyl-prolyl cis-trans isomerase activity [GO:0003755]; poly(A) RNA binding [GO:0044822]; protein complex binding [GO:0032403]	endoplasmic reticulum chaperone complex [GO:0034663]; endoplasmic reticulum lumen [GO:0005788]; extracellular exosome [GO:0070062]; focal adhesion [GO:0005925]; macromolecular complex [GO:0032991]; melanosome [GO:0042470]; membrane [GO:0016020]; nucleus [GO:0005634]; perinuclear region of cytoplasm [GO:0048471]; smooth endoplasmic reticulum [GO:0005790]		FUNCTION: PPIases accelerate the folding of proteins. It catalyzes the cis-trans isomerization of proline imidic peptide bonds in oligopeptides.
P50310	PGK1_CRIGR	Phosphoglycerate kinase 1 (EC 2.7.2.3)	PGK1 PGK	Cricetulus griseus (Chinese hamster) (Cricetulus barabensis griseus)	417	cytoplasm [GO:0005737]; ATP binding [GO:0005524]; phosphoglycerate kinase activity [GO:0004618]; glycolytic process [GO:0006096]; phosphorylation [GO:0016310]	glycolytic process [GO:0006096]; phosphorylation [GO:0016310]	ATP binding [GO:0005524]; phosphoglycerate kinase activity [GO:0004618]	cytoplasm [GO:0005737]	PATHWAY: Carbohydrate degradation; glycolysis; pyruvate from D-glyceraldehyde 3-phosphate: step 2/5.
P47953	LEG3_CRILO	Galectin-3 (Gal-3) (35 kDa lectin) (CBP30) (Carbohydrate-binding protein 35) (CBP 35) (Galactose-specific lectin 3) (IgE-binding protein) (Laminin-binding protein) (Lectin L-29) (Mac-2 antigen)	LGALS3	Cricetulus longicaudatus (Long-tailed dwarf hamster) (Chinese hamster)	245	cytoplasm [GO:0005737]; extracellular region [GO:0005576]; spliceosomal complex [GO:0005681]; carbohydrate binding [GO:0030246]; cell differentiation [GO:0030154]; innate immune response [GO:0045087]; mRNA processing [GO:0006397]; RNA splicing [GO:0008380]	cell differentiation [GO:0030154]; innate immune response [GO:0045087]; mRNA processing [GO:0006397]; RNA splicing [GO:0008380]	carbohydrate binding [GO:0030246]	cytoplasm [GO:0005737]; extracellular region [GO:0005576]; spliceosomal complex [GO:0005681]		FUNCTION: Galactose-specific lectin which binds IgE. May mediate with the alpha-3, beta-1 integrin the stimulation by CSPG4 of endothelial cells migration. Together with DMBT1, required for terminal differentiation of columnar epithelial cells during early embryogenesis. In the nucleus: acts as a pre-mRNA splicing factor. Involved in acute inflammatory responses including neutrophil activation an…
P54071	IDHP_MOUSE	Isocitrate dehydrogenase [NADP], mitochondrial (IDH) (EC 1.1.1.42) (ICD-M) (IDP) (NADP(+)-specific ICDH) (Oxalosuccinate decarboxylase)	Idh2	Mus musculus (Mouse)	452	cytosol [GO:0005829]; extracellular exosome [GO:0070062]; mitochondrial inner membrane [GO:0005743]; mitochondrion [GO:0005739]; peroxisome [GO:0005777]; isocitrate dehydrogenase (NADP+) activity [GO:0004450]; isocitrate dehydrogenase activity [GO:0004448]; magnesium ion binding [GO:0000287]; NAD binding [GO:0051287]; 2-oxoglutarate metabolic process [GO:0006103]; glyoxylate cycle [GO:0006097]; i…	2-oxoglutarate metabolic process [GO:0006103]; glyoxylate cycle [GO:0006097]; isocitrate metabolic process [GO:0006102]; tricarboxylic acid cycle [GO:0006099]	isocitrate dehydrogenase (NADP+) activity [GO:0004450]; isocitrate dehydrogenase activity [GO:0004448]; magnesium ion binding [GO:0000287]; NAD binding [GO:0051287]	cytosol [GO:0005829]; extracellular exosome [GO:0070062]; mitochondrial inner membrane [GO:0005743]; mitochondrion [GO:0005739]; peroxisome [GO:0005777]		FUNCTION: Plays a role in intermediary metabolism and energy production. It may tightly associate or interact with the pyruvate dehydrogenase complex.
Q00285	GSTMU_CRILO	Glutathione S-transferase Y1 (EC 2.5.1.18) (Chain 3) (GST class-mu)		Cricetulus longicaudatus (Long-tailed dwarf hamster) (Chinese hamster)	218	cytoplasm [GO:0005737]; glutathione transferase activity [GO:0004364]		glutathione transferase activity [GO:0004364]	cytoplasm [GO:0005737]		FUNCTION: Conjugation of reduced glutathione to a wide number of exogenous and endogenous hydrophobic electrophiles.
P46424	GSTP1_CRILO	Glutathione S-transferase P (EC 2.5.1.18) (GST class-pi)	GSTP1	Cricetulus longicaudatus (Long-tailed dwarf hamster) (Chinese hamster)	210	mitochondrion [GO:0005739]; nucleus [GO:0005634]; glutathione transferase activity [GO:0004364]		glutathione transferase activity [GO:0004364]	mitochondrion [GO:0005739]; nucleus [GO:0005634]		FUNCTION: Conjugation of reduced glutathione to a wide number of exogenous and endogenous hydrophobic electrophiles. Regulates negatively CDK5 activity via p25/p35 translocation to prevent neurodegeneration (By similarity). {ECO:0000250}.
Q62446	FKBP3_MOUSE	Peptidyl-prolyl cis-trans isomerase FKBP3 (PPIase FKBP3) (EC 5.2.1.8) (25 kDa FK506-binding protein) (25 kDa FKBP) (FKBP-25) (FK506-binding protein 3) (FKBP-3) (Immunophilin FKBP25) (Rapamycin-selective 25 kDa immunophilin) (Rotamase)	Fkbp3 Fkbp25	Mus musculus (Mouse)	224	cytoplasm [GO:0005737]; endoplasmic reticulum membrane [GO:0005789]; nucleus [GO:0005634]; FK506 binding [GO:0005528]; peptidyl-prolyl cis-trans isomerase activity [GO:0003755]; poly(A) RNA binding [GO:0044822]; chaperone-mediated protein folding [GO:0061077]; protein peptidyl-prolyl isomerization [GO:0000413]	chaperone-mediated protein folding [GO:0061077]; protein peptidyl-prolyl isomerization [GO:0000413]	FK506 binding [GO:0005528]; peptidyl-prolyl cis-trans isomerase activity [GO:0003755]; poly(A) RNA binding [GO:0044822]	cytoplasm [GO:0005737]; endoplasmic reticulum membrane [GO:0005789]; nucleus [GO:0005634]		FUNCTION: FK506- and rapamycin-binding proteins (FKBPs) constitute a family of receptors for the two immunosuppressants which inhibit T-cell proliferation by arresting two distinct cytoplasmic signal transmission pathways. PPIases accelerate the folding of proteins (By similarity). {ECO:0000250}.
Q9Z2L0	VDAC1_RAT	Voltage-dependent anion-selective channel protein 1 (VDAC-1) (rVDAC1) (Outer mitochondrial membrane protein porin 1)	Vdac1	Rattus norvegicus (Rat)	283	extracellular exosome [GO:0070062]; membrane [GO:0016020]; membrane raft [GO:0045121]; mitochondrial inner membrane [GO:0005743]; mitochondrial nucleoid [GO:0042645]; mitochondrial outer membrane [GO:0005741]; mitochondrion [GO:0005739]; myelin sheath [GO:0043209]; nucleus [GO:0005634]; plasma membrane [GO:0005886]; pore complex [GO:0046930]; protein complex [GO:0043234]; synaptic vesicle [GO:000…	anion transmembrane transport [GO:0098656]; apoptotic process [GO:0006915]; behavioral fear response [GO:0001662]; epithelial cell differentiation [GO:0030855]; learning [GO:0007612]; mitochondrial calcium ion transport [GO:0006851]; neuron-neuron synaptic transmission [GO:0007270]; regulation of anion transmembrane transport [GO:1903959]	anion channel activity [GO:0005253]; nucleotide binding [GO:0000166]; porin activity [GO:0015288]; protein complex binding [GO:0032403]; voltage-gated anion channel activity [GO:0008308]	extracellular exosome [GO:0070062]; membrane [GO:0016020]; membrane raft [GO:0045121]; mitochondrial inner membrane [GO:0005743]; mitochondrial nucleoid [GO:0042645]; mitochondrial outer membrane [GO:0005741]; mitochondrion [GO:0005739]; myelin sheath [GO:0043209]; nucleus [GO:0005634]; plasma membrane [GO:0005886]; pore complex [GO:0046930]; protein complex [GO:0043234]; synaptic vesicle [GO:000…		FUNCTION: Forms a channel through the mitochondrial outer membrane and also the plasma membrane. The channel at the outer mitochondrial membrane allows diffusion of small hydrophilic molecules; in the plasma membrane it is involved in cell volume regulation and apoptosis. It adopts an open conformation at low or zero membrane potential and a closed conformation at potentials above 30-40 mV. The o…
Q9CSC2	Q9CSC2_MOUSE	Putative uncharacterized protein (Fragment)	Snx3	Mus musculus (Mouse)	132	clathrin-coated vesicle [GO:0030136]; cytoplasm [GO:0005737]; cytosol [GO:0005829]; early endosome [GO:0005769]; early endosome membrane [GO:0031901]; early phagosome [GO:0032009]; endosome [GO:0005768]; endosome membrane [GO:0010008]; extracellular exosome [GO:0070062]; extrinsic component of membrane [GO:0019898]; intracellular membrane-bounded organelle [GO:0043231]; phosphatidylinositol-3-pho…	endocytosis [GO:0006897]; heme biosynthetic process [GO:0006783]; hemoglobin biosynthetic process [GO:0042541]; intralumenal vesicle formation [GO:0070676]; membrane invagination [GO:0010324]; negative regulation of early endosome to late endosome transport [GO:2000642]; negative regulation of phagocytosis [GO:0050765]; negative regulation of protein catabolic process [GO:0042177]; negative regul…	phosphatidylinositol-3-phosphate binding [GO:0032266]; protein phosphatase binding [GO:0019903]	clathrin-coated vesicle [GO:0030136]; cytoplasm [GO:0005737]; cytosol [GO:0005829]; early endosome [GO:0005769]; early endosome membrane [GO:0031901]; early phagosome [GO:0032009]; endosome [GO:0005768]; endosome membrane [GO:0010008]; extracellular exosome [GO:0070062]; extrinsic component of membrane [GO:0019898]; intracellular membrane-bounded organelle [GO:0043231]
P21913	SDHB_RAT	Succinate dehydrogenase [ubiquinone] iron-sulfur subunit, mitochondrial (EC 1.3.5.1) (Iron-sulfur subunit of complex II) (Ip)	Sdhb Sdh1	Rattus norvegicus (Rat)	282	extracellular exosome [GO:0070062]; mitochondrial inner membrane [GO:0005743]; mitochondrial respiratory chain complex II, succinate dehydrogenase complex (ubiquinone) [GO:0005749]; 2 iron, 2 sulfur cluster binding [GO:0051537]; 3 iron, 4 sulfur cluster binding [GO:0051538]; 4 iron, 4 sulfur cluster binding [GO:0051539]; electron carrier activity [GO:0009055]; metal ion binding [GO:0046872]; succ…	respiratory electron transport chain [GO:0022904]; succinate metabolic process [GO:0006105]; tricarboxylic acid cycle [GO:0006099]	2 iron, 2 sulfur cluster binding [GO:0051537]; 3 iron, 4 sulfur cluster binding [GO:0051538]; 4 iron, 4 sulfur cluster binding [GO:0051539]; electron carrier activity [GO:0009055]; metal ion binding [GO:0046872]; succinate dehydrogenase (ubiquinone) activity [GO:0008177]; ubiquinone binding [GO:0048039]	extracellular exosome [GO:0070062]; mitochondrial inner membrane [GO:0005743]; mitochondrial respiratory chain complex II, succinate dehydrogenase complex (ubiquinone) [GO:0005749]	PATHWAY: Carbohydrate metabolism; tricarboxylic acid cycle; fumarate from succinate (eukaryal route): step 1/1.	FUNCTION: Iron-sulfur protein (IP) subunit of succinate dehydrogenase (SDH) that is involved in complex II of the mitochondrial electron transport chain and is responsible for transferring electrons from succinate to ubiquinone (coenzyme Q). {ECO:0000250}.

## Sheet: Protein pattern 2
Entry	Entry name	Protein names	Gene names	Organism	Length	Gene ontology (GO)	Gene ontology (biological process)	Gene ontology (molecular function)	Gene ontology (cellular component)	Pathway	Function [CC]
P40142	TKT_MOUSE	Transketolase (TK) (EC 2.2.1.1) (P68)	Tkt	Mus musculus (Mouse)	623	extracellular exosome [GO:0070062]; myelin sheath [GO:0043209]; nucleoplasm [GO:0005654]; nucleus [GO:0005634]; vesicle [GO:0031982]; cofactor binding [GO:0048037]; metal ion binding [GO:0046872]; protein homodimerization activity [GO:0042803]; transketolase activity [GO:0004802]; glyceraldehyde-3-phosphate biosynthetic process [GO:0046166]; regulation of growth [GO:0040008]	glyceraldehyde-3-phosphate biosynthetic process [GO:0046166]; regulation of growth [GO:0040008]	cofactor binding [GO:0048037]; metal ion binding [GO:0046872]; protein homodimerization activity [GO:0042803]; transketolase activity [GO:0004802]	extracellular exosome [GO:0070062]; myelin sheath [GO:0043209]; nucleoplasm [GO:0005654]; nucleus [GO:0005634]; vesicle [GO:0031982]		FUNCTION: Catalyzes the transfer of a two-carbon ketol group from a ketose donor to an aldose acceptor, via a covalent intermediate with the cofactor thiamine pyrophosphate. {ECO:0000250}.
P05065	ALDOA_RAT	Fructose-bisphosphate aldolase A (EC 4.1.2.13) (Muscle-type aldolase)	Aldoa	Rattus norvegicus (Rat)	364	cytoplasm [GO:0005737]; I band [GO:0031674]; M band [GO:0031430]; mitochondrion [GO:0005739]; fructose-bisphosphate aldolase activity [GO:0004332]; glycolytic process [GO:0006096]; protein homotetramerization [GO:0051289]; response to estrogen [GO:0043627]; response to heat [GO:0009408]; response to hypoxia [GO:0001666]; response to lipopolysaccharide [GO:0032496]; response to nicotine [GO:003509…	glycolytic process [GO:0006096]; protein homotetramerization [GO:0051289]; response to estrogen [GO:0043627]; response to heat [GO:0009408]; response to hypoxia [GO:0001666]; response to lipopolysaccharide [GO:0032496]; response to nicotine [GO:0035094]	fructose-bisphosphate aldolase activity [GO:0004332]	cytoplasm [GO:0005737]; I band [GO:0031674]; M band [GO:0031430]; mitochondrion [GO:0005739]	PATHWAY: Carbohydrate degradation; glycolysis; D-glyceraldehyde 3-phosphate and glycerone phosphate from D-glucose: step 4/4.	FUNCTION: Plays a key role in glycolysis and gluconeogenesis. In addition, may also function as scaffolding protein (By similarity). {ECO:0000250}.
P13086	SUCA_RAT	Succinyl-CoA ligase [ADP/GDP-forming] subunit alpha, mitochondrial (EC 6.2.1.4) (EC 6.2.1.5) (Succinyl-CoA synthetase subunit alpha) (SCS-alpha)	Suclg1	Rattus norvegicus (Rat)	346	extracellular exosome [GO:0070062]; mitochondrial inner membrane [GO:0005743]; mitochondrion [GO:0005739]; plasma membrane [GO:0005886]; protein complex [GO:0043234]; succinate-CoA ligase complex (GDP-forming) [GO:0045244]; cofactor binding [GO:0048037]; GDP binding [GO:0019003]; GTP binding [GO:0005525]; poly(A) RNA binding [GO:0044822]; protein heterodimerization activity [GO:0046982]; succinat…	nucleoside triphosphate biosynthetic process [GO:0009142]; succinate metabolic process [GO:0006105]; succinyl-CoA metabolic process [GO:0006104]; tricarboxylic acid cycle [GO:0006099]	cofactor binding [GO:0048037]; GDP binding [GO:0019003]; GTP binding [GO:0005525]; poly(A) RNA binding [GO:0044822]; protein heterodimerization activity [GO:0046982]; succinate-CoA ligase (ADP-forming) activity [GO:0004775]; succinate-CoA ligase (GDP-forming) activity [GO:0004776]	extracellular exosome [GO:0070062]; mitochondrial inner membrane [GO:0005743]; mitochondrion [GO:0005739]; plasma membrane [GO:0005886]; protein complex [GO:0043234]; succinate-CoA ligase complex (GDP-forming) [GO:0045244]	PATHWAY: Carbohydrate metabolism; tricarboxylic acid cycle.	FUNCTION: Catalyzes the ATP- or GTP-dependent ligation of succinate and CoA to form succinyl-CoA. The nature of the beta subunit determines the nucleotide specificity (By similarity). {ECO:0000250}.

## Sheet: Protein pattern 3
Entry	Entry name	Protein names	Gene names	Organism	Length	Gene ontology (GO)	Gene ontology (biological process)	Gene ontology (molecular function)	Gene ontology (cellular component)	Pathway	Function [CC]
P24368	PPIB_RAT	Peptidyl-prolyl cis-trans isomerase B (PPIase B) (EC 5.2.1.8) (CYP-S1) (Cyclophilin B) (Rotamase B) (S-cyclophilin) (SCYLP)	Ppib	Rattus norvegicus (Rat)	216	endoplasmic reticulum chaperone complex [GO:0034663]; endoplasmic reticulum lumen [GO:0005788]; extracellular exosome [GO:0070062]; focal adhesion [GO:0005925]; macromolecular complex [GO:0032991]; melanosome [GO:0042470]; membrane [GO:0016020]; nucleus [GO:0005634]; perinuclear region of cytoplasm [GO:0048471]; smooth endoplasmic reticulum [GO:0005790]; peptide binding [GO:0042277]; peptidyl-pro…	bone development [GO:0060348]; chaperone-mediated protein folding [GO:0061077]; nuclear transport [GO:0051169]; positive regulation by host of viral genome replication [GO:0044829]; positive regulation of multicellular organism growth [GO:0040018]; protein peptidyl-prolyl isomerization [GO:0000413]; protein stabilization [GO:0050821]	peptide binding [GO:0042277]; peptidyl-prolyl cis-trans isomerase activity [GO:0003755]; poly(A) RNA binding [GO:0044822]; protein complex binding [GO:0032403]	endoplasmic reticulum chaperone complex [GO:0034663]; endoplasmic reticulum lumen [GO:0005788]; extracellular exosome [GO:0070062]; focal adhesion [GO:0005925]; macromolecular complex [GO:0032991]; melanosome [GO:0042470]; membrane [GO:0016020]; nucleus [GO:0005634]; perinuclear region of cytoplasm [GO:0048471]; smooth endoplasmic reticulum [GO:0005790]		FUNCTION: PPIases accelerate the folding of proteins. It catalyzes the cis-trans isomerization of proline imidic peptide bonds in oligopeptides.
Q9CQE1	NPS3B_MOUSE	Protein NipSnap homolog 3B (NipSnap3B) (NipSnap-related protein) (Protein NipSnap homolog 3A) (NipSnap3A)	Nipsnap3b Nipsnap3a	Mus musculus (Mouse)	247	cytosol [GO:0005829]; mitochondrion [GO:0005739]; nucleus [GO:0005634]			cytosol [GO:0005829]; mitochondrion [GO:0005739]; nucleus [GO:0005634]
Q921X9	PDIA5_MOUSE	Protein disulfide-isomerase A5 (EC 5.3.4.1) (Protein disulfide isomerase-related protein)	Pdia5 Pdir	Mus musculus (Mouse)	517	endoplasmic reticulum lumen [GO:0005788]; protein disulfide isomerase activity [GO:0003756]; cell redox homeostasis [GO:0045454]; protein folding [GO:0006457]; response to endoplasmic reticulum stress [GO:0034976]	cell redox homeostasis [GO:0045454]; protein folding [GO:0006457]; response to endoplasmic reticulum stress [GO:0034976]	protein disulfide isomerase activity [GO:0003756]	endoplasmic reticulum lumen [GO:0005788]
P80317	TCPZ_MOUSE	T-complex protein 1 subunit zeta (TCP-1-zeta) (CCT-zeta-1)	Cct6a Cct6 Cctz Cctz1	Mus musculus (Mouse)	531	acrosomal vesicle [GO:0001669]; cell body [GO:0044297]; chaperonin-containing T-complex [GO:0005832]; extracellular exosome [GO:0070062]; microtubule [GO:0005874]; zona pellucida receptor complex [GO:0002199]; ATP binding [GO:0005524]; poly(A) RNA binding [GO:0044822]; binding of sperm to zona pellucida [GO:0007339]; protein folding [GO:0006457]; toxin transport [GO:1901998]	binding of sperm to zona pellucida [GO:0007339]; protein folding [GO:0006457]; toxin transport [GO:1901998]	ATP binding [GO:0005524]; poly(A) RNA binding [GO:0044822]	acrosomal vesicle [GO:0001669]; cell body [GO:0044297]; chaperonin-containing T-complex [GO:0005832]; extracellular exosome [GO:0070062]; microtubule [GO:0005874]; zona pellucida receptor complex [GO:0002199]		FUNCTION: Molecular chaperone; assists the folding of proteins upon ATP hydrolysis. Known to play a role, in vitro, in the folding of actin and tubulin.
O55234	PSB5_MOUSE	Proteasome subunit beta type-5 (EC 3.4.25.1) (Macropain epsilon chain) (Multicatalytic endopeptidase complex epsilon chain) (Proteasome chain 6) (Proteasome epsilon chain) (Proteasome subunit X)	Psmb5	Mus musculus (Mouse)	264	centrosome [GO:0005813]; cytoplasm [GO:0005737]; cytosol [GO:0005829]; extracellular exosome [GO:0070062]; nucleoplasm [GO:0005654]; nucleus [GO:0005634]; proteasome complex [GO:0000502]; proteasome core complex [GO:0005839]; endopeptidase activity [GO:0004175]; peptidase activity [GO:0008233]; threonine-type endopeptidase activity [GO:0004298]; proteasomal ubiquitin-independent protein catabolic…	proteasomal ubiquitin-independent protein catabolic process [GO:0010499]; proteasome-mediated ubiquitin-dependent protein catabolic process [GO:0043161]; response to oxidative stress [GO:0006979]	endopeptidase activity [GO:0004175]; peptidase activity [GO:0008233]; threonine-type endopeptidase activity [GO:0004298]	centrosome [GO:0005813]; cytoplasm [GO:0005737]; cytosol [GO:0005829]; extracellular exosome [GO:0070062]; nucleoplasm [GO:0005654]; nucleus [GO:0005634]; proteasome complex [GO:0000502]; proteasome core complex [GO:0005839]		FUNCTION: The proteasome is a multicatalytic proteinase complex which is characterized by its ability to cleave peptides with Arg, Phe, Tyr, Leu, and Glu adjacent to the leaving group at neutral or slightly basic pH. The proteasome has an ATP-dependent proteolytic activity. This unit is responsible of the chymotrypsin-like activity of the proteasome and is one of the principal target of the prote…
P40142	TKT_MOUSE	Transketolase (TK) (EC 2.2.1.1) (P68)	Tkt	Mus musculus (Mouse)	623	extracellular exosome [GO:0070062]; myelin sheath [GO:0043209]; nucleoplasm [GO:0005654]; nucleus [GO:0005634]; vesicle [GO:0031982]; cofactor binding [GO:0048037]; metal ion binding [GO:0046872]; protein homodimerization activity [GO:0042803]; transketolase activity [GO:0004802]; glyceraldehyde-3-phosphate biosynthetic process [GO:0046166]; regulation of growth [GO:0040008]	glyceraldehyde-3-phosphate biosynthetic process [GO:0046166]; regulation of growth [GO:0040008]	cofactor binding [GO:0048037]; metal ion binding [GO:0046872]; protein homodimerization activity [GO:0042803]; transketolase activity [GO:0004802]	extracellular exosome [GO:0070062]; myelin sheath [GO:0043209]; nucleoplasm [GO:0005654]; nucleus [GO:0005634]; vesicle [GO:0031982]		FUNCTION: Catalyzes the transfer of a two-carbon ketol group from a ketose donor to an aldose acceptor, via a covalent intermediate with the cofactor thiamine pyrophosphate. {ECO:0000250}.
P62826	RAN_HUMAN	GTP-binding nuclear protein Ran (Androgen receptor-associated protein 24) (GTPase Ran) (Ras-like protein TC4) (Ras-related nuclear protein)	RAN ARA24 OK/SW-cl.81	Homo sapiens (Human)	216	centriole [GO:0005814]; cytoplasm [GO:0005737]; cytosol [GO:0005829]; extracellular exosome [GO:0070062]; male germ cell nucleus [GO:0001673]; manchette [GO:0002177]; melanosome [GO:0042470]; membrane [GO:0016020]; midbody [GO:0030496]; nuclear pore [GO:0005643]; nucleolus [GO:0005730]; nucleoplasm [GO:0005654]; nucleus [GO:0005634]; recycling endosome [GO:0055037]; RNA nuclear export complex [GO…	actin cytoskeleton organization [GO:0030036]; androgen receptor signaling pathway [GO:0030521]; cell division [GO:0051301]; cellular protein complex localization [GO:0034629]; cellular response to mineralocorticoid stimulus [GO:0071389]; DNA metabolic process [GO:0006259]; gene expression [GO:0010467]; gene silencing by RNA [GO:0031047]; hippocampus development [GO:0021766]; intracellular transpo…	androgen receptor binding [GO:0050681]; chromatin binding [GO:0003682]; GDP binding [GO:0019003]; GTPase activity [GO:0003924]; GTP binding [GO:0005525]; poly(A) RNA binding [GO:0044822]; transcription coactivator activity [GO:0003713]	centriole [GO:0005814]; cytoplasm [GO:0005737]; cytosol [GO:0005829]; extracellular exosome [GO:0070062]; male germ cell nucleus [GO:0001673]; manchette [GO:0002177]; melanosome [GO:0042470]; membrane [GO:0016020]; midbody [GO:0030496]; nuclear pore [GO:0005643]; nucleolus [GO:0005730]; nucleoplasm [GO:0005654]; nucleus [GO:0005634]; recycling endosome [GO:0055037]; RNA nuclear export complex [GO…		FUNCTION: GTP-binding protein involved in nucleocytoplasmic transport. Required for the import of protein into the nucleus and also for RNA export. Involved in chromatin condensation and control of cell cycle (By similarity). The complex with BIRC5/ survivin plays a role in mitotic spindle formation by serving as a physical scaffold to help deliver the RAN effector molecule TPX2 to microtubules. …
Q9CR68	UCRI_MOUSE	Cytochrome b-c1 complex subunit Rieske, mitochondrial (EC 1.10.2.2) (Complex III subunit 5) (Cytochrome b-c1 complex subunit 5) (Rieske iron-sulfur protein) (RISP) (Ubiquinol-cytochrome c reductase iron-sulfur subunit) [Cleaved into: Cytochrome b-c1 complex subunit 11 (Complex III subunit IX) (Ubiquinol-cytochrome c reductase 8 kDa protein)]	Uqcrfs1	Mus musculus (Mouse)	274	mitochondrial inner membrane [GO:0005743]; mitochondrial respiratory chain complex III [GO:0005750]; mitochondrion [GO:0005739]; myelin sheath [GO:0043209]; 2 iron, 2 sulfur cluster binding [GO:0051537]; metal ion binding [GO:0046872]; ubiquinol-cytochrome-c reductase activity [GO:0008121]; response to antibiotic [GO:0046677]; response to drug [GO:0042493]; response to hormone [GO:0009725]	response to antibiotic [GO:0046677]; response to drug [GO:0042493]; response to hormone [GO:0009725]	2 iron, 2 sulfur cluster binding [GO:0051537]; metal ion binding [GO:0046872]; ubiquinol-cytochrome-c reductase activity [GO:0008121]	mitochondrial inner membrane [GO:0005743]; mitochondrial respiratory chain complex III [GO:0005750]; mitochondrion [GO:0005739]; myelin sheath [GO:0043209]		FUNCTION: Component of the ubiquinol-cytochrome c reductase complex (complex III or cytochrome b-c1 complex), which is a respiratory chain that generates an electrochemical potential coupled to ATP synthesis.; FUNCTION: The transit peptide of the Rieske protein seems to form part of the bc1 complex and is considered to be the subunit 11/IX of that complex. {ECO:0000250}.
Q9Z0V5	PRDX4_RAT	Peroxiredoxin-4 (EC 1.11.1.15) (Antioxidant enzyme AOE372) (Peroxiredoxin IV) (Prx-IV) (Thioredoxin peroxidase AO372) (Thioredoxin-dependent peroxide reductase A0372)	Prdx4 Rno2CysPrx04	Rattus norvegicus (Rat)	273	cytosol [GO:0005829]; extracellular exosome [GO:0070062]; extracellular space [GO:0005615]; mitochondrion [GO:0005739]; nucleus [GO:0005634]; smooth endoplasmic reticulum [GO:0005790]; peroxidase activity [GO:0004601]; peroxiredoxin activity [GO:0051920]; 4-hydroxyproline metabolic process [GO:0019471]; cell redox homeostasis [GO:0045454]; extracellular matrix organization [GO:0030198]; male gona…	4-hydroxyproline metabolic process [GO:0019471]; cell redox homeostasis [GO:0045454]; extracellular matrix organization [GO:0030198]; male gonad development [GO:0008584]; negative regulation of male germ cell proliferation [GO:2000255]; protein maturation by protein folding [GO:0022417]; reactive oxygen species metabolic process [GO:0072593]; spermatogenesis [GO:0007283]	peroxidase activity [GO:0004601]; peroxiredoxin activity [GO:0051920]	cytosol [GO:0005829]; extracellular exosome [GO:0070062]; extracellular space [GO:0005615]; mitochondrion [GO:0005739]; nucleus [GO:0005634]; smooth endoplasmic reticulum [GO:0005790]		FUNCTION: Probably involved in redox regulation of the cell. Regulates the activation of NF-kappa-B in the cytosol by a modulation of I-kappa-B-alpha phosphorylation (By similarity). {ECO:0000250}.
Q03265	ATPA_MOUSE	ATP synthase subunit alpha, mitochondrial	Atp5a1	Mus musculus (Mouse)	553	COP9 signalosome [GO:0008180]; extracellular exosome [GO:0070062]; membrane [GO:0016020]; mitochondrial inner membrane [GO:0005743]; mitochondrial proton-transporting ATP synthase complex [GO:0005753]; mitochondrion [GO:0005739]; myelin sheath [GO:0043209]; plasma membrane [GO:0005886]; proton-transporting ATP synthase complex, catalytic core F(1) [GO:0045261]; ATP binding [GO:0005524]; MHC class…	ATP hydrolysis coupled proton transport [GO:0015991]; ATP synthesis coupled proton transport [GO:0015986]; lipid metabolic process [GO:0006629]; negative regulation of endothelial cell proliferation [GO:0001937]	ATP binding [GO:0005524]; MHC class I protein binding [GO:0042288]; poly(A) RNA binding [GO:0044822]; proton-transporting ATPase activity, rotational mechanism [GO:0046961]; proton-transporting ATP synthase activity, rotational mechanism [GO:0046933]	COP9 signalosome [GO:0008180]; extracellular exosome [GO:0070062]; membrane [GO:0016020]; mitochondrial inner membrane [GO:0005743]; mitochondrial proton-transporting ATP synthase complex [GO:0005753]; mitochondrion [GO:0005739]; myelin sheath [GO:0043209]; plasma membrane [GO:0005886]; proton-transporting ATP synthase complex, catalytic core F(1) [GO:0045261]		FUNCTION: Mitochondrial membrane ATP synthase (F(1)F(0) ATP synthase or Complex V) produces ATP from ADP in the presence of a proton gradient across the membrane which is generated by electron transport complexes of the respiratory chain. F-type ATPases consist of two structural domains, F(1) - containing the extramembraneous catalytic core, and F(0) - containing the membrane proton channel, link…
